# Supplementary material for: Lipoic acid rejuvenates aged intestinal stem cells by preventing age‐associated endosome reduction
Source: EMBO Rep. 2020 Jul 9;21(8):e49583. doi: 10.15252/embr.201949583 (PMC7403706; doi:10.15252/embr.201949583)
Supplement: Supplementary file 2 — Table EV1 [file EMBR-21-e49583-s002.xlsx]

## Sheet: sheet1
	Table EV1. The used Drosophila lines
	Drosophila lines	Source	Identifier
	Reporter: esg-GFP/CyO (Carnegie Protein Trap line esgCB02017)	from Allan Spradling	N/A
	esgts-GAL4 line: esg-GAL4, UAS-GFP, tub-Gal80ts/CyO	from Benjamin Ohlstein	N/A
	esg-GAL4 line: esg-GAL4/CyO	from Allan Spradling	N/A
	Tub-GAL4 line: w;tub-Gal4/TM3.Sb	from Allan Spradling	N/A
	Act5Cts-GAL4 line: Act5C-GAL4, UAS-GFP, tub-Gal80ts/CyO	Made in house	N/A
	UAS-luciferase line: P{UAS-LUC.D}3/TM3, e, sb	Made in house	N/A
	UAS-Rab7-GFP line: w[*]; P{w[+mC]=UAS-Rab7.GFP}2	Bloomington Drosophila Stock Center	BDSC: 42705
	UAS-Rab7-GFP line: w[*]; P{w[+mC]=UAS-Rab7.GFP}3	Bloomington Drosophila Stock Center	BDSC: 42706
	UAS-Rab7-CA line (constitutively active allele of Rab7): w[*]; P{w[+mC]=UAS-Rab7.Q67L}2	Bloomington Drosophila Stock Center	BDSC: 42707
	UAS-Rab5-GFP line: w[*]; P{w[+mC]=UAS-GFP-Rab5}3	Bloomington Drosophila Stock Center	BDSC: 43336
	UAS-Rab5-CA line (constitutively active allele of Rab5): w[*]; P{w[+mC]=UAS-Rab5[Q88L]}3	Bloomington Drosophila Stock Center	BDSC: 43335
	UAS-Rab5-DN line (dominant negative form of Rab5): w[*]; P{w[+mC]=UAS-Rab5.S43N}2	Bloomington Drosophila Stock Center	BDSC: 42703
	UAS-lacZ line	from Allan Spradling	N/A
	UAS-Atg5 line: M{UAS-Atg5.ORF.3xHA.GW}ZH-86Fb	FlyORF	FlyORF: F003001
	UAS-Atg8a line: w[1118] P{w[+mC]=EP}Atg8a[EP362]	Bloomington Drosophila Stock Center	BDSC: 10107
	UAS-Cat line: w[1]; P{w[+mC]=UAS-Cat.A}2	Bloomington Drosophila Stock Center	BDSC: 24621
	UAS-GFP-mCherry-Atg8a line: y[1] w[1118]; P{w[+mC]=UASp-GFP-mCherry-Atg8a}2	Bloomington Drosophila Stock Center	BDSC: 37749
	UAS-Egfr-DN line (dominant negative form of Egfr): y[1] w[*]; P{w[+mC]=UAS-Egfr.DN.B}29-77-1; P{w[+mC]=UAS-Egfr.DN.B}29-8-1	Bloomington Drosophila Stock Center	BDSC: 5364
	Las RNAi	Ting Hua Fly Center	Ting Hua Fly Center: TH02737.N
	Las RNAi: w[1118]; P{GD11585}v22037	Vienna Drosophila Resource Center	VDRC: v22037
	Atg6 RNAi: y[1] sc[*] v[1] sev[21]; P{y[+t7.7] v[+t1.8]=TRiP.HMS01483}attP2	Bloomington Drosophila Stock Center	BDSC: 35741
	Atg8a RNAi: y[1] sc[*] v[1] sev[21]; P{y[+t7.7] v[+t1.8]=TRiP.HMS01328}attP2	Bloomington Drosophila Stock Center	BDSC: 34340
	Rab7 RNAi: w[1118]; P{GD11800}v40337	Vienna Drosophila Resource	VDRC: v40337
	Rab7 RNAi: w[1118]; P{GD11800}v40338	Vienna Drosophila Resource Center	VDRC: v40338
	Keap1 RNAi: P{VSH330323}attP40	Vienna Drosophila Resource Center	VDRC: v330323
	MARCM line: yw hsFLP, tub-Gal4, UAS-nls GFP/FM7 ; tubG80 FRT40A/CyO	Ting Hua Fly Center	Ting Hua Fly Center: TB00132
	MARCM line: FRT40A	from Allan Spradling	N/A
	Wild-type line: Canton-S	Bloomington Drosophila Stock Center	BDSC: 64349
	Wild-type line: w1118	Bloomington Drosophila Stock Center	BDSC: 3605
