# Supplementary material for: Lipoic acid rejuvenates aged intestinal stem cells by preventing age‐associated endosome reduction
Source: EMBO Rep. 2020 Jul 9;21(8):e49583. doi: 10.15252/embr.201949583 (PMC7403706; doi:10.15252/embr.201949583)
Supplement: Supplementary file 3 — Table EV2 [file EMBR-21-e49583-s003.xlsx]

## Sheet: Sheet1
	Table EV2. The list of full fly genotypes
	Figure 1
	C-F	w-; esg-GFP/CyO; +/+
	Figure 2
	D	w-; esg-GAL4, UAS-GFP, tub-Gal80ts/+; UAS-lacZ/+
	E-F	w-; esg-GAL4, UAS-GFP, tub-Gal80ts/+; UAS-Las RNAiGD11585/+
	I	yw hsFLP, tub-Gal4, UAS-nls GFP/+; tubG80 FRT40A/FRT40A
	J	yw hsFLP, tub-Gal4, UAS-nls GFP/+; tubG80 FRT40A/FRT40A; Las RNAi/+
	Figure 4
	A-C	w-; esg-GAL4, UAS-GFP, tub-Gal80ts/UAS-Cat; +/+
	D-F	w-; esg-GAL4, UAS-GFP, tub-Gal80ts/UAS-Keap1 RNAi; +/+
	I	w-; esg-GAL4, UAS-GFP, tub-Gal80ts/UAS-lacZ; +/+
	J	w-; esg-GAL4, UAS-GFP, tub-Gal80ts/+; UAS-Las RNAiGD11585/+
	K	w-; esg-GAL4, UAS-GFP, tub-Gal80ts/UAS-Cat; UAS-Las RNAiGD11585/+
	L	w-; esg-GAL4, UAS-GFP, tub-Gal80ts/UAS-Keap1 RNAi; UAS-Las RNAiGD11585/+
	Figure 6
	A-C	w-; esg-GFP/CyO; +/+
	F-H	w-; esg-GAL4/UAS-GFP-mCherry-Atg8a; +/+
	K	w-; esg-GAL4, UAS-GFP, tub-Gal80ts/UAS-lacZ; +/+
	L	w-; esg-GAL4, UAS-GFP, tub-Gal80ts/+; UAS-Las RNAiGD11585/+
	O	w-; esg-GAL4/UAS-GFP-mCherry-Atg8a; UAS-lacZ /+
	P	w-; esg-GAL4/UAS-GFP-mCherry-Atg8a; UAS-Las RNAiGD11585/+
	Figure 7
	A-C	w-; esg-GFP/CyO; +/+
	F	w-; esg-GAL4, UAS-GFP, tub-Gal80ts/UAS-lacZ; +/+
	G, I	w-; esg-GAL4, UAS-GFP, tub-Gal80ts/+; UAS-Las RNAiGD11585/+
	H	w-; esg-GAL4, UAS-GFP, tub-Gal80ts/+; UAS-Las RNAiGD11585/UAS-Atg5
	Figure 8
	A-C	w-; esg-GAL4/+; UAS-Rab5-GFP/+
	D	w-; esg-GAL4/+; UAS-Rab5-GFP/UAS-lacZ
	E	w-; esg-GAL4/+; UAS-Rab5-GFP/UAS-Las RNAiGD11585
	G-I	w-; esg-GAL4/UAS-Rab7-GFP; +/+
	J	w-; esg-GAL4/UAS-Rab7-GFP; UAS-lacZ/+
	K	w-; esg-GAL4/UAS-Rab7-GFP; UAS-Las RNAiGD11585/+
	M	w-; esg-GAL4, UAS-GFP, tub-Gal80ts/UAS-lacZ; +/+
	N-O	w-; esg-GAL4, UAS-GFP, tub-Gal80ts/+; UAS-Rab5-CA/+
	P-Q	w-; esg-GAL4, UAS-GFP, tub-Gal80ts/UAS-Rab7-CA; +/+
	Figure 9
	A	w-; esg-GAL4, UAS-GFP, tub-Gal80ts/UAS-lacZ; +/+
	B	w-; esg-GAL4, UAS-GFP, tub-Gal80ts/+; UAS-Las RNAiGD11585/+
	C	w-; esg-GAL4, UAS-GFP, tub-Gal80ts/+; UAS-Las RNAiGD11585/UAS-Rab5-CA
	D	w-; esg-GAL4, UAS-GFP, tub-Gal80ts/UAS-Rab7-CA; UAS-Las RNAiGD11585/+
	Figure 10
	F-G	w-; esg-GFP/CyO; +/+
	H	w-; esg-GAL4, UAS-GFP, tub-Gal80ts/UAS-lacZ; +/+
	I	w-; esg-GAL4, UAS-GFP, tub-Gal80ts/+; UAS-Las RNAiGD11585/+
	K	w-; esg-GAL4, UAS-GFP, tub-Gal80ts/UAS-lacZ; +/+
	L	w-; esg-GAL4, UAS-GFP, tub-Gal80ts/+; UAS-Las RNAiGD11585/+
	M	w-; esg-GAL4, UAS-GFP, tub-Gal80ts/+; UAS-Las RNAiGD11585/UAS-Egfr-DN
	Figure EV1
	C-D	w-; esg-GFP/CyO; +/+
	Figure EV2
	F	w; ; Tub-GAL4/UAS-GFP
		w; ; Tub-GAL4/UAS-Las RNAi GD11585 (v22037)
		w-; UAS-Las RNAi (TH02737.N)/+; Tub-GAL4/+
	Figure EV4
	A-C	w-; esg-GAL4/UAS-GFP-mCherry-Atg8a; +/+
	D	w-; esg-GAL4/UAS-GFP-mCherry-Atg8a; UAS-lacZ /+
	E	w-; esg-GAL4/UAS-GFP-mCherry-Atg8a; UAS-Las RNAiGD11585/+
	F-G	w-; esg-GAL4, UAS-GFP, tub-Gal80ts/+; UAS-Atg8a/+
	J	w-; esg-GAL4, UAS-GFP, tub-Gal80ts/UAS-lacZ; +/+
	K-L	w-; esg-GAL4, UAS-GFP, tub-Gal80ts/+; UAS-Atg5/+
	Figure EV5
	A	w-; esg-GAL4, UAS-GFP, tub-Gal80ts/+; UAS-lacZ/+
	B-C	w-; esg-GAL4, UAS-GFP, tub-Gal80ts/+; UAS-Atg6 RNAi/+
	D-E	w-; esg-GAL4, UAS-GFP, tub-Gal80ts/+; UAS-Atg8a RNAi/+
	J	w-; esg-GAL4, UAS-GFP, tub-Gal80ts/+; UAS-lacZ/+
	K-L	w-; esg-GAL4, UAS-GFP, tub-Gal80ts/UAS-Rab5-DN; +/+
	M-N	w-; esg-GAL4, UAS-GFP, tub-Gal80ts/+; UAS-Rab7 RNAi/+
