# Supplementary material for: Lipoic acid rejuvenates aged intestinal stem cells by preventing age‐associated endosome reduction
Source: EMBO Rep. 2020 Jul 9;21(8):e49583. doi: 10.15252/embr.201949583 (PMC7403706; doi:10.15252/embr.201949583)
Supplement: Supplementary file 4 — Table EV3 [file EMBR-21-e49583-s004.xlsx]

## Sheet: Sheet1
	Table EV3. The list of primary antibodies
	Antibodies	Source	Use and Dilution
	Chicken polyclonal anti-GFP	Abcam Cat# ab13970 RRID:AB_300798	IF 1:1000
	Rabbit anti-phosphoHistone H3 (Ser10)	Millipore Cat# 06-570 RRID:AB_310177	IF 1:1000
	Mouse anti-Delta	DSHB Cat# C594.9B RRID:AB_528194	IF 1:100
	Rabbit anti-dpERK (D13.14.4)	Cell Signaling Technology, #4370	IF 1:100
	Rabbit anti-Pdm1	Gifted from Xiaohang Yang	N/A
	Rabbit anti-LAS	Proteintech Cat# 11577-1-AP	WB 1: 300
	Mouse anti-GAPDH	Beyotime Biotechnology Cat# AF0006 RRID:AB_2715590	WB 1: 500
