# Supplementary material for: Lipoic acid rejuvenates aged intestinal stem cells by preventing age‐associated endosome reduction
Source: EMBO Rep. 2020 Jul 9;21(8):e49583. doi: 10.15252/embr.201949583 (PMC7403706; doi:10.15252/embr.201949583)
Supplement: Supplementary file 5 — Dataset EV1 [file EMBR-21-e49583-s005.xlsx]

## Sheet: Sheet1
Dataset EV1 (related to Figure 5). list of gene counts from RNA-seq, normalized by the DESeq2 R package
	40d + 0 mM ALA-1	40d + 0 mM ALA-2	40d + 0.5 mM ALA-1	40d + 0.5 mM ALA-2
FBgn0250815	4.73174e+06	4.79359e+06	1.9605e+06	1.94883e+06
FBgn0033774	3.10531e+06	3.10834e+06	338814	334703
FBgn0003357	3.48716e+06	3.51545e+06	760913	778232
FBgn0003356	3.1735e+06	3.19908e+06	687525	691317
FBgn0040060	3.23686e+06	3.16682e+06	845253	866684
FBgn0035665	3.13394e+06	3.03686e+06	1.12144e+06	1.14535e+06
FBgn0010357	2.60509e+06	2.58733e+06	968148	978715
FBgn0032049	1.43225e+06	1.43255e+06	407659	403870
FBgn0003863	2.00788e+06	2.00476e+06	1.23272e+06	1.2447e+06
FBgn0004427	915288	1.10327e+06	259136	311663
FBgn0034295	571351	565575	1.05773e+06	1.07282e+06
FBgn0002570	14015.7	13638	496321	498037
FBgn0010425	596682	595336	143015	142730
FBgn0034296	105581	107243	550789	562915
FBgn0033926	59149.3	58429.6	413700	417294
FBgn0000042	435975	423613	765652	779760
FBgn0031654	405867	410699	72470.9	72721.3
FBgn0030098	465277	464523	148050	148939
FBgn0051233	434924	432338	118018	116269
FBgn0284245	721882	723895	425788	425831
FBgn0262736	602715	604047	309203	311073
FBgn0000079	103687	104897	399550	396643
FBgn0031249	407883	411150	127596	127075
FBgn0039471	321105	319529	45529.6	44411.4
FBgn0039777	566726	568311	296737	299143
FBgn0051343	492526	496950	225761	223973
FBgn0034317	6913.76	6831.24	267075	264264
FBgn0023197	327373	324900	77044.4	75931.8
FBgn0262007	19804.6	19216	265490	265268
FBgn0032144	402904	402998	157647	158010
FBgn0027611	421541	421813	179747	180460
FBgn0051004	150161	151150	387177	386981
FBgn0033788	55367.7	56001.1	257996	262390
FBgn0039472	211709	213362	10019.8	9440.44
FBgn0039778	402303	410363	213586	207495
FBgn0038353	234943	236786	407936	407361
FBgn0266599	320723	321805	161242	164334
FBgn0030929	32589.8	33414.9	184202	186711
FBgn0036422	292497	293334	145908	148686
FBgn0038973	258083	256985	115937	114199
FBgn0000078	164287	166893	304001	320430
FBgn0001233	162023	162033	25825.2	25318.2
FBgn0000043	15629.1	15433.4	150183	148374
FBgn0033787	42018.9	41156.1	174496	171960
FBgn0034663	6374.15	6610.6	136828	137643
FBgn0034758	49168.7	51010	182261	179078
FBgn0263598	213705	208935	87311.6	86685.5
FBgn0032087	40253.2	41026.4	158395	156833
FBgn0036419	41850.3	41427.3	155014	159795
FBgn0030040	62096.5	62334.9	175055	177198
FBgn0004425	202348	159067	51997.5	54942.6
FBgn0050360	3311.64	3512.96	109778	109706
FBgn0051901	33681	34134.6	136183	136103
FBgn0005671	161595	161960	60696.7	60086.9
FBgn0035666	116647	124384	15737	15856.2
FBgn0283535	195571	193317	95289.5	95745.5
FBgn0051198	512742	514261	413793	418298
FBgn0032400	81890.2	81552.3	177999	176479
FBgn0010497	99308.9	98202.8	6911.47	6829.12
FBgn0032069	131763	131804	222341	223522
FBgn0036996	111176	110934	20753.6	20472.2
FBgn0001297	47733.7	49580.9	136601	137341
FBgn0265185	40233.6	40566.3	128152	126118
FBgn0001257	8252.99	8241.61	92934.9	94808.9
FBgn0261955	119084	115603	32923	32826
FBgn0043575	15195	14917.1	97576.3	98320.1
FBgn0266488	91828.4	90467.4	8550.71	8891.89
FBgn0035781	103878	103009	22249.3	21873.9
FBgn0020906	186135	186159	104108	105128
FBgn0003888	4532.29	4757.49	88062.4	85541.6
FBgn0033927	13404.3	13541.3	93618.8	93981
FBgn0028920	28505.8	29837.1	106647	108101
FBgn0263120	110918	110537	33025.3	32972.7
FBgn0261575	993.274	849.398	78286.9	78152.5
FBgn0038740	124877	118482	46537	42329.7
FBgn0035661	55684.3	55959.3	130976	131418
FBgn0027932	12368.6	12357.4	86695.5	87623.3
FBgn0265434	66423.2	66698.7	139489	137922
FBgn0011661	82180.7	82577.6	154039	153557
FBgn0011555	102198	99685.3	29397.2	28910.3
FBgn0031069	89615.5	90564	19222	18931.4
FBgn0000559	227087	228453	158988	155834
FBgn0037724	23275	25597.3	93362.1	91767.8
FBgn0026084	19055	19143.9	86600.6	88829.1
FBgn0034289	31728.2	31282.1	97335.8	105440
FBgn0034709	7783.01	7886.86	73866.7	73240.8
FBgn0004657	27232.9	27808.1	92249.5	92942
FBgn0001145	81383.2	84344.2	17982.5	17734.5
FBgn0035667	95878.7	95328.7	32406.3	32254.7
FBgn0041184	22219.8	22356.9	85438.3	85186.4
FBgn0003328	28673.3	29391.5	91957.9	91981.4
FBgn0003884	52472.7	52746.3	116189	114705
FBgn0267504	211330	211791	272732	274259
FBgn0031034	101174	101094	40010	39209
FBgn0262515	115944	114899	55269.1	54926.2
FBgn0036043	74058.2	74595.6	14618.5	14229.5
FBgn0033789	2633.86	2839.5	61789.7	61963.9
FBgn0053532	5321.04	5184.36	63639.4	63478.1
FBgn0027835	91048.3	91228.8	33548.4	33527.5
FBgn0039342	150165	152846	92907.3	93555
FBgn0033296	605.974	651.83	56548.5	56454.3
FBgn0033659	16927	17714.8	73755.6	72462.2
FBgn0029766	128990	129657	187994	184241
FBgn0010217	118333	117632	62534.1	62983.9
FBgn0000044	107474	109878	52481.8	52835.6
FBgn0011211	145041	144595	89957.3	89664.6
FBgn0036766	43292.8	42380.5	97860.9	96741.4
FBgn0262109	196962	197949	144188	139635
FBgn0030148	88699.5	89074.3	35278.6	35293.3
FBgn0001168	29186.8	29068.4	82414	83937.6
FBgn0039470	55539.6	54436.5	1144.62	1160.31
FBgn0030608	86854.4	89698.7	34961.5	34606.9
FBgn0004838	87490.8	87286.1	22847.1	35695.2
FBgn0040309	77602.7	76552.5	24896.4	24839.1
FBgn0036945	25218.1	24701.8	76467.7	76897.4
FBgn0261989	2567.5	2879.88	53997.2	54741.7
FBgn0038194	92000.3	91391.8	40573	39753.7
FBgn0035583	27403.7	28178.7	79507.2	79220.6
FBgn0020910	196942	198748	148002	146245
FBgn0062412	58074.5	57724.5	7035.86	7222.21
FBgn0053265	104545	103668	53274.4	53082.1
FBgn0045823	61333.9	60780.3	114484	111183
FBgn0085446	31027.6	30356.2	81458.2	80593.2
FBgn0032075	93855.2	93922.7	144895	142325
FBgn0034664	3470.48	3792.73	52596.4	51709.4
FBgn0010100	84556.7	86771.3	37001.5	36554.7
FBgn0283427	64147.2	62554.1	14659.3	14809.7
FBgn0086687	70490.9	69417	21540.3	21600.9
FBgn0036948	9019.98	9199.17	57560.8	56769
FBgn0262508	58110.4	57564.4	10077.9	9975.09
FBgn0004428	59895.6	60131.3	12985.6	12678.7
FBgn0031653	418721	409417	362347	364435
FBgn0000308	48109.1	47515.8	94110	97238.2
FBgn0035094	95672	95618.6	142197	141876
FBgn0033733	94612.4	92650.7	47004.1	46773.7
FBgn0052423	21418	22969.8	67100.3	94796.2
FBgn0014020	30890.5	31479.6	78480.1	76519.5
FBgn0250836	37517.1	37288.4	83638.8	82592.8
FBgn0262511	84461	84899.4	39487.9	39557.8
FBgn0003721	55324.2	57389.9	102196	101713
FBgn0015221	414519	410533	365746	365836
FBgn0039475	3601.03	3593.72	48370.5	48213.4
FBgn0085205	27358	27138.9	72017.5	71411.9
FBgn0024238	43926	43985.6	88386.9	88133.9
FBgn0000253	95144.4	98339.8	142502	141920
FBgn0024315	66569	66969.8	22467.6	22435.1
FBgn0038135	85729.5	84386	41699.4	40700.4
FBgn0267497	109256	118447	157883	162107
FBgn0031813	99104.4	100640	55951.6	55632.7
FBgn0261597	117411	118016	161136	161309
FBgn0035743	2583.82	2324.67	45826	45549
FBgn0003360	140570	143622	97430.7	97799.4
FBgn0011726	29505.6	29283.3	72666.6	72237.3
FBgn0030529	25772.9	26197.2	69673.2	68336.7
FBgn0042086	19179	19544.8	60445.5	59988.3
FBgn0027598	21123.1	21354.6	61715	69459.1
FBgn0033999	1199.98	953.229	41684.2	41495.5
FBgn0023213	89639.5	88832	48770.7	48954
FBgn0024361	14373.6	14025.9	54344.8	54347.3
FBgn0046302	57070.3	57932.1	97173.1	96132.2
FBgn0051086	25690.2	24256.2	64405.4	64158.1
FBgn0036321	67971.3	67046.2	28684.3	29030.4
FBgn0015288	155512	152812	114659	117111
FBgn0032066	724.557	895.545	38662.8	38503.7
FBgn0039737	54536.5	54290.8	17132.4	16810.5
FBgn0036320	12655.8	12063.2	49932	49637.8
FBgn0036449	48893.5	49539.1	11737.7	11630.9
FBgn0028533	14343.2	13503.8	51552.1	51210.2
FBgn0035499	47236.6	46914.5	84423.5	84266.3
FBgn0050160	16278.6	16760.1	53377.2	53537.1
FBgn0034247	6919.19	6943.72	43775.8	43467.2
FBgn0004876	57755.7	58335.9	20607.6	21841.1
FBgn0035619	49905.2	49426.6	14318.5	13705
FBgn0004828	18499.1	19965.9	54575.9	55428
FBgn0267498	78080.3	77957.1	113580	113292
FBgn0266696	36433.5	36854.4	72364.7	71764.5
FBgn0029507	28079.3	28001.3	63271.6	63479.3
FBgn0034808	51624.2	51059.1	16527.1	16184.9
FBgn0028534	9476.9	9264.06	44480.3	43893.2
FBgn0030521	52453.2	52150.7	87059.8	86734.8
FBgn0010341	29003	29248.7	63580.4	64008.9
FBgn0020386	45737.4	45044.1	10904.4	10730.9
FBgn0261618	57634.9	56601.1	22298.4	22510.9
FBgn0053181	80101.6	79888.1	45937.6	45179.9
FBgn0038842	1691.72	1788.21	37075.2	35824.1
FBgn0003279	152341	151784	118209	116328
FBgn0260442	22103.3	21941.6	57026.9	56000.6
FBgn0052473	61184.8	60116.9	26261.3	26268.7
FBgn0032435	24278.1	23982.2	58011.2	57928.1
FBgn0001404	21557.2	22101.7	55094.6	55714.9
FBgn0036844	3368.21	3371.63	36878.5	37032.5
FBgn0003748	7713.38	8245.94	41711.7	41731.8
FBgn0001218	114772	66842.9	33458	56858.8
FBgn0035049	21637.7	22224.2	55471.2	55158.8
FBgn0260960	18867.9	19115.1	51996.6	52239
FBgn0033297	1131.44	1199.83	34078.9	33747.5
FBgn0035162	37071	37439.9	4737.78	4633.64
FBgn0003358	11058.7	11170.5	44650	43391.4
FBgn0034394	46816.6	46036.2	14293	13780.8
FBgn0005660	2277.02	2235.26	34973.8	34436.3
FBgn0035360	31792.4	31492.6	64995.9	63615.9
FBgn0264695	82005.5	80467.8	49484.1	48356.2
FBgn0002569	3792.5	3766.77	36275.8	35855.7
FBgn0027779	66080.5	67031.8	34004.2	34493.2
FBgn0033826	6951.83	6963.91	39140.2	38866.5
FBgn0267501	70736.8	71033.6	103021	102615
FBgn0003514	15986	16401	47878.3	48157.7
FBgn0010246	111697	110727	144719	142476
FBgn0038292	20744.5	21328.7	52960.2	53037.9
FBgn0283499	10664.9	4055.19	42321.9	41814
FBgn0035779	40203.1	40063	8484.34	8752.85
FBgn0004431	11002.2	11238.3	42641.5	42654.5
FBgn0259748	51463.1	51432.6	83721.4	82629.4
FBgn0003053	77802.9	76722.7	108333	108863
FBgn0028381	25139.7	25346.4	56125.1	56235.7
FBgn0020306	43562.6	44898.4	12968.9	12711.5
FBgn0051410	4186.33	4456.1	35564.3	34952
FBgn0035620	37414.8	37651.8	6757.58	6649.64
FBgn0085802	68129	68048.5	99667.4	98784
FBgn0034723	17436.2	17488.4	49068.1	48059.2
FBgn0285963	6912.67	7286.94	37455.8	38822.2
FBgn0039474	5300.36	4820.95	37007.9	35236.4
FBgn0053926	2488.08	2656.35	32592.6	32975.2
FBgn0001248	74035.4	74558.1	44512.8	43404
FBgn0259175	49630	49396.3	19772.2	19376.3
FBgn0285910	66805	66465	37027.5	36741.8
FBgn0033760	44085.9	44725.4	14395.7	14837.5
FBgn0002593	97087.4	96227.1	125819	127230
FBgn0001105	24165	24750.8	53774.9	54223.4
FBgn0030837	52175.7	53144.3	22712.4	23206.1
FBgn0066101	36089.7	35775.7	6792.98	6496.7
FBgn0034291	5597.37	5381.92	34882.3	34569
FBgn0035926	53922.9	54971.5	82984.3	85525.2
FBgn0022700	1383.84	1299.33	30471	30275.4
FBgn0263081	34353.4	34503.7	63319.3	64996.1
FBgn0037146	57032.2	56960.1	28288.5	27823.3
FBgn0031969	39929	41297.5	69578.8	70015.2
FBgn0284243	29606.8	30073.6	58680.9	58356.6
FBgn0266019	32730.2	34839.7	62928	63260.7
FBgn0032505	57999.4	56220.3	28330.3	27897.9
FBgn0262872	44873.6	45535.8	16653	17304.7
FBgn0027580	37114.5	37914.3	9088.11	9118.13
FBgn0004167	146722	145802	173639	175164
FBgn0031579	19590.2	19798.6	47234.7	47190.8
FBgn0038484	43719.3	42325.7	15492.7	14914.6
FBgn0030946	34945.2	34701.3	7354.47	7598.87
FBgn0034759	1919.1	1837.24	33028.7	29180.8
FBgn0002921	59811.9	61058.6	33126.6	32534.1
FBgn0034318	52219.3	53190.5	25010.5	24987
FBgn0033782	29747.1	29844.3	2565.07	2607.53
FBgn0039761	33862.7	33886.5	61467.7	61004.5
FBgn0263006	57618.6	57636.5	30687.4	30257.7
FBgn0250869	14023.3	14092.2	40946.2	41632
FBgn0035422	114404	112144	140683	141109
FBgn0014018	22710.4	22129.1	49303.2	49358.5
FBgn0026409	81624.7	82034	54997.7	55278.8
FBgn0032187	50835.4	49736.7	24263.2	22848.4
FBgn0243512	18985.4	19035.7	45548.7	46321.2
FBgn0038595	2865.59	2804.89	29121.4	29447.5
FBgn0034662	189179	188592	162286	162445
FBgn0259998	89202.1	88077.8	61782.4	61961.3
FBgn0026372	187408	188686	162415	160183
FBgn0027594	16688.8	16696.7	42791.9	43847.7
FBgn0032002	972.604	1036.87	27816	26875.4
FBgn0032068	106499	105969	134226	131664
FBgn0001149	9936.01	10060.1	35597.2	35331.2
FBgn0052672	42579.2	43485.1	68194.3	68860
FBgn0265186	13954.8	13852.8	39859.1	39066.2
FBgn0011672	33023.9	34838.3	8005.45	7879.46
FBgn0028670	45165.2	46259.7	20051.5	20331.9
FBgn0034588	37817.3	37517.7	12448.2	12510.6
FBgn0032433	43893.4	44591.2	19020.9	19342.2
FBgn0033294	825.734	641.735	26483.1	25497.7
FBgn0050115	26711.8	26546.2	52195.7	51208.9
FBgn0259101	45118.4	45171	20120.8	20561.9
FBgn0034335	7947.28	7519.12	32422.5	32103.1
FBgn0267511	59684.6	59361.2	84036	83581.2
FBgn0002571	920.383	967.65	25062.1	24963
FBgn0266410	56409.9	58728.2	82699.2	80928.2
FBgn0035121	43411.4	42582.4	19555.4	18553.5
FBgn0017545	14510.7	38362.8	50813.6	15032.2
FBgn0285948	45629.7	46076.6	70879.8	69251.8
FBgn0010434	24082.3	23884.1	48303.6	47442.4
FBgn0002579	24112.7	23856.7	47366.9	47894.8
FBgn0034398	33550.5	33505.8	57856.3	56841.1
FBgn0028480	40502.3	40877.8	17302.5	17528.5
FBgn0036663	44658.2	44370.6	21512.2	20628.9
FBgn0000416	152876	153285	130142	128956
FBgn0005666	57774.2	57701.4	34656.2	34404.7
FBgn0034138	55751.7	55358	79781.1	78424.3
FBgn0033912	45259.8	45220	68832	68210.3
FBgn0031645	31221.2	30882.6	8149.01	7955.3
FBgn0035770	112123	113462	135023	136386
FBgn0039818	6342.6	6891.81	29753.7	29639.6
FBgn0001186	17675.5	14958.9	40105.4	40495.7
FBgn0004432	27658.3	27872.9	50042.6	50479.6
FBgn0027348	27921.6	28768.5	5890.26	5541.16
FBgn0002868	1053.11	1094.56	23416.5	23586.6
FBgn0031580	8279.1	7964.73	31207.1	30169.2
FBgn0263289	39954	39437.2	62137.8	61976.5
FBgn0036576	30876.4	31450.8	9231.68	8776.87
FBgn0283536	73316.3	71971	51079.1	49903.3
FBgn0026252	36437.8	37298.5	14690.3	14446.9
FBgn0031514	30842.6	31120.6	8858.5	8923.48
FBgn0032373	44620.1	43162.1	21314.6	21253.3
FBgn0023214	1368.61	1260.4	23202.1	23067.1
FBgn0004228	18674.2	18737.2	40444.2	40857.2
FBgn0053533	7947.28	8672.8	30267	29729.4
FBgn0037562	2905.84	2708.27	24329.5	24400.5
FBgn0036738	53822.9	53217.9	32335	31668.3
FBgn0003274	37807.5	38120.5	59239.9	61315.5
FBgn0040285	16110	16940.4	37520.2	38573.2
FBgn0031263	4563.84	4314.77	26408.8	25640.5
FBgn0026061	32214.5	32081	10951.1	10236.7
FBgn0262975	90291.1	92248.4	70501.2	69052.1
FBgn0265297	240651	239862	261250	261842
FBgn0032074	49006.6	49429.5	70183.1	71222.3
FBgn0040319	41682.7	42043	20953.7	20465.9
FBgn0086708	28445.9	28089.3	50449.3	49138.6
FBgn0035154	42271.3	41972.4	20810.1	21244.5
FBgn0038681	39687.5	39832.3	18545.5	18904.9
FBgn0030347	4758.58	4805.08	25688.5	25568.4
FBgn0039830	86067.8	84857.6	65274.7	120520
FBgn0028550	23481.7	23148.6	44151.4	44028.4
FBgn0010409	122868	120529	101204	99898.8
FBgn0031453	14844.7	15367	35937.5	35704.1
FBgn0039768	236.079	204.778	21119.4	20707.3
FBgn0011284	123442	125581	102959	103593
FBgn0034052	24168.2	24468.1	3794.74	3914.45
FBgn0263593	50271.9	48666.6	28503.9	28398.4
FBgn0033889	21005.6	20242.8	41624.2	40489.4
FBgn0001098	38562.5	38972.8	18440.7	18367.7
FBgn0036767	6869.15	6903.34	27025.9	27449.2
FBgn0261458	13067.1	12777	33192	33150.9
FBgn0264776	14183.3	14121.1	34108.9	34418.6
FBgn0054040	122.935	112.484	20200	20094.3
FBgn0010352	50106.5	48728.6	28901.6	29362.8
FBgn0010909	25572.7	24404.7	45384.5	45126.8
FBgn0027556	38586.5	37895.6	18624.1	18171.8
FBgn0262579	30647.9	30313	49987.1	50411.4
FBgn0032235	53166.8	51785.9	72723.1	71626.8
FBgn0003231	64471.4	63448.2	83975.6	83079.4
FBgn0034187	1168.43	1127.72	20888.3	20594.8
FBgn0002780	32448.4	31406.1	12262.4	12068.2
FBgn0004636	20260.4	20753.3	39591.1	40188.5
FBgn0040069	21316.8	22884.7	1997.18	2204.33
FBgn0039321	21123.1	21148.4	1925.4	1783.43
FBgn0261560	77939.9	77612.5	97825.5	96798.3
FBgn0037351	46098.6	46952	66683.4	65269.1
FBgn0038701	30296.5	30137	49368.6	49424.2
FBgn0032587	4127.58	3730.72	22850.1	23455.1
FBgn0032704	13257.4	12990.5	32257.8	32247.1
FBgn0036381	26056.9	25257	6298.84	6327.33
FBgn0263106	23822.3	23551	4872.5	4631.11
FBgn0085249	676.689	693.651	19704.8	19588.7
FBgn0025709	29117.2	28705	9815.3	10069.9
FBgn0260635	19027.8	18411.3	37857.5	37649.3
FBgn0003159	35012.6	34969.5	16237.6	15920.7
FBgn0043471	11337.3	11274.4	30821.1	29932.9
FBgn0000083	4894.57	4859.88	23536	23467.8
FBgn0030603	9083.08	9248.2	27680.8	28838.3
FBgn0034436	72672.2	72501.7	53953.9	54114.7
FBgn0035886	3018.99	2943.33	21423.2	21918.2
FBgn0005533	38384.1	38592.1	56707.8	57851
FBgn0085359	47131	48591.6	29209.9	28820.6
FBgn0051148	2117.1	1916.55	20206.4	20434.3
FBgn0264975	6036.89	6591.85	24460.3	24813.9
FBgn0031170	34474.1	34950.8	16831	15420.2
FBgn0263987	30661	30324.5	12130.1	12601.6
FBgn0030777	9562.85	9287.14	27404.5	27509.9
FBgn0001258	7256.45	6640.88	25138.3	24911.2
FBgn0035142	35692.6	36561.6	17895.5	17863.4
FBgn0020912	25512.9	26084.7	7697.66	7833.96
FBgn0019936	79299.8	80642.3	97193.7	98436.4
FBgn0015589	6746.22	6969.68	24731.7	24617.9
FBgn0025836	33783.3	34239.8	15548.7	16488.2
FBgn0015623	31078.7	31225.8	13490.6	13419.4
FBgn0030964	1427.36	1240.21	19901.5	18860.7
FBgn0038613	24086.6	24398.9	6471.42	6548.52
FBgn0040827	53664	54182.7	71277.6	71961.7
FBgn0039528	13220.4	13922.1	31428.3	31524.2
FBgn0263773	23724.4	23245.2	41321.8	41068.3
FBgn0040723	31043.9	31321	48599.6	50303.9
FBgn0266557	37597.6	37400.9	20064.7	19860.4
FBgn0016694	82798.6	83605.9	65046.6	66084.3
FBgn0028331	40258.6	40285.1	22802.4	22495.8
FBgn0001941	32689.9	32780.4	50254.5	50075.2
FBgn0040959	39481.8	39238.2	21827.9	22111.5
FBgn0023095	9807.63	10067.3	27740.3	27153.4
FBgn0039760	26972.9	25324.8	7994.63	8028.61
FBgn0003517	82073	81699.4	99517.9	98949.6
FBgn0260794	36156.1	36972.6	19093.7	18934
FBgn0035772	9549.79	9705.35	26827.2	26800.8
FBgn0050497	9152.7	12409.3	26258.9	55517.7
FBgn0066084	31283.2	31078.7	48354.7	48154
FBgn0013770	29161.8	28439.7	46197.7	46055.8
FBgn0264750	38807.3	38078.7	56515.5	55076.6
FBgn0262357	244.783	318.705	17170.3	17297.2
FBgn0053542	780.041	901.314	17794.7	17735.7
FBgn0039857	113993	114256	97376.1	96883
FBgn0050011	37871.7	37999.4	21180.8	20890.6
FBgn0011225	25323.6	25339.2	42846	42064.2
FBgn0263080	1230.44	1055.62	18270.1	17788.8
FBgn0015024	24128	25903	42494.5	42533.2
FBgn0259237	3456.33	3381.73	19988.5	20419.1
FBgn0032889	8454.26	8267.57	24959.9	24879.6
FBgn0036824	23754.8	23664.9	7278.26	7198.19
FBgn0285950	50328.4	50887.5	68159.4	66760.6
FBgn0032987	31953.4	32516.5	49154.7	48372.6
FBgn0030052	8869.84	9232.34	25806	25246.1
FBgn0013325	24243.3	24205.7	40567.1	40646.1
FBgn0014002	64814.1	65803.1	49108	48490.2
FBgn0265487	17528.6	17505.7	33792.3	33785.4
FBgn0260748	7006.23	7108.12	23330.5	23290.8
FBgn0029506	1813.57	1668.51	18290.3	17879.8
FBgn0034743	42523.7	43880.3	60085.1	58984.7
FBgn0036622	44309	43955.3	28132.1	27099.1
FBgn0266411	30310.6	30517.8	14380.5	13936.3
FBgn0039890	41543.5	41594.5	25315.8	25472.4
FBgn0014011	13062.7	13202.4	29121.4	29400.7
FBgn0052687	39123.9	38982.9	23100.8	22911.6
FBgn0266717	33498.3	33044.3	17354.6	17033
FBgn0033139	5658.29	6032.31	21675	21995.3
FBgn0025692	7167.24	7498.93	23078.7	23702.8
FBgn0040475	7413.11	7568.15	23933.2	23307.2
FBgn0261675	19144.2	18683.9	35030.8	34759.9
FBgn0085227	1440.41	1414.7	17284.8	17259.2
FBgn0038136	35605.6	35533.4	19787.9	19263.9
FBgn0037678	24594.7	25278.6	40715.6	41074.6
FBgn0086472	60785.6	61479.7	76998.2	77234.9
FBgn0003660	12374	12428	28655.3	28064.7
FBgn0034577	13642.6	12938.5	29309.7	28949.5
FBgn0014184	128834	67846.6	144461	143779
FBgn0027338	31253.9	31344.1	15716.9	15592.1
FBgn0023129	19903.6	21020.1	4283.96	4441.52
FBgn0031930	21474.5	21758.4	6073.16	5865.99
FBgn0087013	38929.2	37732.6	22437.1	22124.2
FBgn0031741	32199.3	33006.8	16969.7	16681.6
FBgn0037750	21639.9	21847.8	37137.2	37452.1
FBgn0010411	28228.4	28470	43954.7	43769.3
FBgn0028582	18841.8	18780.5	34243.2	34706.8
FBgn0014141	5086.04	4802.2	21019.6	20256.1
FBgn0265991	11610.3	11982.4	27145.8	27429
FBgn0259734	3232.22	3596.6	18915.7	19022.4
FBgn0043364	19527.1	19018.4	3797.2	3745.08
FBgn0030318	10142.7	10106.3	25254.4	25280.3
FBgn0039310	8623.97	8387.26	23521.7	23742
FBgn0002121	42673.8	42482.9	57831.7	57561.5
FBgn0030775	60200.3	59364.1	74337.3	75149.4
FBgn0000711	10275.4	10488.4	25204.2	25660.7
FBgn0003209	13927.6	14122.5	28972.4	28897.7
FBgn0264775	307.882	330.241	15121	15156
FBgn0262716	12136.9	12653	27465.4	27123.1
FBgn0087007	66645.1	67696.6	83284.3	81418.6
FBgn0001987	10227.6	10463.9	25310.4	24949.1
FBgn0036367	10146	9442.88	24795.6	24548.4
FBgn0017579	50395.9	50694.2	65261.9	65305.8
FBgn0085358	28340.4	27966.7	13716.2	13384
FBgn0262559	47816.4	47567.7	32936.3	33245.7
FBgn0014010	27222	26800	41324.3	41963.1
FBgn0039637	7002.97	7115.33	22064.4	21478.3
FBgn0031011	25139.7	25620.4	11159	10636.1
FBgn0010408	19197.5	19063.1	33423.1	33720.9
FBgn0086357	43683.4	43757.7	29408	29247.8
FBgn0035043	13435.9	13444.7	27969.4	27782.9
FBgn0267910	1842.94	1843.01	16185.4	17255.4
FBgn0004687	32519.1	32629	47517.4	46836.9
FBgn0052368	317.674	276.884	14588	14764.2
FBgn0003261	62934.2	62209.4	48503.2	47906.2
FBgn0087035	24879.7	26060.2	39925	40357.9
FBgn0285926	26193.9	14367.7	40466.3	34545
FBgn0036993	5315.6	5390.58	19612.9	19656.9
FBgn0037203	18315.2	17857.5	3624.13	3756.46
FBgn0265523	40087.8	41125.9	25925.5	26152.4
FBgn0040398	19865.5	20316.3	5899.11	5740.86
FBgn0260634	17418.7	17788.3	31540.9	32143.5
FBgn0063497	14598.8	14361.9	29163.2	28475.5
FBgn0016693	14499.8	14361.9	29285.1	28454
FBgn0005593	78136.9	79110.8	92161	94557.3
FBgn0038466	28588.5	29061.2	43053	42739.2
FBgn0039858	142111	141040	127328	127059
FBgn0250789	82831.2	82977.1	96795	99379.3
FBgn0043884	42489.9	42967.4	29015.7	28150.7
FBgn0039756	28194.6	28630.1	42996.4	42108.5
FBgn0264296	15207	14783	28694.6	29299.6
FBgn0261113	155268	156707	169107	172522
FBgn0039714	9604.19	9933.2	23441.6	24055.5
FBgn0035718	29092.2	29018	15275.3	15070.1
FBgn0028494	30048.5	30762.9	16656.5	16274.6
FBgn0033124	32758.5	31352.7	46243.5	46532.3
FBgn0032940	21303.7	20692.7	7312.68	7035.14
FBgn0051116	15163.5	15108.9	1369.31	1523.06
FBgn0267698	11448.2	12041.6	26004.7	24999.7
FBgn0000150	18894	18988.2	32437.7	32756.5
FBgn0015222	232530	237902	250827	251383
FBgn0052000	23439.3	24113.4	10372.9	9959.92
FBgn0053127	23379.5	23725.5	37126.3	37146.2
FBgn0037686	31123.3	30046.2	44502.4	44110.6
FBgn0005632	30000.6	30184.6	16728.7	16642.4
FBgn0261797	33492.8	33390.4	20097.7	20037.4
FBgn0283472	63694.7	62745.9	49456.1	49754.1
FBgn0035715	6463.35	6092.88	19653.2	19538.1
FBgn0027291	35780.7	34627.8	21443.4	21544
FBgn0030309	2997.23	3146.67	16643.2	16140.6
FBgn0032167	29533.9	29746.2	16500.1	16451.6
FBgn0031865	16052.3	16754.3	2983.48	3167.46
FBgn0085424	22713.7	22851.5	35771.3	36204.6
FBgn0053100	10639.9	10909.5	24183.5	23648.5
FBgn0040850	1115.12	1081.58	14156.3	14088
FBgn0020238	27540.8	32996.7	40485.5	52785.1
FBgn0011204	16674.6	17015.4	3981.58	3742.56
FBgn0024321	5263.38	5712.17	18624.6	18461.2
FBgn0011230	31059.1	30846.6	18168.4	17901.3
FBgn0266526	54360.3	51860.9	41538.6	12580.1
FBgn0038145	29512.1	28648.8	16064	15841.1
FBgn0032253	39247.9	40204.4	27050	26443.1
FBgn0261930	19550	20720.1	7083.06	6800.05
FBgn0031285	49931.3	49194.4	63296.2	61881.7
FBgn0263352	33305.7	33314	45985.8	47498
FBgn0051072	38231.8	38631	51646.5	50900.5
FBgn0037386	691.919	543.672	13564.3	13200.7
FBgn0010387	18879.8	18756	31372.8	31491.3
FBgn0026160	27338.4	27228.3	14644.5	14632.7
FBgn0036428	13472.8	13283.2	694.244	743.202
FBgn0035432	19632.7	19174.2	6712.83	6625.62
FBgn0002431	25557.5	26329.9	13037.2	13463.6
FBgn0086346	9937.1	9543.83	22400.2	22451.5
FBgn0025620	14005.9	13816.8	1370.3	1421.94
FBgn0051259	18588.3	19308.3	6243.78	6437.3
FBgn0261793	23070.5	21937.3	34271.7	35855.7
FBgn0032518	22934.5	23520.7	37029.5	35232.6
FBgn0031474	8872.02	9137.16	21310.7	21429
FBgn0028983	10199.3	9574.11	22483.3	21958.6
FBgn0033438	2290.08	2318.9	14801.9	14429.2
FBgn0030674	27534.3	27414.4	15412	14947.5
FBgn0040729	2498.96	2562.62	14616	14747.8
FBgn0001220	23565.5	23998	11525.8	11624.5
FBgn0020618	104149	101413	89650	89428.2
FBgn0010241	13137.8	12932.8	954.832	966.922
FBgn0004177	45951.7	44555.2	57916.3	57195
FBgn0035720	22894.3	23721.1	10953.5	10988.8
FBgn0026418	25998.1	25771.8	13592.3	14125.9
FBgn0003345	12305.5	12764	24155	24887.2
FBgn0028518	18544.7	19518.8	31342.8	30806.2
FBgn0001942	66579.8	68071.5	79892.2	79716
FBgn0011837	25940.5	26504.4	38324.1	37891.9
FBgn0053113	39460.1	39073.8	27673.4	27234.3
FBgn0002645	14461.8	14139.8	26232.3	26027.3
FBgn0037671	37539.9	37836.4	25939.8	25782
FBgn0034292	171428	172765	184516	183973
FBgn0004509	13092.1	13062.6	24834.5	24810.1
FBgn0016977	53371.4	51705.1	41638.9	39945.9
FBgn0020443	25979.6	26012.6	14283.6	13999.5
FBgn0052476	7509.94	7858.01	19586.8	19572.3
FBgn0027844	25545.5	24993.1	13637.1	13344.8
FBgn0028950	92448.5	93514.5	81882.5	80584.4
FBgn0004397	5751.85	5991.93	17429.4	17595.4
FBgn0034490	15861.9	15775.2	4266.75	3871.48
FBgn0021872	26514.9	26053	37988.7	38098
FBgn0053192	1209.77	1333.94	12789.9	12960.5
FBgn0027558	2031.15	1600.73	13611	13068
FBgn0051363	3297.5	3821.57	15117.5	15231.9
FBgn0029870	27956.4	28191.7	16443.6	16786.5
FBgn0024273	18054.1	18016.2	30012.3	29372.9
FBgn0033127	3014.64	3116.38	14719.8	14355.9
FBgn0029155	4370.19	4094.13	15699.7	15599.7
FBgn0003891	26246.2	26104.9	14928.7	14765.5
FBgn0032935	2217.19	2362.16	13534.3	13675.9
FBgn0261794	28066.3	28425.3	16427.8	17129
FBgn0032694	3824.05	3487	15089	15081.4
FBgn0026620	6758.18	6747.6	18005.1	18103.6
FBgn0039941	18048.7	17906.6	6512.72	6834.18
FBgn0040104	15382.2	14997.9	3836.05	3994.08
FBgn0261599	60254.7	61452.3	71676.3	72603.8
FBgn0014396	40043.2	37558.1	26420.6	26412.8
FBgn0034406	21370.1	22615	10367.5	10251.9
FBgn0028662	34974.6	35921.3	23861.5	24138.9
FBgn0030484	11331.8	11131.6	22238.4	23011.5
FBgn0024183	21128.6	21275.3	9036	10177.3
FBgn0030774	20233.2	19815.9	31328.5	31273.9
FBgn0034085	27633.3	28249.3	17186.5	16505.9
FBgn0037137	16578.9	16959.1	5543.63	5529.78
FBgn0041789	9846.8	9617.38	21324.9	20661.8
FBgn0024733	43428.8	44044.7	54894	55079.1
FBgn0020278	5265.55	5022.84	16319.7	16030.7
FBgn0014037	31092.9	29744.8	18989.9	18745.6
FBgn0284257	14892.6	14262.4	3380.75	3267.31
FBgn0043470	16671.3	17137.9	28102.2	27904.2
FBgn0029785	117756	117716	128672	130260
FBgn0031571	25515.1	26618.3	37572.8	37469.8
FBgn0005278	19055	19242	8305.86	7902.21
FBgn0036318	18542.6	18927.6	29703	29860.8
FBgn0028473	33626.6	33729.3	22180.9	22815.6
FBgn0032387	4979.43	5282.42	16973.1	15876.5
FBgn0005664	3211.55	3250.5	14229.1	14106.9
FBgn0038391	23531.8	23376.5	12523.4	12518.2
FBgn0086710	21143.8	20743.2	32133.4	31600
FBgn0023143	18985.4	19002.6	29914.5	29826.7
FBgn0029881	18394.6	18004.6	29181.4	29203.6
FBgn0013733	77744.1	77805.7	88529.9	90031.1
FBgn0285955	15399.6	15341.1	26160.5	26175.1
FBgn0263706	9644.44	9682.27	20390.7	20688.3
FBgn0010113	10996.7	11516.6	22257.6	22093.8
FBgn0261822	136649	135908	146628	153509
FBgn0051992	31307.2	30845.1	20149.3	20290.2
FBgn0029176	75632.5	76467.5	64962.5	65046.6
FBgn0041180	5301.45	5376.16	15961.7	16181.1
FBgn0261439	25072.3	24559	14431.6	13758.1
FBgn0023529	28649.4	28373.4	17810.9	17735.7
FBgn0036398	19138.8	20307.7	8522.2	8582.22
FBgn0028327	28628.7	28918.5	18032.7	18293.1
FBgn0020622	6021.66	6239.98	17027.7	16605.8
FBgn0038638	11166.4	11309	23482.4	21734.9
FBgn0016926	30707.7	29450.6	18979.6	19176.6
FBgn0025741	18752.5	19154	8292.09	8343.33
FBgn0039300	50578.7	50979.7	61536	61028.5
FBgn0261444	11188.2	11350.8	21617.9	22176
FBgn0033699	48085.1	48748.8	58503.4	60184.2
FBgn0036816	20512.8	20335.1	10123.6	9697.02
FBgn0261608	27958.6	27050.9	38261.1	37735.2
FBgn0032775	35047.5	35148.4	24886.6	24425.8
FBgn0010078	40062.8	40077.5	50316.5	50391.1
FBgn0267336	39340.4	25644.9	15392.9	15719.7
FBgn0283521	47694.6	48966.6	37474	37473.6
FBgn0023549	19934	20942.2	9863.98	9734.94
FBgn0039114	12630.8	12668.9	2218.93	2477.34
FBgn0266450	19090.9	18812.2	8937.66	8326.9
FBgn0263930	13806.8	13157.7	23939.6	23528.4
FBgn0034279	2966.77	2960.64	13082.5	13396.6
FBgn0016917	44757.2	45382.9	35339.1	33929.5
FBgn0261596	91145.2	91586.5	80595.8	81552.6
FBgn0013305	4812.97	4724.33	14939.5	14754.1
FBgn0015790	26525.8	26702	36540.8	37233.4
FBgn0042135	23810.3	23127	41110.4	33130.6
FBgn0034237	33539.6	33583.7	23459.8	23589.1
FBgn0033391	16250.3	15906.4	6014.66	5914.02
FBgn0001215	22546.1	22294.9	12308.6	12420.8
FBgn0039959	19361.8	19624.1	9690.41	9348.17
FBgn0033688	18647	18415.6	8620.04	8515.23
FBgn0030616	111213	112020	101322	101637
FBgn0000046	21746.5	21612.8	11873.4	11330
FBgn0285949	68234.6	68473.9	78089.7	78711.2
FBgn0259678	12027	11950.7	22246.3	21803.1
FBgn0037016	9406.19	9328.96	19157.1	19251.2
FBgn0030600	16534.3	16161.6	26132	26354.6
FBgn0267033	27566.9	26942.8	37375.1	37180.3
FBgn0029093	14673.9	14754.1	24775	24476.4
FBgn0028697	36568.4	41613.3	51408	50191.4
FBgn0022764	17740.8	18389.7	7948.9	7960.36
FBgn0023526	20640.1	21012.9	30428.8	31287.8
FBgn0003371	25608.6	24619.6	15543.3	14840
FBgn0047135	22415.6	23050.6	12654.7	12803.8
FBgn0032684	1642.76	1612.27	11369	11565.1
FBgn0015622	30536.9	29910.6	20542.7	20173.9
FBgn0050269	3554.25	3523.06	13678.4	13243.7
FBgn0002578	21327.7	21237.8	11627.6	11512.1
FBgn0003175	19188.8	16321.7	7121.41	6664.81
FBgn0025455	18664.4	18639.2	9009.94	8808.47
FBgn0041205	4470.28	4823.83	14440.5	14472.2
FBgn0036309	10980.4	10851.8	20993	20500
FBgn0263231	30126.8	30432.7	20785.1	19998.2
FBgn0051974	23778.7	23295.7	13740.3	13660.8
FBgn0038834	42875.1	43612	52487.2	53657.2
FBgn0038098	14311.6	14397.9	23894.9	24759.5
FBgn0036770	26888	27012	16791.2	17440
FBgn0004868	17598.3	17488.4	27059.8	27300
FBgn0037007	14390	13932.1	23775.9	23953.1
FBgn0027569	3991.59	4082.59	14235	13542
FBgn0039419	21429.9	21500.3	11953.6	11682.7
FBgn0024947	18650.3	19037.2	9499.64	9111.81
FBgn0037935	12225	12229	2693.39	2551.91
FBgn0262580	6772.33	6607.71	16361	16141.9
FBgn0030136	52229	53835.1	63273.1	62314
FBgn0037249	26493.1	25646.3	16405.7	16230.4
FBgn0261885	18456.6	18020.5	8614.14	8974.04
FBgn0037328	59955.5	59514.1	68883.1	69751.1
FBgn0017581	96541.3	97401	86916.8	88040.4
FBgn0029762	11694.1	11503.6	2198.28	2209.38
FBgn0052479	26340.8	25643.5	16342.8	16428.8
FBgn0019890	10031.7	8436.3	19325.3	18768.4
FBgn0086656	10076.3	10130.8	20005.3	19359.9
FBgn0017558	15644.3	22120.4	6399.14	7028.82
FBgn0000173	12813.6	12614.1	22042.3	21876.4
FBgn0014026	97004.7	98735	88153.3	87820.5
FBgn0037913	42959.9	42976.1	33794.3	33642.5
FBgn0039936	18337	18688.2	9272.49	9158.58
FBgn0032006	10717.1	10439.4	20418.3	19605.1
FBgn0015286	15304.9	15476.6	24852.2	24470.1
FBgn0033661	13031.2	12986.1	3645.77	3866.42
FBgn0243516	8491.24	8655.5	25592.6	17629.6
FBgn0040529	38842.1	38734.9	29475.9	29755.9
FBgn0262582	18306.5	18920.4	8262.59	9844.9
FBgn0038881	6983.38	6919.21	16280.3	15986.4
FBgn0002590	72624.3	73486.6	81902.2	82530.9
FBgn0035753	81126.5	81496.1	91391	90168.9
FBgn0020621	13311.8	13032.3	22348.1	22299.9
FBgn0034091	6489.47	6211.13	15508.4	15449.3
FBgn0266449	19765.4	20042.3	11041.5	10607.1
FBgn0259735	12726.5	13278.9	21757.6	22269.5
FBgn0032156	8560.87	8736.25	17550.3	17726.9
FBgn0262870	12099.9	12115.1	3168.35	2809.76
FBgn0061200	16843.2	17518.7	8317.66	7902.21
FBgn0030245	7617.64	7612.86	16660.4	16548.9
FBgn0004867	49045.8	50052.5	58985.7	58429.9
FBgn0000256	9533.48	9754.38	18505.6	18683.7
FBgn0039302	17586.3	17582.1	8612.66	8660.58
FBgn0035087	27729	28938.7	18815.4	19370
FBgn0028325	22509.1	22576.1	13602.7	13633
FBgn0004924	21743.2	21533.5	12737.3	12654.7
FBgn0260003	21771.5	21533.5	12655.2	12765.9
FBgn0050272	9331.12	9186.19	310.738	319.779
FBgn0031143	11835.5	12172.8	3090.67	2970.28
FBgn0030993	15680.2	15106	24327.6	24520.6
FBgn0034087	14705.5	15028.1	6092.83	5878.63
FBgn0036921	22403.6	22493.9	32102.9	31228.4
FBgn0031489	3746.81	3556.22	12604.1	12376.6
FBgn0010395	6659.18	7092.26	16083.2	15473.3
FBgn0036196	3799.03	3700.43	12822.4	12468.9
FBgn0039713	109247	108120	116884	118076
FBgn0000163	7014.93	6945.16	15953.4	15700.8
FBgn0027363	13234.6	13443.3	22310.2	21985.1
FBgn0000100	67606.8	66602	76343.8	76353.9
FBgn0052982	2438.04	2951.98	11181.2	11823
FBgn0036825	51698.1	52713.2	60398.8	61527.8
FBgn0034258	28351.3	28341.6	19704.4	18936.5
FBgn0037279	7588.27	7334.53	16231.7	16168.4
FBgn0024957	17669	17332.6	8930.78	8716.2
FBgn0036697	13645.8	13841.3	5237.32	5010.3
FBgn0260767	14755.5	15042.6	23584.6	23634.6
FBgn0285947	42220.1	40374.5	50807.7	50455.6
FBgn0041775	25966.6	24011	15955.8	15425.2
FBgn0036821	12029.2	11391.2	2819.75	2862.85
FBgn0024986	4059.04	3960.01	12702.4	12496.7
FBgn0038984	19526.1	18861.3	10418.6	10377
FBgn0000055	12417.6	12364.6	3888.65	3934.68
FBgn0037607	26767.3	27216.8	18398	18305.8
FBgn0015521	7100.88	7119.66	15515.3	15793.1
FBgn0050043	8864.4	8868.93	456.766	439.855
FBgn0002567	13872.1	14757	5465.95	5609.41
FBgn0033292	18112.8	17808.5	9627.97	9402.52
FBgn0028341	12258.7	12443.9	22362.8	20664.3
FBgn0037073	11596.2	11809.4	3208.18	3335.56
FBgn0265137	4765.11	4779.13	13146.4	13555.9
FBgn0040752	25350.8	25050.8	16704.6	16881.3
FBgn0034885	10027.4	9751.49	1478.96	1420.68
FBgn0000251	11392.7	11415.7	2978.56	3109.32
FBgn0000635	8882.9	9238.11	17177.6	17697.8
FBgn0052054	5932.45	5963.09	14700.1	14222
FBgn0032721	16643.1	17700.4	8787.21	8361.03
FBgn0030349	20498.7	20878.8	29363.8	28766.2
FBgn0085436	89436	89586.3	81320.5	80377.1
FBgn0260743	10285.2	9950.5	1794.61	1694.96
FBgn0020653	31795.7	31475.3	23133.3	23546.1
FBgn0038419	5693.1	5916.94	13930.6	14268.7
FBgn0259938	20534.6	20415.8	12233.4	12187
FBgn0031033	2777.47	2803.45	10995.8	11201.1
FBgn0036623	16473.3	16946.1	8746.4	8055.15
FBgn0038826	27732.3	31064.3	19551.4	20867.8
FBgn0265042	18467.5	16915.9	10322.7	6078.33
FBgn0040364	20903.4	21850.7	29917.9	29983.4
FBgn0012037	50038	49420.8	41529.3	41288.2
FBgn0262126	17830	17926.8	9801.04	9564.31
FBgn0030396	31711.9	32297.3	40416.6	40341.5
FBgn0031836	23105.3	22455	14354.4	14419.1
FBgn0029688	17441.6	17342.7	9344.28	9171.22
FBgn0041342	8146.37	8232.96	17064.5	16235.4
FBgn0030808	8131.14	8240.17	16583.2	16217.7
FBgn0259143	6559.09	6578.87	14720.7	14635.3
FBgn0031418	3982.89	3912.42	11985.1	12544.7
FBgn0052369	12541.6	12608.3	20608.5	20893.1
FBgn0035266	12584	12628.5	4508.16	4566.65
FBgn0011217	45000.9	46738.5	54775	54650.7
FBgn0283658	19303	19240.5	11275.1	10797.9
FBgn0261258	10605.1	10136.5	18380.3	18621.8
FBgn0031990	29149.8	29990	21652.9	21137
FBgn0030670	9256.06	9383.76	17371.4	17389.4
FBgn0039430	10711.7	11081.1	3065.1	2731.4
FBgn0050015	23427.3	23484.6	15028	15509.9
FBgn0267408	56827.7	58216.2	49456.1	48863
FBgn0005585	48790.1	48473.4	40529.2	40692.9
FBgn0004512	20402.9	21256.6	13088.9	12468.9
FBgn0283741	1759.17	1749.27	9965.75	9674.27
FBgn0010397	7945.11	7902.72	16117.1	15812
FBgn0015372	1514.39	1628.13	9566.51	9418.95
FBgn0001104	9303.92	9060.73	17157.5	17204.9
FBgn0035542	26575.8	27361	34460.5	35367.8
FBgn0033913	8920.97	9021.79	1146.59	1056.66
FBgn0039359	87634.4	86204.5	95493	94658.5
FBgn0002622	53256	53652	62681.1	61096.8
FBgn0039562	35822.1	35775.7	27841.1	27992.7
FBgn0033079	10755.2	10890.8	2988.4	2927.31
FBgn0034802	65684.5	65791.6	73993.6	73496.1
FBgn0020508	16732.3	16999.5	25218	24542.1
FBgn0267795	3089.7	2814.98	10897	10829.5
FBgn0035995	7008.4	7136.96	14903.6	14931
FBgn0037098	22009.8	21824.8	14217.3	13753
FBgn0034951	9024.33	9079.47	16816.3	17141.7
FBgn0035397	53351.8	53311.6	44986.3	45567.9
FBgn0050372	8527.15	7927.23	16304.9	16048.4
FBgn0085408	19139.8	19368.9	26967.9	27145.8
FBgn0035165	12123.8	11957.9	19895.6	19808.6
FBgn0002939	8341.11	8447.83	592.96	585.209
FBgn0011272	89197.8	89362.7	81189.7	81617
FBgn0031245	20469.3	18757.4	11012	11046.9
FBgn0024179	9338.74	9853.88	2111.25	954.282
FBgn0000578	3190.88	3396.15	10923	11192.3
FBgn0033095	12963.7	11350.8	4281.5	3628.8
FBgn0051522	18493.6	18055.1	10355.6	10546.4
FBgn0024352	13358.6	13201	5661.63	5469.11
FBgn0029903	5992.28	5892.43	14502.9	13583.7
FBgn0086906	65655.1	66778	57553.5	59088.4
FBgn0001291	5455.94	6046.73	13915.4	13126.1
FBgn0013987	12356.6	12197.3	20395.6	19866.8
FBgn0004426	16656.1	12120.9	4782.52	4452.89
FBgn0010228	4233.11	3782.63	11898.5	11826.8
FBgn0261617	30588.1	30251	22845.2	22601.9
FBgn0037934	22302.4	22371.3	14753.2	14363.5
FBgn0010053	11936.7	11683.9	4067.13	4361.89
FBgn0050463	21699.7	21768.5	14194.6	13318.2
FBgn0050479	11125.1	11871.4	3573.98	3604.78
FBgn0285937	10796.6	11408.5	18637.9	18959.2
FBgn0261710	22081.6	22369.9	14587.5	14551.9
FBgn0035983	11196.9	11317.6	18713.6	18908.7
FBgn0025637	11547.2	11831	19842.5	19055.3
FBgn0040551	1662.35	1866.08	9364.43	9159.84
FBgn0045852	10639.9	10263.4	2894	2769.31
FBgn0036975	9970.82	10929.7	18397.5	18121.2
FBgn0030776	11675.6	11358	19046	19141.3
FBgn0004507	16600.6	16236.6	8906.68	8781.92
FBgn0029828	9203.83	9545.27	1792.65	1753.1
FBgn0035630	17979	18653.6	10768.7	10537.5
FBgn0051087	6579.76	7083.6	14514.7	14380
FBgn0011747	24456.5	24419.1	16392.9	17035.5
FBgn0053116	4054.69	4235.45	11467.8	12055.6
FBgn0028743	3325.78	3289.43	11202.3	10688
FBgn0039358	22235	23450	15334.3	14838.8
FBgn0260933	2135.59	2183.34	9533.57	9578.21
FBgn0028509	6895.26	6244.3	14286.6	14185.3
FBgn0052654	11846.4	14513.3	4465.39	4902.86
FBgn0040208	3448.72	3436.53	11073	10810.6
FBgn0032005	4267.92	4619.05	11637.9	12192.1
FBgn0013995	14968.7	14214.8	6983.75	6846.82
FBgn0032614	11411.2	10870.6	3890.62	3520.1
FBgn0261602	58754.4	57666.8	66116.5	65016.3
FBgn0040212	4299.47	3985.97	11644.3	11369.2
FBgn0259170	2020.27	1988.66	9327.07	10257
FBgn0033476	14028.8	12961.6	20857.3	21362
FBgn0046114	12269.6	11265.7	4326.24	3941
FBgn0029687	22595.1	22501.1	29817.6	30198.3
FBgn0004103	27754	27642.2	35065.2	35065.8
FBgn0046689	2345.56	2372.26	9653.05	10029.4
FBgn0032208	23378.4	22544.4	15573.8	15247
FBgn0022893	5096.92	5328.57	12583.4	12615.5
FBgn0027561	4432.2	4448.88	11711.7	11897.6
FBgn0033544	18938.6	18502.2	25766.7	56513.7
FBgn0003941	103101	102600	93425.5	95840.3
FBgn0038271	35974.4	35345.9	28374	28091.3
FBgn0027066	8674.02	9067.94	16014.8	16310
FBgn0031030	16622.4	16050.6	9057.14	8829.95
FBgn0044826	46314	46447.2	39235.6	38286.3
FBgn0043903	8860.05	8959.78	16066.9	16409.9
FBgn0010905	20408.4	19792.8	11797.7	13205.7
FBgn0033663	20792.4	21772.9	28147.4	28973.5
FBgn0025866	4125.41	4313.33	11479.6	11455.2
FBgn0046214	16781.2	16546.7	9390.49	9430.33
FBgn0034877	20198.4	19128	27331.7	26909.5
FBgn0003942	59929.4	58291.2	67009.3	66083.1
FBgn0032067	493.917	429.746	7505.41	7689.87
FBgn0038702	4926.12	4943.53	11975.2	12271.7
FBgn0038147	4129.76	4137.39	11178.2	11221.3
FBgn0004921	15369.1	14891.1	21917.4	22718.2
FBgn0000273	24934.1	24726.3	17920.1	16165.9
FBgn0261238	4196.12	4309	11204.3	11340.2
FBgn0010379	10947.8	10781.2	17932.8	17804
FBgn0034897	11415.6	11401.3	4290.84	4436.46
FBgn0260462	17945.3	17492.7	24452.9	24917.5
FBgn0011705	5012.06	5273.77	12473.8	11968.3
FBgn0085442	14832.8	14198.9	21775.8	21650.2
FBgn0031381	790.921	757.104	7913.99	7686.08
FBgn0013954	10498.5	10463.9	17647.7	17391.9
FBgn0034602	6588.47	7144.17	14066.3	13889.5
FBgn0034753	6172.88	5999.14	13352.4	12916.3
FBgn0004907	86163.6	86106.5	93020.9	94944.1
FBgn0040765	2901.49	2988.04	9803.01	10014.3
FBgn0262146	3528.14	3214.45	10406.8	10421.3
FBgn0262124	14518.3	14112.4	7547.2	7231.06
FBgn0032901	15400.6	15404.5	22290.1	22278.4
FBgn0036111	18381.6	18747.3	11901.5	11532.3
FBgn0004396	25108.2	25053.6	18269.2	18157.9
FBgn0030955	1848.38	2057.88	8674.61	9053.67
FBgn0004456	8738.2	8620.89	15827.5	15446.7
FBgn0036298	4845.61	4822.39	11638.9	12152.9
FBgn0040007	3913.26	4125.85	10958.4	10713.2
FBgn0051523	33267.6	34267.2	41063.2	40308.6
FBgn0266486	11574.4	11394	4607.48	4656.39
FBgn0034717	20464.9	20897.5	27682.8	27407.5
FBgn0000575	15240.7	15899.2	8549.73	8465.94
FBgn0014469	11953	12221.8	5158.65	5457.73
FBgn0035498	10032.8	9699.58	16789.7	16768.8
FBgn0000568	37232	36111.7	29356.4	29434.9
FBgn0053208	19732.8	19794.3	12615.4	13045.2
FBgn0029996	14465	14369.1	22044.2	21116.8
FBgn0052750	8143.11	8127.69	1272.45	1397.93
FBgn0261552	77295.9	77533.2	84026.2	88174.4
FBgn0010583	5895.46	5471.33	13196.5	12200.9
FBgn0034971	23725.4	22899.1	16184.5	16465.5
FBgn0004403	28152.2	28423.8	35134.6	35039.2
FBgn0261703	16408.1	15713.1	9016.82	9072.63
FBgn0000721	18271.7	18565.6	11627.1	11579
FBgn0039045	9620.51	9484.7	2929.89	2755.41
FBgn0040260	10931.5	10993.1	4348.37	3973.86
FBgn0003997	2716.55	2226.61	9352.63	9297.61
FBgn0031636	12701.5	12918.3	5764.39	6289.41
FBgn0027106	12002	11750.2	18369.5	19021.2
FBgn0250786	12095.5	12099.2	5481.19	5222.64
FBgn0035001	33239.3	33566.4	25448.6	26953.7
FBgn0034641	9217.98	9564.02	2607.35	2909.61
FBgn0010825	20623.8	20224	13717.7	13627.9
FBgn0040153	20709.7	21393.6	14581.1	14117.1
FBgn0267824	9123.33	9215.03	2415.11	2635.34
FBgn0085478	12441.5	10129.3	19016	18822.7
FBgn0031182	8333.5	8023.86	1449.46	1524.32
FBgn0035355	2362.97	2232.37	9022.23	8805.94
FBgn0003943	16040.3	20717.2	30365.3	22598.2
FBgn0023458	24787.3	25083.9	17709.6	18527
FBgn0030752	12069.4	12230.5	18624.1	19105.9
FBgn0000541	13698	14170.1	7146	7241.17
FBgn0015756	36941.5	36728.9	43493.5	43373.7
FBgn0038100	8696.86	8975.64	15761.1	15231.9
FBgn0013756	12276.1	11846.9	5318.94	5325.02
FBgn0032699	2996.14	2845.27	9615.19	9360.81
FBgn0005612	4215.7	4464.75	10945.7	10709.4
FBgn0019968	14530.3	14824.8	21296.4	21008.1
FBgn0010303	12612.3	13133.2	19601.6	19150.1
FBgn0024277	15203.7	14865.2	21643.5	21669.2
FBgn0029161	11734.3	11440.2	5278.62	4931.93
FBgn0037890	13688.3	13766.3	7314.15	6758.34
FBgn0030049	11542.9	12826.1	5091.78	5678.93
FBgn0027335	17986.6	18066.7	24999.2	24415.7
FBgn0264922	13526.2	13146.2	19880.9	19951.4
FBgn0003149	25483.5	25541.1	19058.3	19117.2
FBgn0051352	17435.1	17861.9	24098.9	24283
FBgn0042179	4721.59	4921.89	11246.6	11338.9
FBgn0011554	5822.57	5749.66	12161.1	12381.7
FBgn0037344	21672.5	22795.3	15264	15503.6
FBgn0029911	9488.87	9561.14	16270.5	15895.4
FBgn0025456	6368.71	6359.67	12739.3	12993.4
FBgn0036024	39043.4	39823.6	45849.1	46197.4
FBgn0031590	13941.7	14659	8169.17	7569.79
FBgn0041156	11126.2	11014.8	17513.4	17384.4
FBgn0038294	28528.6	27505.2	34895.1	34302.3
FBgn0034783	6651.57	6501	147.502	188.329
FBgn0037906	11449.3	12021.4	18061.2	18366.5
FBgn0025525	12181.5	11986.8	5367.12	5844.5
FBgn0033460	15484.4	15482.4	9156.95	8939.92
FBgn0000370	31426.9	31685.9	37747.8	38708.5
FBgn0041094	84882	85297.4	93386.2	91187.7
FBgn0044323	9149.44	9578.44	15883.1	15598.4
FBgn0016726	23490.4	24169.6	30473	29827.9
FBgn0023407	4166.75	4050.86	10352.7	10548.9
FBgn0033741	10301.5	10034.1	3735.74	3847.46
FBgn0025864	19598.9	19813	26240.2	25890.7
FBgn0004574	9540	9424.14	17730.8	15709.6
FBgn0003429	8146.37	7996.46	1718.89	1807.45
FBgn0038700	32250.4	31524.3	25987.5	24826.5
FBgn0001078	15593.2	15907.8	9653.05	8688.39
FBgn0022097	20721.7	20550	14473.9	14192.9
FBgn0037248	8419.44	8326.7	2183.53	1970.5
FBgn0035106	8405.3	8688.66	2455.91	133.979
FBgn0034293	4152.6	4277.27	10380.7	10715.8
FBgn0259228	13881.9	14198.9	7973.98	7651.95
FBgn0261243	15607.4	16434.2	22657.8	22503.4
FBgn0038535	28126.1	27131.7	34347.4	33794.2
FBgn0037636	150563	148943	156784	156694
FBgn0030519	30424.9	29897.7	23960.8	23680.1
FBgn0032482	11253.5	12409.3	17459.4	18932.7
FBgn0020307	12490.5	12854.9	6335.72	6297
FBgn0035811	8879.63	9964.92	16150.5	15788
FBgn0259984	4372.37	5324.24	11411.8	11505.7
FBgn0039774	4445.26	4278.72	10613.3	10479.4
FBgn0054026	4572.54	4500.8	11143.8	10663.9
FBgn0035906	5569.08	5368.95	12084.9	11512.1
FBgn0264560	12557.9	12488.6	6419.79	6184.51
FBgn0031317	2359.71	2357.84	8484.34	8754.12
FBgn0040233	9707.54	9764.47	3649.7	3563.07
FBgn0000659	9008.01	8906.42	15012.8	15551.6
FBgn0015577	8210.56	8834.32	14940	14603.7
FBgn0014163	4597.57	4878.63	10972.2	10966
FBgn0052843	7247.75	7201.86	1132.82	1112.28
FBgn0264489	15249.4	14774.3	21334.3	21331.7
FBgn0013276	8027.79	8393.03	1948.51	2018.53
FBgn0259785	11186	11184.9	5117.84	4993.87
FBgn0039207	9535.65	9568.35	3515.96	3191.47
FBgn0267002	2739.39	2611.65	8791.14	8790.77
FBgn0082598	19499.9	18986.7	25036.1	25665.8
FBgn0034432	14900.2	15170.9	8852.11	9071.37
FBgn0036372	8663.14	8548.78	14619.5	14709.8
FBgn0033029	14993.8	14468.6	8360.43	8953.82
FBgn0027341	5524.48	6088.55	12127.2	11910.2
FBgn0259937	13968.9	14201.8	7816.15	8187.87
FBgn0030234	6196.81	5965.98	12362.7	11974.7
FBgn0262743	11804	11833.9	5686.71	5833.13
FBgn0261461	9971.91	9683.71	16024.7	15681.8
FBgn0261279	13789.4	13319.3	7802.88	7330.91
FBgn0045761	3482.44	4105.66	10076.4	9736.2
FBgn0016081	16178.5	16148.7	22511.8	22106.5
FBgn0011742	16973.8	17185.5	23554.2	22930.6
FBgn0001089	1767.88	1747.83	7698.64	7874.41
FBgn0020497	15972.9	16181.8	10024.8	10135.6
FBgn0035909	15845.6	16186.2	10240.6	9325.42
FBgn0085484	21960.8	21547.9	16022.2	15585.8
FBgn0260049	6804.96	6880.27	13738.4	12743.1
FBgn0034612	11402.5	11197.9	5424.15	5265.61
FBgn0037468	4934.82	4757.49	10773.1	10861.1
FBgn0002069	11811.6	11735.8	18055.3	17639.7
FBgn0039882	9526.95	9774.57	3815.89	3627.54
FBgn0052594	2200.87	2147.29	8122.96	8031.14
FBgn0039402	2395.61	2564.06	8776.39	8277.61
FBgn0035780	7707.94	8189.7	1948.51	1826.41
FBgn0004635	301.355	304.284	6394.23	6175.66
FBgn0013275	7765.6	8237.29	1891.47	2021.06
FBgn0013981	6369.79	6604.83	12458.1	12254
FBgn0031518	9989.32	9816.39	4157.6	3978.91
FBgn0003462	14885	15026.7	20768.8	20846.3
FBgn0013343	30039.8	29727.5	35536.3	37100.7
FBgn0025885	1540.5	1528.63	7380.53	7332.17
FBgn0031145	4260.31	4313.33	10116.2	10104
FBgn0262517	10339.6	10417.7	4622.23	4323.97
FBgn0036451	20434.5	19393.4	14090.9	13605.2
FBgn0001092	22285	22517	28342.1	28072.3
FBgn0033814	7544.75	7582.57	13330.3	14109.5
FBgn0030904	177.332	157.189	6075.62	5932.98
FBgn0037517	7716.64	7928.68	13700	13492.7
FBgn0085353	332.905	357.641	6085.95	6170.6
FBgn0261565	10282	10210.1	15957.8	16203.8
FBgn0035356	2863.42	3280.78	9025.18	9018.28
FBgn0036534	12735.2	12899.6	7158.78	6873.36
FBgn0036837	25394.3	24820	31132.3	31011
FBgn0052512	13304.2	13379.8	4420.65	7646.9
FBgn0032451	3082.09	3148.11	9155.47	8805.94
FBgn0030504	8961.23	8829.99	3118.2	3147.23
FBgn0264490	19862.2	20290.4	26204.8	25573.5
FBgn0027280	3739.19	3962.9	10249	9442.97
FBgn0033221	14496.6	14921.4	20197.5	20789.4
FBgn0039923	12912.6	12368.9	6981.78	6672.39
FBgn0015795	20797.8	21374.8	27070.6	26989.1
FBgn0043576	3321.43	3238.96	8933.73	9111.81
FBgn0086450	13639.3	13518.3	7889.41	7830.17
FBgn0031980	29331.5	28932.9	35174.4	34614.5
FBgn0261954	13280.3	10710.5	5218.14	5081.08
FBgn0000395	1977.85	1889.15	7993.65	7515.45
FBgn0030893	6932.25	7190.32	12892.2	12553.5
FBgn0037912	10029.6	9966.37	4412.29	4024.42
FBgn0015773	4648.7	4446	10136.4	10264.5
FBgn0033051	5374.34	5925.6	11538.6	11063.4
FBgn0086451	7383.74	7465.76	1857.05	1742.99
FBgn0266376	3696.76	3573.53	9516.85	9180.07
FBgn0000581	10903.2	11222.4	5301.24	5571.49
FBgn0003118	8524.97	9008.81	14610.6	14292.7
FBgn0038349	16083.9	15170.9	9578.8	9875.24
FBgn0001308	17739.7	17572	23782.8	23155.6
FBgn0283477	5170.9	5557.86	11132.5	10820.7
FBgn0038083	6850.66	6994.19	1382.1	1282.91
FBgn0037092	4693.3	5118.02	10669.3	10373.2
FBgn0000261	25668.5	25731.4	31243.5	31275.2
FBgn0039561	6205.52	5984.72	12247.1	11518.4
FBgn0003475	21834.6	21592.6	16310.8	15899.2
FBgn0052669	8381.36	7907.05	2501.15	2392.66
FBgn0015776	19897	19553.5	13904.6	14392.6
FBgn0261554	9345.26	8742.02	3404.85	3266.05
FBgn0000283	11256.7	11215.2	5784.55	5570.23
FBgn0023510	18270.6	18069.5	12803.7	12441.1
FBgn0263392	19008.2	19578	13414.4	14114.5
FBgn0086706	14922	14552.3	9092.05	9416.43
FBgn0038197	15054.7	15273.3	9765.15	9595.91
FBgn0024814	10916.2	11091.2	16853.6	16365.6
FBgn0039955	10986.9	11724.3	5959.59	5538.63
FBgn0050047	7309.76	7788.79	2009.97	1864.33
FBgn0014388	31104.8	31945.4	37075.2	37376.3
FBgn0027552	13071.4	12710.7	7533.44	7280.35
FBgn0052656	5624.57	5430.96	6.88344	5.0558
FBgn0015268	15559.5	15659.8	9744.5	10248.1
FBgn0030817	6139.15	6509.65	736.037	786.177
FBgn0033194	18106.3	18445.9	12703.4	12803.8
FBgn0052483	9838.09	9770.24	4259.38	4435.2
FBgn0038662	10349.4	9699.58	4307.07	4388.43
FBgn0035871	7292.35	7284.06	12905	12672.4
FBgn0029826	2648.01	2564.06	8141.15	7951.51
FBgn0032029	7419.64	7050.44	1665.3	1803.66
FBgn0030237	9921.86	10362.9	4642.88	4541.37
FBgn0002524	10122	9701.02	15071.8	16198.8
FBgn0262366	1574.23	1297.89	6932.12	6837.97
FBgn0031759	18954.9	18535.3	13182.3	13588.7
FBgn0025639	9760.85	9307.33	4144.82	3956.16
FBgn0262656	57848.2	57950.9	51348	52604.3
FBgn0031897	23381.7	23565.4	17995.8	18219.8
FBgn0086676	8749.08	8335.35	14081.1	13866.8
FBgn0266430	1363.17	1495.46	7044.71	6695.14
FBgn0020503	17856.1	19051.6	12619.3	12529.5
FBgn0038981	19727.3	18829.5	13709.4	13512.9
FBgn0263993	14469.4	14621.5	9305.43	8886.83
FBgn0000636	5672.43	5155.51	10985	10728.4
FBgn0032166	12301.2	13317.8	6989.65	7263.92
FBgn0266417	2429.33	2832.29	8348.63	7737.9
FBgn0030073	1221.74	1413.26	6699.07	6717.89
FBgn0031929	13971.1	14123.9	8759.67	8674.49
FBgn0283469	6215.31	6689.91	11660.6	11983.5
FBgn0032859	17447	17381.7	22666.2	23022.8
FBgn0052107	1985.46	1802.63	7084.54	7275.29
FBgn0027582	12098.8	11976.7	6824.44	6419.6
FBgn0266694	164.276	230.736	5649.83	5421.08
FBgn0000181	33365.5	33335.6	39316.3	38590.9
FBgn0027538	9476.9	9473.17	4222.01	4024.42
FBgn0051632	7340.22	7578.25	2124.03	2091.84
FBgn0085261	26514.9	27166.3	32066.5	32411.5
FBgn0003392	13446.7	13169.3	18663	18400.6
FBgn0040660	7658.98	8107.5	13254.6	13320.8
FBgn0026533	11686.5	11864.2	6588.44	6484.06
FBgn0261550	6509.05	6345.25	11653.7	11709.2
FBgn0025865	13235.7	13128.9	18433.9	18400.6
FBgn0036058	6044.5	6264.49	11226.4	11561.3
FBgn0010198	35862.3	35265.2	41043.5	40680.2
FBgn0013272	142476	144910	137295	137398
FBgn0030719	19848.1	19488.6	14318.5	14309.2
FBgn0250753	47768.6	46294.4	41115.8	41371.6
FBgn0030668	8511.92	8756.44	3351.75	3426.57
FBgn0040236	5663.73	5301.17	10663.9	10821.9
FBgn0025631	5674.61	5462.68	10741.6	10828.3
FBgn0010470	15803.2	15175.2	10033.1	10076.2
FBgn0036023	949.757	953.229	6145.44	6090.97
FBgn0014857	6547.13	6378.42	11661.5	11687.7
FBgn0039182	6616.75	6418.8	1483.38	1276.59
FBgn0032138	12202.2	13040.9	7133.21	7076.85
FBgn0284228	8403.12	8126.24	3227.35	3001.88
FBgn0024320	3824.05	3753.79	9479.98	8877.98
FBgn0261393	7367.42	7620.07	12733.4	12716.6
FBgn0035023	1380.58	1739.17	6778.23	6837.97
FBgn0004419	12425.2	12080.5	7173.53	7013.66
FBgn0031450	7071.5	6800.95	11998.8	12137.7
FBgn0067102	3750.07	3732.16	8797.04	9048.62
FBgn0284408	35421.7	35467.1	30408.6	29129
FBgn0263019	4044.9	3820.13	8875.71	9691.97
FBgn0039670	758.283	684.998	5830.28	5739.6
FBgn0033482	12506.8	12940	7456.24	7610.24
FBgn0035346	3596.68	3791.29	8937.66	8646.68
FBgn0015765	4684.6	4999.77	10041.5	9804.46
FBgn0040507	9538.92	9836.58	4497.35	4623.53
FBgn0050345	3740.28	3906.65	8975.52	8769.28
FBgn0000536	12270.7	12843.4	7530.49	7244.96
FBgn0032809	6255.56	6498.11	1230.66	1262.69
FBgn0005771	10304.8	10733.6	5295.83	5350.3
FBgn0261985	20133.1	20614.8	15611.7	15143.4
FBgn0034400	19006	18796.4	24495.2	23785
FBgn0027601	2248.74	2340.53	7434.12	7237.38
FBgn0004394	1080.31	1091.67	6232.47	6064.43
FBgn0036805	2984.17	3103.4	7961.19	8077.9
FBgn0015591	2753.53	2711.15	7685.37	7806.15
FBgn0051323	7134.6	6919.21	12044.1	12089.7
FBgn0005674	9176.64	12397.8	4223.48	4366.95
FBgn0029831	7207.49	6896.13	1979.48	1946.48
FBgn0015037	2529.42	2786.14	7734.53	7722.73
FBgn0039214	11641.9	11940.6	7017.67	2634.07
FBgn0038331	5494.01	5257.9	10180.6	10585.6
FBgn0038325	1983.28	1733.41	6724.14	6902.43
FBgn0010265	96688.1	98618.1	92355.7	91769.1
FBgn0015791	4520.32	4614.73	9434.25	9594.64
FBgn0027621	13848.2	12335.7	7637.18	7421.91
FBgn0024997	9912.07	9757.26	4851.35	4866.21
FBgn0262475	23295.7	23308.7	18399.9	18395.5
FBgn0065032	2674.12	2519.35	7782.23	7419.38
FBgn0010328	8731.68	9363.57	3835.55	4061.07
FBgn0000317	8047.37	8140.67	2943.66	3248.35
FBgn0037782	18182.5	18285.9	13394.2	13233.6
FBgn0035232	13980.9	13958.1	8987.81	9090.33
FBgn0003396	24815.5	24285	19402	19818.7
FBgn0261862	15652	15521.3	20504.8	20531.6
FBgn0035688	19654.4	20430.3	14777.8	14970.2
FBgn0030747	37313.6	36736.1	42205.3	41609.2
FBgn0034365	3864.31	3736.49	8693.3	8736.42
FBgn0014380	11410.1	11658	16370.8	16516
FBgn0028982	10769.4	10556.2	5845.52	5700.41
FBgn0029896	5489.66	5469.89	575.259	638.295
FBgn0033631	7936.4	7679.19	3043.47	2828.72
FBgn0033266	3115.81	2711.15	7960.7	7847.86
FBgn0263776	16311.2	16049.2	21233.9	20886.8
FBgn0021979	16030.6	16522.2	11242.1	11202.4
FBgn0263391	19008.2	19989	24812.4	24596.5
FBgn0259979	19435.8	19034.3	14221.7	14428
FBgn0032480	9178.81	9734.19	4385.74	4791.63
FBgn0037715	7128.08	7207.63	2249.41	2422.99
FBgn0036612	68.5392	63.4525	6330.31	4838.4
FBgn0027525	10713.9	10766.7	5817.99	5994.91
FBgn0035713	8888.34	8460.81	3691.49	4052.22
FBgn0266136	7944.02	7921.47	3180.15	3024.63
FBgn0034734	6282.76	6170.75	1487.81	1409.3
FBgn0051266	6610.22	6372.65	1772	1611.54
FBgn0031118	25307.3	25636.2	20546.6	20584.7
FBgn0039492	12192.4	12084.8	17026.7	16843.4
FBgn0024329	6844.13	6933.63	11602.5	11793.9
FBgn0039223	6963.8	7024.48	2175.17	2273.85
FBgn0015797	9837.01	9931.76	14584.5	14955.1
FBgn0036929	3042.92	3184.16	7845.65	7931.28
FBgn0262116	3914.35	3179.83	8395.34	8651.74
FBgn0262519	12320.7	12417.9	7632.76	7588.75
FBgn0264742	9005.83	8842.97	3596.6	13560.9
FBgn0028532	8749.08	8723.27	13691.2	13437
FBgn0042693	12528.5	12231.9	7552.61	7519.24
FBgn0029091	26338.6	27025	21630.7	21914.4
FBgn0031689	8999.31	9098.22	4288.88	4397.28
FBgn0019938	6959.45	7344.63	2259.74	2391.39
FBgn0053199	6711.4	7135.52	2035.53	2137.34
FBgn0040985	5427.65	5043.03	10098	9814.57
FBgn0035173	19583.7	21230.6	14916.4	15298.8
FBgn0004363	47899.1	49034.4	43635.1	43233.4
FBgn0024734	14070.1	14186	9523.74	9228.1
FBgn0001124	11182.8	10854.7	15671.1	15844.9
FBgn0037533	6207.69	6098.65	10954	10756.2
FBgn0026259	16180.7	15563.2	11064.2	10906.6
FBgn0011570	8167.04	8146.43	12791.4	12812.7
FBgn0265140	7159.63	7285.5	12462	11804
FBgn0000318	5599.54	5790.04	10769.1	10239.3
FBgn0051635	11536.3	11058	6427.17	6863.25
FBgn0038243	1160.81	1140.7	6234.43	5768.67
FBgn0260934	66700.6	66436.2	61595	62076.4
FBgn0053306	6169.62	5967.42	10588.2	10968.6
FBgn0264294	9890.31	10375.9	15092.9	14501.3
FBgn0019925	11530.9	12458.3	7240.89	6922.65
FBgn0036030	9965.38	9879.84	5275.67	5322.49
FBgn0035032	14174.6	13959.5	18640.4	18773.4
FBgn0004587	16250.3	15776.6	11181.7	11180.9
FBgn0263077	16073	15881.9	11480.6	10791.6
FBgn0036833	10226.5	10357.2	5673.43	5637.22
FBgn0034390	8510.83	9099.66	3972.73	3925.83
FBgn0003277	13707.8	13499.5	8918.49	9020.81
FBgn0053111	3888.24	4000.39	8574.31	8472.25
FBgn0038924	3508.55	3453.83	8225.22	8024.82
FBgn0033246	10918.4	10355.7	5811.59	5791.42
FBgn0259834	11379.7	11399.8	6740.37	6836.7
FBgn0004648	16437.4	15662.7	20655.7	20984.1
FBgn0026196	9258.23	9881.28	5334.67	4545.16
FBgn0022349	11834.4	11810.8	7159.77	7295.52
FBgn0031066	45924.5	44817.6	40279.5	40850.9
FBgn0086443	5242.7	4832.48	299.43	352.642
FBgn0052485	3310.55	3587.95	8012.33	8120.88
FBgn0038747	7083.47	7415.29	11910.3	11935.5
FBgn0037485	5705.07	5449.7	1039.89	936.587
FBgn0030688	31864.2	31172.5	26578.5	27359.5
FBgn0011745	5128.47	5231.95	10069.5	9632.56
FBgn0052137	12357.7	12217.5	16860.5	16770.1
FBgn0266525	5588.66	9504.89	1087.09	1451.01
FBgn0034883	7020.37	7419.61	2538.52	2779.43
FBgn0016756	16351.5	16500.5	12028.3	11476.7
FBgn0033382	10011.1	9852.44	5492.5	5380.63
FBgn0263102	11272	12136.7	7670.12	6655.96
FBgn0262527	10966.3	10557.6	6192.15	6099.82
FBgn0034240	8392.24	8750.67	4021.9	3941
FBgn0019643	14113.6	14050.4	9663.86	9554.2
FBgn0020493	7997.33	7860.9	3400.42	3549.17
FBgn0053258	1557.91	1459.41	6004.33	5987.33
FBgn0085265	1890.81	1890.6	6333.26	6338.71
FBgn0033443	5598.46	5289.63	10041	9946.02
FBgn0028646	9757.59	9589.98	5168.48	5161.97
FBgn0003969	2150.83	2269.87	6609.58	6695.14
FBgn0261360	7370.68	7429.71	3013.47	2847.68
FBgn0034501	28721.2	28109.5	23959.8	23704.1
FBgn0051694	6523.19	6599.06	11061.7	10928.1
FBgn0283657	15289.7	16093.9	11703.3	8698.5
FBgn0032456	24759	24648.4	29445.9	29032.9
FBgn0024807	15960.9	15483.8	11586.3	10967.3
FBgn0033717	13476.1	13143.3	17986.4	17517.1
FBgn0052170	956.285	886.893	5402.03	5260.56
FBgn0002044	11933.4	12566.5	7494.6	8195.45
FBgn0035244	9558.5	9715.44	4919.7	5345.24
FBgn0040372	7481.65	7304.25	2971.19	2934.89
FBgn0036556	14136.5	14902.7	19078.4	19271.4
FBgn0051729	11116.4	11829.6	15830	16195
FBgn0033166	9454.06	8926.61	4781.54	4564.12
FBgn0010415	15178.7	11386.8	19540.6	19407.9
FBgn0040384	16185	15325.2	11220	10966
FBgn0038504	8783.9	9085.24	13408.5	13437
FBgn0016070	6490.55	6613.48	1322.6	2262.47
FBgn0261361	11483	11787.7	7139.11	7232.32
FBgn0263112	11474.3	11255.6	6913.93	7131.2
FBgn0040011	7793.89	7406.64	3074.44	3065.08
FBgn0022710	8180.1	12233.4	3844.9	4497.13
FBgn0011648	5458.11	5749.66	9791.7	10145.7
FBgn0037218	11053.3	11097	6418.81	6769.71
FBgn0025693	11013.1	10494.2	6172.48	6183.24
FBgn0004580	5719.22	5886.66	10038.5	10301.2
FBgn0030720	5907.43	6117.4	1613.68	1705.07
FBgn0261984	9875.08	9072.26	4796.78	4786.58
FBgn0262516	11341.6	11650.7	7072.74	7157.75
FBgn0052068	9247.35	9144.37	4990.5	4561.59
FBgn0036518	6605.87	6610.6	10987.9	10858.6
FBgn0032949	49367.8	50222.6	54472.6	54147.6
FBgn0028552	1465.43	1459.41	5708.83	5973.43
FBgn0050122	13161.7	13789.4	9170.71	8919.69
FBgn0036191	5921.57	6052.5	1680.05	1741.72
FBgn0262976	1685.19	1962.7	5917.8	6251.5
FBgn0085405	7198.79	6978.33	2749.94	2798.38
FBgn0026577	9430.12	9124.18	5016.56	4896.54
FBgn0024236	8915.54	8868.93	4534.22	4687.99
FBgn0259111	16003.4	15994.4	11547.5	11780
FBgn0038455	1628.62	1626.69	5933.53	5844.5
FBgn0036258	15003.6	14696.5	10326.1	10789.1
FBgn0015789	10553.9	10693.2	14767.4	14917.1
FBgn0263197	11132.7	11392.6	15340.7	16023.1
FBgn0000212	8663.14	8284.88	4078.44	4412.45
FBgn0000405	4499.65	4816.62	296.971	293.236
FBgn0014009	10473.4	10644.2	14849.6	14761.7
FBgn0030703	22247	22231.4	18042.5	17743.3
FBgn0035670	380047	379463	375259	375779
FBgn0013726	5039.26	5022.84	9224.8	9520.07
FBgn0264270	16336.3	16239.5	11693	12163
FBgn0260632	9535.65	8984.3	13700.5	13707.5
FBgn0030412	6031.45	5706.4	10202.7	9973.83
FBgn0261556	29043.2	28243.6	24874.8	23992.3
FBgn0086686	18577.4	19159.8	23326	22991.2
FBgn0030816	4563.84	4532.53	367.773	394.352
FBgn0002626	43135.1	27033.6	22869.3	23190.9
FBgn0000565	10076.3	9396.74	5236.33	5536.1
FBgn0031306	2219.36	2239.58	6379.48	6439.82
FBgn0025683	32476.7	43469.3	36635.2	35111.3
FBgn0029897	63748	63484.2	67902.7	67880.4
FBgn0030928	8614.18	8791.05	12765.8	12950.4
FBgn0032050	6241.42	6327.94	1992.76	2185.37
FBgn0042102	8590.25	8561.76	12876.5	12695.1
FBgn0259740	998.714	845.072	5390.23	4977.43
FBgn0035444	2224.8	2125.66	6245.74	6375.36
FBgn0003165	11287.2	11544	15402.7	16971.1
FBgn0026718	1778.76	1992.98	6090.37	6107.41
FBgn0034073	4369.1	4456.1	8851.13	8467.2
FBgn0023541	5281.87	6045.29	1186.9	1903.51
FBgn0039056	1833.15	1892.04	6001.87	5924.13
FBgn0063494	4915.24	5129.56	9005.02	9370.92
FBgn0031461	4274.45	4450.33	187.328	241.414
FBgn0027539	4816.24	5093.5	742.429	904.988
FBgn0027603	8580.45	8574.74	4507.67	4346.72
FBgn0015351	0	0	4079.92	4071.18
FBgn0000562	11723.5	11343.6	7461.65	7274.03
FBgn0005694	7767.78	10450.9	3698.38	3731.18
FBgn0284226	8634.85	10174	1919.5	6104.88
FBgn0052279	233.904	281.21	4793.83	4294.9
FBgn0035101	22701.7	23367.8	27428.1	27421.4
FBgn0031968	6873.5	7415.29	2852.7	2813.55
FBgn0001091	10505	10507.2	14766	14558.2
FBgn0033902	12698.2	12503	8645.61	7974.26
FBgn0003716	16461.4	15910.7	11871	12343.7
FBgn0015001	10659.5	9833.69	5927.63	5795.21
FBgn0052056	5562.55	5142.54	9600.93	9539.03
FBgn0016797	11700.6	11744.5	16168.2	15731.1
FBgn0052302	534.171	582.609	4698.44	4560.33
FBgn0039290	2024.63	1975.68	5989.09	6128.89
FBgn0052296	6937.69	8613.67	12177.3	12626.9
FBgn0026250	22016.3	21598.4	26030.2	25611.4
FBgn0035083	13662.1	13728.8	9717.95	9475.83
FBgn0004404	13008.3	11359.4	17017.8	16863.6
FBgn0041111	12495.9	11630.6	7736.5	7621.62
FBgn0029504	14890.4	18526.7	10882.2	11579
FBgn0014133	23814.7	24093.2	37288.6	27819.5
FBgn0028397	7643.75	7494.6	3539.07	3489.77
FBgn0039769	18863.5	18787.7	14859.4	14233.3
FBgn0034372	103.353	63.4525	4420.65	4067.39
FBgn0036302	3927.4	3593.72	7916.94	7931.28
FBgn0000183	11221.9	11164.8	7149.93	7219.68
FBgn0033188	22588.6	22424.7	18128	18586.4
FBgn0031176	3717.44	3811.48	7715.85	7859.24
FBgn0284256	11292.6	10804.2	6810.18	7001.02
FBgn0035383	9912.07	9709.67	5920.25	5518.4
FBgn0037166	1102.07	1108.98	5255.51	5093.72
FBgn0036813	6002.08	6101.53	10093.1	10024.4
FBgn0035975	2970.03	2836.61	7107.65	6821.54
FBgn0032479	10983.7	11003.2	6526.98	7018.71
FBgn0050090	113.144	113.926	4283.47	4096.46
FBgn0010651	14037.5	14478.7	10054.3	10308.8
FBgn0038832	1535.06	1476.71	5457.1	5672.61
FBgn0011556	6354.56	6622.13	2643.24	2359.79
FBgn0050423	1196.72	1186.85	5157.67	5500.71
FBgn0263258	2582.73	2528	6822.97	6494.17
FBgn0000489	2651.27	2421.29	6614.99	6468.89
FBgn0262617	7384.83	7376.35	11839.5	11331.3
FBgn0035771	10501.7	9989.44	6036.78	6139
FBgn0266549	6200.08	6042.41	10231.7	9991.52
FBgn0038790	1489.37	1424.8	5434.48	5419.82
FBgn0263968	8469.49	8413.22	4391.64	4524.94
FBgn0260970	17365.4	17514.3	13577.1	13172.9
FBgn0030932	4999.01	5318.47	1067.43	1088.26
FBgn0029002	3512.91	3511.52	7436.58	7596.34
FBgn0050031	22208.9	22023.8	17311.9	18284.3
FBgn0039869	999.802	951.787	5089.82	4868.73
FBgn0015803	4997.92	4799.32	8912.59	8838.8
FBgn0038321	1191.28	1303.66	5146.85	5212.53
FBgn0023537	10164.5	9767.36	6051.04	5864.73
FBgn0003862	9697.75	9587.09	5683.27	5797.74
FBgn0020370	13256.4	12942.9	9007.97	9359.55
FBgn0012036	12527.4	11877.2	7983.32	8125.93
FBgn0015575	6333.89	6413.03	2440.18	2498.83
FBgn0037551	2897.14	2852.48	6745.78	6969.42
FBgn0019960	13875.4	13792.3	9109.75	9985.2
FBgn0030641	2434.77	5803.02	9336.9	9691.97
FBgn0035887	463.456	478.778	4338.54	4473.12
FBgn0260439	20225.6	19667.4	16238	15798.1
FBgn0030366	15696.6	16057.8	12099.1	11831.8
FBgn0050456	13961.3	13656.7	9797.6	9848.7
FBgn0031950	12750.5	13110.1	8963.72	8894.41
FBgn0051673	3469.39	3324.05	7316.61	7323.32
FBgn0283478	12139.1	12364.6	8296.52	8347.12
FBgn0025800	18753.6	18533.9	14521.6	14914.6
FBgn0010355	7979.92	7945.98	4090.73	4141.96
FBgn0029932	14544.5	14464.3	10715.1	10240.5
FBgn0015296	1542.68	1703.12	5364.66	5560.11
FBgn0026404	1568.79	1623.81	5390.72	5504.5
FBgn0034854	12635.1	12683.3	8861.45	8540.51
FBgn0042105	2767.68	2715.48	6535.83	6612.98
FBgn0034628	18075.9	18476.2	14081.6	14656.8
FBgn0037853	348.136	334.568	4167.43	4164.71
FBgn0002985	4512.71	4846.9	694.736	834.207
FBgn0250746	4560.58	4865.65	8703.62	8372.4
FBgn0024288	851.844	742.683	4660.09	4561.59
FBgn0038088	523.291	507.62	4314.94	4474.38
FBgn0033504	17981.2	18732.9	14175	14182.8
FBgn0028833	3438.93	4257.08	8050.19	7566
FBgn0031910	7225.99	7472.97	11465.4	11016.6
FBgn0037891	14221.3	13985.5	10202.7	10221.6
FBgn0028894	2381.47	2245.35	6026.46	6221.16
FBgn0011766	16121.9	16203.5	19907.4	19978
FBgn0036213	57318.4	56487.1	53083.2	52716.8
FBgn0004436	10913	11751.7	14907.6	15517.5
FBgn0031020	9316.98	9659.2	5572.15	5581.6
FBgn0038830	3362.77	3240.4	7417.89	6983.32
FBgn0026401	13770.9	14457.1	10146.2	10043.3
FBgn0263599	8342.2	8759.33	4634.52	4622.26
FBgn0036165	4515.97	4668.08	8378.63	8362.29
FBgn0033153	4717.24	4516.66	8418.94	8425.49
FBgn0035424	23673.2	23370.7	19969.9	19505.3
FBgn0036740	2768.77	2679.43	6454.21	6463.84
FBgn0037637	4650.87	4627.71	8322.58	8510.17
FBgn0033062	8282.36	8857.39	5120.79	4590.67
FBgn0033582	1444.76	1592.08	5301.73	5135.43
FBgn0042641	7239.04	7175.9	3430.41	3550.43
FBgn0026565	8382.45	7807.54	4205.78	4119.21
FBgn0027567	12094.4	11743	8057.07	8383.78
FBgn0027086	9874	10014	6242.79	6194.62
FBgn0024432	4775.99	4885.84	8451.39	8586.01
FBgn0035767	4010.09	3889.35	7740.92	7564.74
FBgn0259700	16491.8	16709.6	13034.8	12217.3
FBgn0037728	10462.6	10360.1	14031.4	14302.9
FBgn0015320	4074.27	3802.82	7669.63	7745.48
FBgn0035251	4196.12	4505.13	8064.45	8167.64
FBgn0004654	4428.94	4780.57	8437.14	8320.58
FBgn0017561	4876.07	5070.43	1236.07	1219.71
FBgn0040227	12821.2	13365.4	9169.24	9556.72
FBgn0030486	6070.61	5772.73	2122.07	2214.44
FBgn0033097	4480.07	4451.77	830.93	712.868
FBgn0011770	1021.56	1114.74	4762.85	4754.98
FBgn0027081	7051.92	7317.23	10694.4	11087.4
FBgn0029840	5871.52	5798.69	2246.46	1893.4
FBgn0037051	9593.31	9545.27	5874.53	5969.63
FBgn0263198	6578.67	6114.51	2691.43	2491.24
FBgn0265784	4721.59	4777.68	9074.35	8344.6
FBgn0039635	12813.6	13004.9	9190.87	9195.23
FBgn0086358	9817.42	9973.58	5893.7	6351.35
FBgn0035607	6884.38	7144.17	3470.73	3263.52
FBgn0010591	14350.8	14239.3	10737.2	10460.4
FBgn0265081	3849.07	3547.57	7461.16	7301.84
FBgn0010223	7281.47	7111	3671.83	3502.4
FBgn0267828	13204.1	12441	16810.8	16399.7
FBgn0086134	4332.11	4340.73	8537.44	7937.6
FBgn0033638	11451.5	10905.2	7302.35	7517.97
FBgn0052016	7922.26	7885.41	4039.11	4323.97
FBgn0041582	4423.5	4213.82	7873.68	8010.91
FBgn0034420	4646.52	4725.77	8307.83	8281.4
FBgn0042177	5944.42	5970.3	2324.64	2391.39
FBgn0028744	5449.41	5785.71	2034.06	1870.65
FBgn0031267	2021.36	1928.09	5532.32	5598.03
FBgn0267339	1943.03	1948.28	5579.03	5518.4
FBgn0033928	625.556	702.304	4335.59	4198.84
FBgn0027356	5564.73	5697.74	2065.52	1995.78
FBgn0000116	26146.1	24886.4	21318.5	21853.7
FBgn0051998	7268.42	7259.54	3653.63	3704.64
FBgn0036978	5418.95	5668.9	1856.56	1899.72
FBgn0010548	11520	11598.8	8040.85	7725.26
FBgn0030048	1555.73	1410.38	5110.96	4983.75
FBgn0010350	7321.73	6965.35	3606.92	3410.14
FBgn0039633	8214.91	8473.79	4919.7	4361.89
FBgn0034629	8457.52	8767.98	5018.03	4910.44
FBgn0032217	9657.5	9826.48	6171.99	6111.2
FBgn0266377	9682.52	10022.6	5948.77	6476.48
FBgn0029941	11933.4	11720	8392.88	7928.76
FBgn0052407	5533.18	5110.81	1665.3	1573.62
FBgn0039349	2793.79	2542.43	6330.31	6127.63
FBgn0026147	5220.95	5552.09	1805.43	1684.84
FBgn0037270	5217.68	5464.12	8750.82	9138.36
FBgn0036124	5630.01	5566.51	2099.94	1971.76
FBgn0036333	4892.39	4888.73	8493.68	8417.91
FBgn0004656	39612.4	34594.6	43139	42957.9
FBgn0023076	5102.36	5772.73	1580.73	2103.21
FBgn0286213	34139	33863.4	38213.9	37382.6
FBgn0034083	9299.57	9646.22	6131.18	5729.48
FBgn0030321	10013.3	9840.9	6499.45	6029.04
FBgn0001981	2599.05	2539.54	6109.06	6088.45
FBgn0028685	5307.98	5344.43	8817.2	8995.53
FBgn0032330	9407.28	9724.09	5899.6	6005.03
FBgn0028424	5638.71	5816	2236.14	2134.81
FBgn0026179	15324.5	14961.8	19408.9	18453.7
FBgn0036254	4554.05	4855.56	1177.56	1066.77
FBgn0263346	41997.1	42606.9	46092	45966.1
FBgn0015754	8060.43	8332.47	11647.8	11804
FBgn0026428	6449.21	6049.62	2579.82	2713.7
FBgn0050339	5350.41	5015.63	1640.23	1549.6
FBgn0042101	5321.04	5345.87	9067.46	8785.71
FBgn0032988	7211.85	7038.9	3339.95	3747.61
FBgn0030343	8194.24	7990.69	4498.33	4734.76
FBgn0284253	8246.46	8088.75	4799.73	4409.92
FBgn0030087	8566.31	8615.12	5034.75	5182.19
FBgn0010280	11032.6	11296	7864.83	7524.29
FBgn0002522	4406.09	4574.35	974.991	1036.44
FBgn0261611	3774.01	3851.85	315.655	425.951
FBgn0037643	15108	15550.2	12125.2	11385.7
FBgn0011763	8276.92	8254.59	4630.59	4853.57
FBgn0016754	6026.01	6124.61	9594.05	9449.29
FBgn0086558	47522.7	46902.9	44106.7	43290.3
FBgn0027498	3775.1	4179.21	365.806	362.754
FBgn0027492	19684.9	20567.3	23977	23494.3
FBgn0035147	5875.88	5640.06	9170.71	9284.97
FBgn0052103	27632.2	28343.1	23964.2	24936.5
FBgn0026083	16321	16621.7	13221.1	11700.4
FBgn0034093	5751.85	5839.07	2438.21	2352.21
FBgn0031948	5026.21	5014.19	1628.92	1496.52
FBgn0264089	4945.7	4522.43	8116.07	8334.48
FBgn0039928	13260.7	13789.4	9874.79	10143.2
FBgn0259221	3906.73	3652.84	7076.67	7289.2
FBgn0032198	10307	10420.6	7047.17	6888.53
FBgn0050025	18714.5	18728.6	15029	15358.3
FBgn0038845	16534.3	16457.3	19893.6	19893.3
FBgn0261403	11887.7	12696.3	8713.46	8532.92
FBgn0028546	2971.12	3244.73	6594.34	6444.88
FBgn0038829	11176.2	11401.3	7641.61	8052.62
FBgn0040837	582.039	480.22	3933.89	3825.98
FBgn0032727	5564.73	5317.03	1973.09	1993.25
FBgn0266186	2696.96	2621.74	6095.29	5957
FBgn0032120	21592	21030.2	18050.4	17695.3
FBgn0004865	819.207	648.946	4042.55	4149.55
FBgn0263039	4786.86	5053.13	8237.02	8374.93
FBgn0033945	1375.14	1426.24	5186.68	4695.57
FBgn0027493	19348.7	18980.9	15999.6	15665.4
FBgn0019662	5362.38	5606.89	8929.3	8677.01
FBgn0040777	9885.96	10132.2	6819.53	6226.22
FBgn0266707	4425.67	4580.12	8766.56	7736.64
FBgn0040070	9274.55	8956.9	12791.9	12264.1
FBgn0053523	10542	10116.3	6809.2	6835.44
FBgn0036134	7288	7324.44	4017.96	3887.91
FBgn0266446	7105.23	8095.96	3801.63	3838.62
FBgn0037445	6927.9	7506.14	4053.86	3640.18
FBgn0036288	4010.09	4577.23	7658.32	7864.3
FBgn0085421	6883.29	6603.38	10139.3	10169.7
FBgn0039969	2008.31	1785.32	5293.86	5076.02
FBgn0285952	34612.3	35527.6	32143.7	31327
FBgn0035132	7834.14	7895.51	11099.1	11427.4
FBgn0086355	7342.4	6855.75	10437.3	10605.8
FBgn0033377	2795.96	2897.18	6155.27	6096.03
FBgn0025678	4852.14	4728.65	8108.21	8066.53
FBgn0037354	4946.79	4718.56	8335.36	7971.73
FBgn0285913	21375.5	21096.5	18124.6	17711.7
FBgn0031012	11022.8	11480.6	7821.56	7779.61
FBgn0033448	30668.6	30448.5	34114.8	33689.3
FBgn0029891	10754.1	10807.1	7571.79	7338.49
FBgn0032633	5183.96	5005.54	8412.55	8383.78
FBgn0019972	2296.61	2308.81	5686.71	5523.46
FBgn0002441	4794.48	4794.99	1570.41	1568.56
FBgn0016984	8124.61	8831.43	12052.9	11881.1
FBgn0053182	6096.72	5973.19	2875.8	2677.05
FBgn0032665	3409.55	3455.28	6665.14	6672.39
FBgn0033216	3587.97	3580.74	372.689	360.226
FBgn0011674	1947.38	1988.66	5727.03	5151.86
FBgn0035300	107.704	111.042	3299.14	3588.35
FBgn0284235	5373.26	5240.6	8468.6	8563.26
FBgn0025574	3285.53	3834.55	6824.44	7023.77
FBgn0031313	1581.84	1592.08	4770.72	4866.21
FBgn0039757	108759	109210	105570	105707
FBgn0036341	3226.78	3168.3	6380.95	6413.28
FBgn0260659	5927.01	6182.29	2793.2	2741.51
FBgn0052344	5252.5	4929.1	1750.36	1756.89
FBgn0023174	4866.28	4639.24	8041.83	7850.39
FBgn0028491	82858.4	84091.8	80590.4	79683.2
FBgn0033639	5321.04	5397.79	8493.19	9618.66
FBgn0032702	2161.7	1952.61	5442.35	5124.05
FBgn0032124	8136.58	8078.66	11462.9	11247.9
FBgn0033313	5940.06	5762.64	9338.87	8926.01
FBgn0011760	25511.8	25431.5	22352.5	21988.9
FBgn0035262	973.692	1026.78	4375.41	4126.8
FBgn0029835	4981.6	4881.52	8907.67	8033.66
FBgn0284421	2323.81	2408.31	5471.35	5704.21
FBgn0085370	19087.6	17685.9	14543.2	15712.2
FBgn0030505	6825.63	6271.7	3129.51	3349.47
FBgn0260938	11226.3	11731.5	8191.3	8091.81
FBgn0028380	1380.58	1447.87	4563.23	4580.55
FBgn0261671	16218.8	16685.1	13086.9	13435.8
FBgn0262734	29836.3	29516.9	32788.3	32962.5
FBgn0086408	4927.21	4476.28	1352.11	1365.07
FBgn0028538	10464.7	10345.6	7222.21	7257.6
FBgn0036668	7632.87	7562.38	4509.64	4344.2
FBgn0026439	3843.63	3440.86	318.605	428.479
FBgn0038082	6303.43	6309.2	3194.41	3036.01
FBgn0037541	8944.91	8406.01	5292.88	5394.54
FBgn0027610	8963.4	8586.28	5850.44	5469.11
FBgn0025335	4854.32	5246.37	8222.77	8358.5
FBgn0031437	3153.89	3466.81	6577.13	6265.4
FBgn0004644	1626.45	1489.69	5033.76	4599.51
FBgn0041087	1090.1	1061.39	4265.77	4171.03
FBgn0037293	2936.31	2941.89	6062.84	6045.47
FBgn0005672	3283.35	2728.46	6828.87	5835.66
FBgn0051300	11301.4	11750.2	8643.64	8200.51
FBgn0024291	10135.1	10191.3	7092.9	6434.77
FBgn0259139	9665.11	9744.28	6646.46	6508.08
FBgn0284255	1837.5	1713.22	4810.05	5351.56
FBgn0038481	6444.86	6163.54	3348.8	3003.14
FBgn0031356	9135.3	9499.13	12594.7	12557.3
FBgn0027108	15117.8	14073.5	18208.7	17786.3
FBgn0033224	9104.83	9412.6	6014.16	6044.21
FBgn0034598	6773.41	6215.46	3353.22	3129.54
FBgn0050349	5354.76	5096.39	2042.91	2013.47
FBgn0000479	25254	24760.9	22178	19499
FBgn0033379	5300.36	5272.32	2119.61	2227.08
FBgn0038269	4943.53	5530.46	1870.33	1932.58
FBgn0000611	9238.65	9135.72	6029.9	6165.55
FBgn0036974	11822.5	11094.1	8332.9	8021.02
FBgn0023083	18353.3	18313.3	15224.7	15291.3
FBgn0028689	5020.77	7328.76	9947.56	10389.7
FBgn0004381	1045.49	947.461	4060.25	4101.52
FBgn0040080	3640.19	3805.71	6819.53	6859.46
FBgn0053094	11960.6	12083.4	15127.8	15137.1
FBgn0263782	6587.38	6278.91	3336.01	3225.6
FBgn0033518	642.963	640.293	3691.98	3702.11
FBgn0026370	12227.2	11851.2	8710.51	9180.07
FBgn0036448	13410.8	13126	16314.7	16452.8
FBgn0032264	1542.68	1313.75	4584.37	4503.45
FBgn0037443	5698.54	4676.74	8738.04	8617.61
FBgn0039831	18536	18930.5	15497.1	15607.3
FBgn0015772	9605.28	9990.88	6666.62	6567.48
FBgn0266570	5039.26	5035.82	2004.07	1865.59
FBgn0039929	6500.34	6630.78	3479.58	3465.75
FBgn0000504	5597.37	5749.66	2668.32	2572.14
FBgn0038968	5267.73	5384.81	2292.68	2247.3
FBgn0040349	1132.53	1158.01	4150.23	4327.76
FBgn0003204	6861.54	7129.75	4112.86	3712.22
FBgn0033177	1072.69	969.093	3984.53	4240.55
FBgn0038745	15071	14868.1	11786.4	12061.9
FBgn0038206	2345.56	2343.42	5350.89	5499.45
FBgn0051092	9842.45	10334.1	13309.1	13341
FBgn0050424	1492.63	1410.38	4497.35	4484.49
FBgn0040252	6035.8	6043.85	3041.99	2790.8
FBgn0027279	13420.6	13519.7	10396.5	10519.9
FBgn0004893	6076.05	5730.91	2942.18	2732.66
FBgn0261836	178269	179090	175640	175272
FBgn0033521	885.57	904.198	3882.26	4038.32
FBgn0030574	6345.86	6459.17	3337.98	3463.22
FBgn0051098	6831.07	7119.66	3855.22	3837.35
FBgn0250848	9021.06	8414.66	11828.7	12013.8
FBgn0001128	19969.9	20323.5	17213.5	16982.4
FBgn0053144	12064	12387.7	9338.87	9078.95
FBgn0001341	3886.06	4050.86	975.974	902.46
FBgn0032018	9710.81	10311	13293.4	13135
FBgn0031820	6440.51	6317.85	3338.47	3431.62
FBgn0267164	6241.42	5976.07	3223.91	2999.35
FBgn0003205	5115.42	4818.06	7928.74	8088.01
FBgn0030336	7014.93	6717.31	3747.05	3922.04
FBgn0011016	13705.7	13971.1	10739.6	10872.5
FBgn0002869	84.8581	70.663	3107.87	3036.01
FBgn0085430	8049.55	7853.69	4747.12	5084.87
FBgn0032129	4051.43	3848.97	6811.17	7012.39
FBgn0035252	12736.3	13006.3	15693.8	15973.8
FBgn0267507	4047.08	4340.73	7164.19	7298.05
FBgn0004240	22.8464	27.3999	2973.65	3118.16
FBgn0266098	35546.8	36152.1	32599	32912
FBgn0039156	10008.9	10900.8	7063.4	7291.73
FBgn0042175	3085.35	3073.12	6088.9	6017.66
FBgn0035868	7149.83	7147.06	10091.1	10155.8
FBgn0250788	69767.5	69685.3	72911.9	72626.6
FBgn0039993	8925.33	9352.03	5985.15	6136.48
FBgn0032884	3008.11	2913.05	5853.39	5946.88
FBgn0039304	5764.91	6029.43	8816.22	8965.2
FBgn0015278	11005.4	11223.9	8069.85	8091.81
FBgn0038071	1326.18	1132.05	4324.28	4066.13
FBgn0014868	4819.5	4787.78	7882.04	7721.47
FBgn0265935	8367.22	8622.33	11718.1	11297.2
FBgn0085450	7965.78	7845.03	5037.21	3657.87
FBgn0053554	6106.52	6154.89	3226.86	2943.74
FBgn0024251	7886.36	6630.78	3703.29	4727.17
FBgn0016120	22641.9	21882.5	18957	19306.8
FBgn0033048	4242.9	4252.76	1195.75	1328.41
FBgn0027339	14293.1	13529.8	10393.5	11371.8
FBgn0264605	2480.47	2627.51	5526.42	5546.21
FBgn0034718	61406.8	62065.2	57786	59147.8
FBgn0036686	4421.32	4766.15	1504.03	1669.68
FBgn0036806	5785.58	5738.12	8654.46	8923.48
FBgn0030328	9749.97	9973.58	12663.6	12930.2
FBgn0036004	11996.5	11634.9	8725.26	8942.44
FBgn0035207	10637.7	10957.1	7728.14	7742.96
FBgn0267849	5830.18	5808.79	9020.75	8717.46
FBgn0037070	10169.9	10538.9	7631.77	6792.47
FBgn0037810	5132.82	5080.53	2158.45	2229.61
FBgn0283712	3089.7	3394.71	6539.27	5992.39
FBgn0267506	2745.92	2915.93	5798.32	5814.17
FBgn0039856	4357.13	4179.21	1282.29	1366.33
FBgn0085753	19100.7	19394.8	22464.6	21996.5
FBgn0020510	4632.38	4763.26	7761.08	7528.08
FBgn0014028	19345.5	19680.4	16495.2	16451.6
FBgn0037973	5651.76	5919.83	8923.89	8536.72
FBgn0031392	5288.4	5214.64	2412.16	2315.56
FBgn0051224	7927.7	7447.01	4792.35	4571.71
FBgn0035708	2073.58	2232.37	5167.5	4948.36
FBgn0003321	8354.17	8733.37	5858.79	5410.97
FBgn0027547	11013.1	10925.4	8090.51	8051.36
FBgn0260780	2913.46	3016.88	43.759	56.8777
FBgn0028687	5813.86	5252.14	8120.99	8920.96
FBgn0038922	11852.9	11864.2	8999.12	8813.52
FBgn0014029	2014.83	1933.86	4798.25	5179.67
FBgn0000566	9776.08	9215.03	6351.45	6425.92
FBgn0040340	6982.29	7118.22	4145.8	4124.27
FBgn0052638	3036.4	2986.59	5876	5892.53
FBgn0259174	15229.8	15645.4	18607.4	18085.9
FBgn0030263	4712.89	4408.51	7262.53	7679.76
FBgn0037144	4290.77	4213.82	1363.41	1433.32
FBgn0026427	5903.07	6108.74	3118.69	3053.7
FBgn0030749	1570.96	1316.64	4420.15	4311.33
FBgn0039229	6884.38	6731.73	3988.96	3884.12
FBgn0026575	9731.48	10048.6	7142.06	6887.26
FBgn0086532	2871.03	2964.96	5866.17	5710.52
FBgn0015282	4539.91	5106.48	7945.46	7826.38
FBgn0264962	11233.9	11624.8	8547.27	8395.15
FBgn0032925	4520.32	4340.73	1434.21	1682.32
FBgn0004638	4406.09	4639.24	7838.77	7243.7
FBgn0037093	7651.37	7834.94	4904.45	4818.18
FBgn0003310	3200.67	3032.74	6122.82	5864.73
FBgn0043362	3559.69	3717.74	6389.8	6652.17
FBgn0250906	5262.29	5327.12	8278.82	8091.81
FBgn0261014	22403.6	22827	26022.4	25222.1
FBgn0028479	12739.6	12601.1	9926.91	9724.83
FBgn0038065	2158.44	2236.7	5183.73	4968.59
FBgn0034528	6270.79	6402.93	3507.61	3463.22
FBgn0029508	264.365	246.599	3116.23	3049.91
FBgn0034160	10666	10687.4	13893.2	13467.4
FBgn0034051	6576.5	6736.06	3467.29	3937.2
FBgn0035236	20089.6	19651.5	23334.4	22450.3
FBgn0003391	8944.91	8397.36	11742.2	11466.6
FBgn0035420	5194.84	5080.53	2269.57	2404.03
FBgn0021796	6089.11	6000.59	3143.28	3298.91
FBgn0010348	59881.5	59196.8	57093.7	55536.7
FBgn0029994	17064.1	17403.3	14443.4	14282.6
FBgn0033665	3597.76	4125.85	819.622	825.359
FBgn0035024	6552.56	6537.05	3611.84	3775.42
FBgn0031490	343.784	366.294	3120.66	3224.34
FBgn0029763	5202.45	5609.78	2426.91	2591.1
FBgn0019624	20833.7	20702.8	24100.9	23476.6
FBgn0040257	6628.72	6937.95	3996.82	3857.57
FBgn0038199	1111.86	1085.9	3852.76	3987.76
FBgn0261397	14403	13841.3	17169.8	16832
FBgn0000412	5009.89	5097.83	7846.63	7864.3
FBgn0032076	8642.47	8346.89	11428	11112.6
FBgn0030499	2618.63	2778.93	5543.63	5479.22
FBgn0015229	4805.36	4538.29	7302.84	7592.55
FBgn0033021	7756.9	7885.41	5125.22	4495.87
FBgn0261285	5225.3	4885.84	2131.9	2127.23
FBgn0035726	4342.99	4585.88	7342.67	7118.56
FBgn0285991	3075.56	3328.37	5831.26	6557.37
FBgn0035600	22800.7	23039	19764.3	20286.4
FBgn0082582	7126.99	6749.04	9874.3	9736.2
FBgn0003464	3987.24	4082.59	6729.55	7142.58
FBgn0032242	12684.1	12753.9	15495.6	15456.8
FBgn0036493	10581.1	10618.2	7763.54	7879.46
FBgn0039213	16301.4	16238.1	13341.1	13563.4
FBgn0053514	8272.57	8101.73	5283.53	5538.63
FBgn0038244	6074.97	5540.56	2913.66	2821.14
FBgn0259923	3212.64	2898.62	5777.67	5931.72
FBgn0033557	3586.88	3390.38	779.796	673.685
FBgn0052529	14597.8	14304.2	11599.1	11630.9
FBgn0027572	3061.42	3272.13	5893.21	5975.95
FBgn0266431	337.256	289.862	2990.36	3169.99
FBgn0010747	7748.19	7845.03	5093.75	5048.22
FBgn0051821	4972.9	4901.7	7638.66	7672.17
FBgn0086254	9223.42	9314.54	11922.1	12112.4
FBgn0034894	4667.19	4590.21	7340.21	7361.24
FBgn0051716	11529.8	11306.1	8617.58	8749.06
FBgn0024555	11549.4	11287.3	8786.22	8599.91
FBgn0284252	21735.6	23269.8	19049.4	19346
FBgn0033301	407.971	230.736	3092.63	3070.13
FBgn0038964	8145.29	8354.1	5672.45	5404.65
FBgn0284251	3840.37	3739.37	1064.97	1145.14
FBgn0032779	7941.84	7971.94	5207.33	5298.48
FBgn0033010	8331.32	8391.59	5436.45	5719.37
FBgn0011260	1910.39	1841.56	4513.57	4627.32
FBgn0037819	3243.1	3546.13	652.944	571.305
FBgn0263260	5133.91	5246.37	2459.36	2575.93
FBgn0033853	5933.54	5901.08	3192.44	3263.52
FBgn0032919	4533.38	4505.13	1831	1864.33
FBgn0030731	23490.4	23079.4	20605.1	20411.5
FBgn0029823	2841.66	2556.85	5507.74	5412.23
FBgn0035006	3369.3	3814.36	705.553	731.827
FBgn0086707	8790.42	8639.63	6119.87	5975.95
FBgn0030693	8298.68	8130.57	5467.91	5541.16
FBgn0051715	935.614	1078.69	3900.95	3597.2
FBgn0085813	4156.96	4430.14	6967.03	7088.23
FBgn0031004	10131.8	9553.93	12747.2	12787.4
FBgn0040342	6005.34	6172.2	3350.27	3378.54
FBgn0035137	6193.55	6167.87	3542.02	3317.87
FBgn0263911	12881	12710.7	15654.4	15362
FBgn0002773	26228.8	26366	23463.2	23715.5
FBgn0027620	3944.81	4234.01	1296.05	1298.08
FBgn0011481	13988.5	13721.6	11023.3	11340.2
FBgn0036896	7870.04	8162.3	5318.44	5223.9
FBgn0010051	7590.44	7708.03	5025.41	4948.36
FBgn0038110	4265.75	3857.62	6907.54	6824.06
FBgn0085423	24367.3	24471	27110	27042.2
FBgn0030300	3768.57	3977.32	6582.54	6610.46
FBgn0035904	8379.19	8133.46	10765.7	11226.4
FBgn0263929	14780.5	14070.6	17499.7	16699.3
FBgn0262737	7272.77	6770.67	4167.43	4141.96
FBgn0032600	6612.4	7002.85	3547.43	4374.53
FBgn0051005	4432.2	4568.58	1940.64	1639.34
FBgn0031698	13217.2	13737.5	10592.1	10799.2
FBgn0266580	5182.87	5389.14	2561.13	2603.74
FBgn0037702	6831.07	7194.65	4209.72	4344.2
FBgn0052066	6135.89	6593.29	8754.27	9432.86
FBgn0037720	9186.43	9422.69	6568.28	6683.77
FBgn0034999	2255.27	2470.32	4947.23	5083.61
FBgn0004362	2063.79	2163.15	4674.84	4907.92
FBgn0037327	9217.98	8599.25	6271.8	5989.86
FBgn0015279	4594.3	4975.25	7584.08	7515.45
FBgn0051719	3309.46	3550.46	701.128	812.72
FBgn0035617	5087.13	4825.27	2290.71	2218.23
FBgn0015039	14932.8	15147.8	17753.9	17716.8
FBgn0250843	2779.65	2975.06	5491.02	5570.23
FBgn0010772	8879.63	8850.18	6288.52	6209.78
FBgn0264987	1987.64	1835.8	4572.57	4484.49
FBgn0002284	4741.17	4542.62	7324.97	7292.99
FBgn0261283	21008.9	20802.3	23587.6	23456.4
FBgn0014903	4945.7	4790.66	7651.44	7368.83
FBgn0263916	7228.17	7353.28	4249.05	4775.2
FBgn0033434	10004.5	9738.51	12812.5	12315.9
FBgn0051720	6455.74	6391.4	8967.65	9226.83
FBgn0001234	14163.7	14382.1	11806.6	11301
FBgn0015872	4631.29	5004.09	2162.88	2060.24
FBgn0016059	3611.91	4372.45	6940.48	6346.29
FBgn0037718	8310.65	8286.32	5600.17	5752.24
FBgn0038412	4047.08	3886.46	1331.45	1457.33
FBgn0285917	13320.5	13629.3	11076.9	10464.2
FBgn0052230	7621.99	7963.29	10392	10513.5
FBgn0013759	8274.75	8831.43	5346.96	6281.83
FBgn0261641	7573.04	7676.31	4686.64	5127.84
FBgn0010288	3849.07	3784.08	6332.28	7070.53
FBgn0030061	4567.1	4532.53	2019.8	1775.85
FBgn0000319	39224	39427.1	41769.7	42874.4
FBgn0031815	7080.21	5974.63	3430.91	3812.07
FBgn0000097	16061	15943.9	7232.04	13520.5
FBgn0025638	4362.57	4444.56	6901.14	6994.7
FBgn0034419	3247.45	3195.7	5795.86	5733.28
FBgn0015399	393.828	396.578	2929.89	3240.77
FBgn0036316	6924.63	7477.3	9931.33	10013
FBgn0283471	10075.3	12608.3	10200.3	15048.6
FBgn0039234	5390.66	5159.84	7890.89	7922.44
FBgn0034538	699.535	767.198	3224.4	3501.14
FBgn0026206	10527.8	12208.8	8003.97	8378.72
FBgn0051721	5578.87	6159.22	8646.59	8680.81
FBgn0050382	4670.46	4617.61	7137.64	7520.5
FBgn0011455	10570.3	10779.7	8251.77	8052.62
FBgn0265605	2935.22	2897.18	5414.81	5494.39
FBgn0026315	4731.38	4392.64	1875.25	1906.04
FBgn0004395	2641.48	2760.18	5714.73	5158.18
FBgn0012034	22869.2	23187.6	20672.5	20350.9
FBgn0266581	4362.57	4219.59	1833.45	1705.07
FBgn0250754	4384.33	4838.25	1894.42	1870.65
FBgn0035793	13651.3	13173.6	11138.4	10374.5
FBgn0035213	3920.88	3853.3	1410.12	1333.47
FBgn0031390	6604.79	6352.46	3867.51	3842.41
FBgn0031703	3244.19	3321.16	734.562	771.009
FBgn0039543	2117.1	2337.65	4623.71	4981.23
FBgn0026756	393.828	357.641	2954.96	2860.32
FBgn0031452	2133.42	2150.17	4636	4833.34
FBgn0000567	2306.4	2653.47	5151.77	4998.92
FBgn0026787	6989.91	7260.98	4491.94	4762.56
FBgn0037955	4297.3	4852.67	1803.46	1811.24
FBgn0026150	12000.9	12627	9977.55	9508.69
FBgn0011300	10458.2	10213	7723.72	7833.96
FBgn0263121	4501.83	4399.85	6888.36	7208.31
FBgn0030056	9071.11	9882.72	6711.85	6582.65
FBgn0034480	2650.18	2607.32	5095.22	5571.49
FBgn0036232	6887.65	7461.44	9946.08	9813.31
FBgn0025366	13695.9	14109.5	11268.7	11211.2
FBgn0036237	1606.86	1811.28	4295.27	4287.32
FBgn0039904	6745.13	6772.11	4186.12	4293.64
FBgn0011834	3463.95	3422.11	5941.4	5901.38
FBgn0000719	2503.31	2802	5251.58	5278.25
FBgn0003870	14709.8	14423.9	12197	11950.6
FBgn0020412	9111.36	9543.83	6991.61	6638.26
FBgn0037360	8081.1	8029.62	5608.53	5475.43
FBgn0052528	1480.66	1600.73	4178.74	3948.58
FBgn0031051	5050.14	4548.39	2080.77	2277.64
FBgn0036684	3497.67	3736.49	1030.06	1153.99
FBgn0010590	2823.16	2666.45	5248.13	5280.78
FBgn0038752	4271.19	4297.46	1819.69	1817.56
FBgn0283494	8070.22	8273.34	5622.3	5762.35
FBgn0052133	3828.4	3824.45	1377.18	1381.5
FBgn0023172	17749.5	18533.9	20979.8	20936.1
FBgn0041092	24327.1	24603.7	21889.4	21980.1
FBgn0004066	2150.83	2349.18	4586.34	4896.54
FBgn0020261	4910.89	4782.01	2462.31	2347.15
FBgn0032961	4731.38	4699.81	2297.6	2146.19
FBgn0052685	7731.87	7803.21	5370.07	5199.89
FBgn0022069	4292.95	4321.98	1823.13	1889.6
FBgn0267330	6577.59	6852.87	9355.09	9005.64
FBgn0014455	9606.37	9810.62	7113.55	7382.73
FBgn0000247	6103.25	6319.29	3634.46	3891.7
FBgn0259234	4992.48	4936.31	2355.12	2567.08
FBgn0266448	9349.62	9033.33	6900.16	6609.19
FBgn0032955	6573.24	6535.61	4149.24	4001.66
FBgn0011584	10881.4	10750.9	8328.48	8446.98
FBgn0030329	13719.8	13763.4	11172.3	11351.5
FBgn0026239	5574.52	5903.97	3172.28	3264.78
FBgn0034243	5366.73	5213.2	2968.24	2735.19
FBgn0035538	3209.38	3236.08	837.813	721.715
FBgn0034141	4196.12	4300.35	6834.77	6594.03
FBgn0037012	8061.51	7721.01	10118.7	10631.1
FBgn0024248	5968.35	6457.73	1346.2	4066.13
FBgn0034399	341.608	256.694	2648.16	2862.85
FBgn0027532	7002.97	7044.67	4653.7	4500.92
FBgn0038482	3407.38	3554.78	1014.32	1164.1
FBgn0051211	6133.71	5707.84	3323.23	3440.47
FBgn0039339	1229.35	1303.66	3612.33	3818.39
FBgn0051739	6741.86	7439.8	4435.4	4363.15
FBgn0033755	1991.99	1844.45	4222.99	4656.39
FBgn0020309	18171.6	11078.2	15964.7	15793.1
FBgn0259749	6423.1	6097.21	8801.47	8727.57
FBgn0031023	6662.44	6603.38	4284.45	4098.99
FBgn0013263	6871.33	6783.65	3992.4	4493.34
FBgn0259171	5676.79	5657.37	3301.1	3090.36
FBgn0031661	1791.81	1727.64	4103.52	4167.24
FBgn0262476	4178.72	4460.42	1849.68	1806.18
FBgn0010300	2844.92	3292.32	5215.68	6072.01
FBgn0036106	22.8464	17.3052	2384.13	2435.63
FBgn0030679	8015.82	7634.49	5590.34	5268.14
FBgn0039132	6980.12	7307.13	9671.73	9372.19
FBgn0016697	2003.96	2117.01	4521.44	4365.68
FBgn0011206	4685.69	4613.28	2057.66	2324.4
FBgn0259726	5391.75	5511.71	3158.52	2431.84
FBgn0031534	2389.08	2411.19	4789.89	4739.81
FBgn0021761	4549.7	4656.55	2309.89	1931.32
FBgn0000723	7527.34	7074.95	4844.96	4732.23
FBgn0000455	6305.61	6045.29	8718.37	8387.57
FBgn0087008	7693.8	7729.67	5390.72	4969.85
FBgn0023175	2873.21	2643.37	4982.14	5335.13
FBgn0259227	5887.84	6015.01	3667.89	3549.17
FBgn0010358	19950.3	19859.2	17614.7	17178.3
FBgn0027581	11559.2	9650.55	7402.16	7315.74
FBgn0029134	2362.97	2657.79	4989.51	4829.55
FBgn0033259	8546.73	8283.43	10886.7	10614.6
FBgn0264863	521.115	549.441	2850.73	3560.55
FBgn0011656	8060.43	7891.18	5124.23	5732.01
FBgn0260388	4023.14	4190.75	1694.8	1717.71
FBgn0031830	12355.5	12803	15142.6	14683.3
FBgn0043070	11081.6	11659.4	13684.3	13986.9
FBgn0264006	397.092	455.704	2780.91	2778.16
FBgn0034496	3997.03	3515.84	1192.31	1190.64
FBgn0034282	8432.5	7852.25	5537.24	5527.25
FBgn0030266	5583.22	5536.23	3204.73	3258.46
FBgn0263873	10420.1	9949.06	7627.84	8031.14
FBgn0011785	6284.94	5973.19	3676.74	3656.61
FBgn0053217	4611.71	4195.07	1879.18	2046.33
FBgn0032051	3675.01	3453.83	1199.19	1140.08
FBgn0039863	6377.41	6773.55	4064.67	4226.65
FBgn0039875	7595.88	7925.79	5284.52	5375.58
FBgn0028577	9001.48	8580.51	6514.69	6269.19
FBgn0036913	7504.5	7764.28	5196.02	5197.36
FBgn0259214	32103.5	31044.1	24767.6	29796.4
FBgn0033886	6411.13	6587.52	8787.21	8894.41
FBgn0050502	8761.05	9039.1	11282.5	11345.2
FBgn0038542	6921.37	7566.71	4615.35	4698.1
FBgn0033802	11249.1	10983	5686.22	8943.71
FBgn0284248	33480.9	33070.3	30917	30767.1
FBgn0261015	9358.32	9418.37	7116.01	7001.02
FBgn0021760	9685.79	10133.7	7386.43	7756.86
FBgn0034724	177.332	183.147	2527.21	2476.08
FBgn0038683	4361.49	4362.36	1916.06	2066.56
FBgn0036538	9070.02	8815.57	6521.08	6591.5
FBgn0031670	2244.39	2499.16	4706.31	4790.37
FBgn0036505	2777.47	2428.5	4892.16	5067.17
FBgn0004655	4914.15	4852.67	2625.05	2392.66
FBgn0001125	5398.28	5201.66	7618.99	7687.34
FBgn0260959	6200.08	6578.87	3959.46	3911.92
FBgn0017566	16706.2	16555.3	14418.4	13635.5
FBgn0035146	2391.26	2383.79	5311.56	4669.03
FBgn0032815	4214.62	4490.71	1932.77	2060.24
FBgn0027528	9415.98	9735.63	7344.63	7140.05
FBgn0263241	2723.07	2546.75	4930.02	4998.92
FBgn0036211	7283.65	6397.16	4275.6	4123
FBgn0002789	14197.4	14008.6	17146.7	16277.1
FBgn0260965	3777.27	3560.55	1508.95	1253.84
FBgn0035473	6994.26	7811.87	5066.71	4727.17
[truncated: 12,221 more rows]
