# Supplementary material for: Lipoic acid rejuvenates aged intestinal stem cells by preventing age‐associated endosome reduction
Source: EMBO Rep. 2020 Jul 9;21(8):e49583. doi: 10.15252/embr.201949583 (PMC7403706; doi:10.15252/embr.201949583)
Supplement: Supplementary file 6 — Dataset EV2 [file EMBR-21-e49583-s006.xlsx]

## Sheet: sheet1
Dataset EV2. List of changed genes in a pair-wise comparison of 40-day flies to 40-day flies treated with ALA administration
40d + 0.5 mM ALA versus 40d + 0 mM ALA Fold Change>=0.6 or <=-0.6, pvalue<=0.05
Gene ID	chromtin name	Start site	End site	Strand	Gene Symbol	Fold Change	stat	pvalue	padj	Upregulation	Downregulation
FBgn0000028	X	15350239	15379064	-	acj6	-0.54265	-0.675537	0.499334	0.6158	FALSE	FALSE
FBgn0000042	X	5900861	5905399	+	Act5C	0.846151	53.0872	0	0	TRUE	FALSE
FBgn0000077	X	9245915	9247336	-	amx	0.146562	0.69073	0.489735	0.605728	FALSE	FALSE
FBgn0000084	X	20171445	20173514	-	AnxB10	1.74856	16.2566	2.01e-59	2.19e-58	TRUE	FALSE
FBgn0000092	X	2692732	2693886	-	CG2650	-2.08026	-1.91905	0.0549776	0.099861	FALSE	FALSE
FBgn0000108	X	530501	579044	+	Appl	0.18771	0.783027	0.433611	0.551869	FALSE	FALSE
FBgn0000117	X	1891401	1900646	-	arm	0.204943	4.67869	2.89e-06	8.95e-06	FALSE	FALSE
FBgn0000137	X	460747	463176	+	ase	2.37757	1.59922	0.109772	0.182926	FALSE	FALSE
FBgn0000152	X	16680089	16683895	-	Axs	1.013	4.6866	2.78e-06	8.62e-06	TRUE	FALSE
FBgn0000163	X	17160006	17200728	+	baz	1.18124	28.0125	1.15e-172	2.69e-171	TRUE	FALSE
FBgn0000173	X	13996345	13999805	+	ben	0.788352	22.9837	6.78e-117	1.18e-115	TRUE	FALSE
FBgn0000179	X	4412856	4485647	+	bi	1.13681	2.22123	0.0263354	0.0515086	TRUE	FALSE
FBgn0000221	X	4104342	4105791	+	brn	0.235158	0.87979	0.378973	0.496839	FALSE	FALSE
FBgn0000233	X	9694186	9697558	+	btd	2.38089	1.21403	0.224738	0.329141	FALSE	FALSE
FBgn0000257	X	19566019	19569401	+	car	0.142543	1.24646	0.212596	0.314803	FALSE	FALSE
FBgn0000259	X	11792533	11801587	+	CkIIbeta	-0.249122	-5.43475	5.49e-08	1.9e-07	FALSE	FALSE
FBgn0000316	X	255674	258469	+	cin	-0.600897	-5.74784	9.04e-09	3.28e-08	FALSE	TRUE
FBgn0000319	X	15827986	15835490	-	Chc	0.10542	4.19942	2.68e-05	7.68e-05	FALSE	FALSE
FBgn0000330	X	7009006	7011145	-	cm	0.238821	1.59903	0.109813	0.182971	FALSE	FALSE
FBgn0000346	X	13259021	13262488	+	comt	-0.330924	-0.642929	0.52027	0.634969	FALSE	FALSE
FBgn0000359	X	8479319	8480523	+	Cp36	0.961839	0.412448	0.680011	0.774137	FALSE	FALSE
FBgn0000360	X	8481837	8483311	+	Cp38	5.91848	2.57816	0.00993276	0.0210226	TRUE	FALSE
FBgn0000376	X	2734248	2738773	-	crm	-0.932587	-6.06342	1.33e-09	5.06e-09	FALSE	TRUE
FBgn0000377	X	2247594	2249983	-	crn	-0.302428	-2.27376	0.0229803	0.0455509	FALSE	FALSE
FBgn0000382	X	2094234	2115701	+	csw	-0.497463	-8.96739	3.04e-19	1.64e-18	FALSE	FALSE
FBgn0000394	X	5690002	5693084	+	cv	1.71094	6.66072	2.72e-11	1.12e-10	TRUE	FALSE
FBgn0000459	X	16210598	16216750	-	disco	0.496257	2.79531	0.005185	0.011468	FALSE	FALSE
FBgn0000479	X	3176440	3343767	+	dnc	-0.261945	-4.86407	1.15e-06	3.65e-06	FALSE	FALSE
FBgn0000482	X	1665052	1668451	+	dor	-0.150221	-1.25812	0.208348	0.309789	FALSE	FALSE
FBgn0000499	X	11355881	11358724	+	dsh	0.522	5.41106	6.27e-08	2.16e-07	FALSE	FALSE
FBgn0000520	X	2727698	2730042	+	dwg	-0.790025	-4.26617	1.99e-05	5.79e-05	FALSE	TRUE
FBgn0000524	X	6533999	6538575	+	dx	-0.488706	-3.42744	0.000609296	0.00152024	FALSE	FALSE
FBgn0000535	X	14955477	15009989	+	eag	1.12601	2.18766	0.0286945	0.0556991	TRUE	FALSE
FBgn0000536	X	16278328	16285618	+	eas	-0.763681	-15.3766	2.35e-53	2.37e-52	FALSE	TRUE
FBgn0000542	X	3811698	3857621	+	ec	1.17077	2.27272	0.0230433	0.0456688	TRUE	FALSE
FBgn0000611	X	15992468	15996509	+	exd	-0.59231	-11.7506	7.01e-32	5.14e-31	FALSE	FALSE
FBgn0000617	X	17842161	17843348	+	e(y)1	0.436546	3.01418	0.00257677	0.00594583	FALSE	FALSE
FBgn0000618	X	11576118	11576620	-	e(y)2	1.27481	3.9319	8.43e-05	0.000231334	TRUE	FALSE
FBgn0000635	X	4132887	4206093	-	Fas2	0.944577	21.9782	4.66e-107	7.57e-106	TRUE	FALSE
FBgn0000644	X	3173376	3174474	-	Fcp3C	0.248664	0.477935	0.632697	0.733644	FALSE	FALSE
FBgn0000667	X	2023822	2042311	-	Actn	-0.0364045	-0.626755	0.53082	0.644809	FALSE	FALSE
FBgn0000709	X	21339741	21345088	+	fliI	0.42075	6.57692	4.8e-11	1.94e-10	FALSE	FALSE
FBgn0000711	X	10385960	10409817	+	flw	1.29264	36.6868	1.18e-294	4.33e-293	TRUE	FALSE
FBgn0000719	X	22824317	22855194	-	fog	0.990524	12.2317	2.11e-34	1.62e-33	TRUE	FALSE
FBgn0000808	X	11985154	11987764	-	gd	-2.4447	-1.3111	0.189826	0.287677	FALSE	FALSE
FBgn0000810	X	2242138	2246041	+	fs(1)K10	-1.29702	-8.95882	3.28e-19	1.77e-18	FALSE	TRUE
FBgn0000826	X	1356488	1357601	-	png	-0.929633	-1.80282	0.0714168	0.125616	FALSE	FALSE
FBgn0000927	X	2724286	2726577	+	fs(1)Ya	-3.87409	-7.71516	1.21e-14	5.64e-14	FALSE	TRUE
FBgn0000928	X	2720468	2724158	+	fs(1)Yb	-0.593722	-0.309383	0.75703	0.835638	FALSE	FALSE
FBgn0001079	X	18657755	18661204	+	fu	-0.745163	-3.92851	8.55e-05	0.000234476	FALSE	TRUE
FBgn0001083	X	11992915	12003914	-	fw	5.72569	2.3457	0.0189912	0.0382096	TRUE	FALSE
FBgn0001087	X	13727204	13736278	-	g	-0.584681	-8.11158	5e-16	2.45e-15	FALSE	FALSE
FBgn0001090	X	18794246	18797687	-	bnb	2.25792	3.87701	0.000105749	0.000287327	TRUE	FALSE
FBgn0001092	X	15868145	15869661	+	Gapdh2	0.332895	11.6524	2.23e-31	1.62e-30	FALSE	FALSE
FBgn0001105	X	15860115	15866175	+	Gbeta13F	1.14288	45.2472	0	0	TRUE	FALSE
FBgn0001145	X	11422832	11430197	+	Gs2	-2.21333	-84.6191	0	0	FALSE	TRUE
FBgn0001150	X	2427113	2428967	-	gt	1.10479	1.34072	0.18001	0.275251	FALSE	FALSE
FBgn0001186	X	9585675	9589813	+	Hex-A	1.30421	10.8701	1.6e-27	1.06e-26	TRUE	FALSE
FBgn0001189	X	1669570	1673608	+	hfw	-0.342032	-5.7463	9.12e-09	3.31e-08	FALSE	FALSE
FBgn0001206	X	10590920	10595855	-	Hmr	-0.912109	-5.34425	9.08e-08	3.1e-07	FALSE	TRUE
FBgn0001218	X	11801696	11807117	-	Hsc70-3	-1.00784	-1.88903	0.0588874	0.106067	FALSE	FALSE
FBgn0001250	X	16752189	16783434	-	if	-0.0499116	-0.468783	0.639225	0.738928	FALSE	FALSE
FBgn0001330	X	2237858	2242035	-	kz	-1.87977	-12.0654	1.61e-33	1.22e-32	FALSE	TRUE
FBgn0001341	X	629773	633633	+	l(1)1Bi	-2.07378	-21.7899	2.89e-105	4.66e-104	FALSE	TRUE
FBgn0001404	X	2588503	2599111	+	egh	1.34397	52.0803	0	0	TRUE	FALSE
FBgn0001491	X	11324294	11325308	-	l(1)10Bb	0.0101144	0.069918	0.944259	0.964778	FALSE	FALSE
FBgn0001565	X	21385518	21387946	-	Hlc	-0.553316	-8.54411	1.3e-17	6.71e-17	FALSE	FALSE
FBgn0001612	X	13736570	13744683	-	Grip91	-0.856225	-4.73973	2.14e-06	6.7e-06	FALSE	TRUE
FBgn0001624	X	11369665	11409776	+	dlg1	0.212739	4.08498	4.41e-05	0.000123796	FALSE	FALSE
FBgn0002562	X	12490291	12492982	+	Lsp1alpha	-4.72272	-1.08636	0.277318	0.388535	FALSE	FALSE
FBgn0002576	X	9284649	9303636	+	lz	0.356962	0.291826	0.77042	0.84459	FALSE	FALSE
FBgn0002577	X	11754273	11769508	+	m	-0.398074	-0.353097	0.724015	0.80955	FALSE	FALSE
FBgn0002579	X	628338	629483	-	RpL36	0.989373	39.6259	0	0	TRUE	FALSE
FBgn0002590	X	17143588	17148264	-	RpS5a	0.170396	9.37843	6.7e-21	3.82e-20	FALSE	FALSE
FBgn0002641	X	20429675	20433210	+	mal	-0.0900628	-0.890537	0.373178	0.490663	FALSE	FALSE
FBgn0002707	X	4314230	4318801	-	mei-9	-0.258503	-1.42105	0.155302	0.244363	FALSE	FALSE
FBgn0002709	X	17135985	17142990	-	mei-218	-0.667957	-2.65298	0.0079785	0.017138	FALSE	TRUE
FBgn0002723	X	11616124	11621280	+	Met	0.414515	6.0274	1.67e-09	6.29e-09	FALSE	FALSE
FBgn0002873	X	14247732	14258595	+	mud	-1.2835	-4.89764	9.7e-07	3.09e-06	FALSE	TRUE
FBgn0002878	X	13722246	13727113	+	mus101	-1.51111	-4.88491	1.03e-06	3.3e-06	FALSE	TRUE
FBgn0002914	X	15854832	15857823	-	Myb	-0.703724	-10.1943	2.1e-24	1.31e-23	FALSE	TRUE
FBgn0002917	X	14266367	14277416	+	na	1.06872	1.54349	0.122713	0.200544	FALSE	FALSE
FBgn0002933	X	3242412	3242934	+	ng1	1.742	0.355173	0.72246	1	FALSE	FALSE
FBgn0002948	X	11580772	11585750	+	nod	-1.90525	-4.48024	7.46e-06	2.24e-05	FALSE	TRUE
FBgn0003023	X	8485008	8489535	-	otu	-3.61389	-18.6372	1.6e-77	2.06e-76	FALSE	TRUE
FBgn0003028	X	5048273	5070929	+	ovo	-2.97105	-14.8536	6.6e-50	6.32e-49	FALSE	TRUE
FBgn0003048	X	2225296	2238045	+	pcx	-0.315439	-5.09731	3.45e-07	1.13e-06	FALSE	FALSE
FBgn0003053	X	4617564	4627206	+	peb	0.490902	28.5583	2.22e-179	5.38e-178	FALSE	FALSE
FBgn0003057	X	17225157	17226867	-	CG10598	2.92858	1.33339	0.182405	0.278167	FALSE	FALSE
FBgn0003068	X	2685580	2692780	+	per	0.966178	9.92673	3.19e-23	1.92e-22	TRUE	FALSE
FBgn0003079	X	2295466	2343870	+	phl	-0.319225	-3.0189	0.00253695	0.00585909	FALSE	FALSE
FBgn0003086	X	3248600	3249289	-	Pig1	1.02808	0.33691	0.736185	0.819594	FALSE	FALSE
FBgn0003116	X	2181211	2182916	+	pn	-0.268358	-1.30863	0.19066	0.288808	FALSE	FALSE
FBgn0003139	X	6371065	6372915	-	PpV	-0.126118	-1.38787	0.165175	0.256422	FALSE	FALSE
FBgn0003159	X	2344949	2366356	-	ptr	-1.12099	-38.5818	0	0	FALSE	TRUE
FBgn0003189	X	16655359	16668712	+	r	0.346207	3.50062	0.000464183	0.00117393	FALSE	FALSE
FBgn0003204	X	10744502	10749097	+	ras	-0.835196	-11.5659	6.14e-31	4.4e-30	FALSE	TRUE
FBgn0003210	X	4535635	4540626	-	rb	-0.135543	-1.84201	0.0654742	0.116444	FALSE	FALSE
FBgn0003218	X	13762752	13779488	+	rdgB	-0.0856198	-0.82768	0.407852	0.52556	FALSE	FALSE
FBgn0003277	X	11562800	11570326	-	RpII215	-0.601471	-14.4552	2.33e-47	2.17e-46	FALSE	TRUE
FBgn0003285	X	2950399	2973834	-	rst	2.91618	6.7928	1.1e-11	4.58e-11	TRUE	FALSE
FBgn0003300	X	20690670	20697321	+	run	-1.96776	-1.53993	0.123577	0.201777	FALSE	FALSE
FBgn0003301	X	14787478	14826073	-	rut	-1.07684	-13.6132	3.34e-42	2.91e-41	FALSE	TRUE
FBgn0003302	X	6035753	6037800	-	rux	-0.0297087	-0.0793407	0.936762	0.960559	FALSE	FALSE
FBgn0003321	X	10832752	10847092	-	sbr	-0.598052	-9.56467	1.13e-21	6.56e-21	FALSE	FALSE
FBgn0003345	X	15804370	15827682	+	sd	0.968086	25.7333	4.96e-146	1.01e-144	TRUE	FALSE
FBgn0003360	X	10780893	10786958	-	sesB	-0.541627	-31.6059	3.06e-219	8.77e-218	FALSE	FALSE
FBgn0003366	X	11071441	11086299	-	sev	0.806333	1.21201	0.225508	0.330047	FALSE	FALSE
FBgn0003371	X	2633952	2679553	+	sgg	-0.724344	-18.5127	1.63e-76	2.08e-75	FALSE	TRUE
FBgn0003374	X	3250089	3251040	+	Sgs4	1.2009	0.537571	0.590873	0.697478	FALSE	FALSE
FBgn0003380	X	17924307	18063247	-	Sh	-0.139657	-0.288486	0.772975	0.84626	FALSE	FALSE
FBgn0003390	X	6771463	6779659	-	shf	-1.04385	-8.84615	9.06e-19	4.84e-18	FALSE	TRUE
FBgn0003392	X	15892116	15906716	+	shi	0.477752	13.169	1.32e-39	1.11e-38	FALSE	FALSE
FBgn0003411	X	11321579	11322357	-	sisA	-0.714019	-1.51623	0.129462	0.209586	FALSE	FALSE
FBgn0003416	X	16350315	16356482	+	sl	-0.846841	-8.71941	2.8e-18	1.48e-17	FALSE	TRUE
FBgn0003423	X	21374002	21385159	+	slgA	-0.226783	-1.00861	0.31316	0.42703	FALSE	FALSE
FBgn0003447	X	7964024	7986601	+	sn	0.0422962	0.20907	0.834393	0.891188	FALSE	FALSE
FBgn0003449	X	5309242	5310501	+	snf	0.330228	2.94262	0.00325449	0.00740416	FALSE	FALSE
FBgn0003463	X	15603283	15633434	-	sog	0.280127	4.64043	3.48e-06	1.07e-05	FALSE	FALSE
FBgn0003464	X	21350280	21357912	+	sol	0.780677	12.1245	7.83e-34	5.99e-33	TRUE	FALSE
FBgn0003514	X	6223061	6225140	-	sqh	1.56857	56.89	0	0	TRUE	FALSE
FBgn0003517	X	1481797	1483413	-	sta	0.277283	16.8043	2.27e-63	2.58e-62	FALSE	FALSE
FBgn0003559	X	23096771	23101431	+	su(f)	-0.365253	-2.94254	0.00325529	0.00740471	FALSE	FALSE
FBgn0003575	X	635890	643760	+	su(s)	-0.499967	-7.66611	1.77e-14	8.23e-14	FALSE	FALSE
FBgn0003638	X	1012779	1046040	+	su(w[a])	0.0929703	0.786464	0.431596	0.549727	FALSE	FALSE
FBgn0003654	X	20227961	20236382	-	sw	0.0965619	1.64481	0.100009	0.168757	FALSE	FALSE
FBgn0003655	X	6363418	6365708	-	swa	-3.22081	-9.66619	4.2e-22	2.47e-21	FALSE	TRUE
FBgn0003656	X	7956820	7968236	-	sws	0.0145829	0.253214	0.800103	0.866415	FALSE	FALSE
FBgn0003714	X	2442313	2443976	-	tko	0.760588	5.74788	9.04e-09	3.28e-08	TRUE	FALSE
FBgn0003747	X	5680617	5682488	+	Gr5a	-0.475325	-0.108217	0.913823	1	FALSE	FALSE
FBgn0003950	X	21111414	21116914	-	unc	1.87536	1.1943	0.23236	0.338189	FALSE	FALSE
FBgn0003964	X	2038798	2042311	-	usp	0.233256	3.24961	0.00115563	0.00278463	FALSE	FALSE
FBgn0003969	X	15999951	16005812	-	vap	1.59056	22.852	1.4e-115	2.39e-114	TRUE	FALSE
FBgn0003996	X	2790599	2796466	-	w	1.14604	2.81164	0.00492889	0.0109477	TRUE	FALSE
FBgn0004045	X	10053811	10055498	+	Yp1	0.177925	1.38175	0.167048	0.258839	FALSE	FALSE
FBgn0004047	X	13759546	13761547	+	Yp3	0.317462	2.10275	0.0354875	0.0676635	FALSE	FALSE
FBgn0004050	X	2447769	2450550	+	z	0.093399	0.74678	0.455196	0.571905	FALSE	FALSE
FBgn0004057	X	19667252	19672353	+	Zw	0.642658	5.47203	4.45e-08	1.55e-07	TRUE	FALSE
FBgn0004066	X	16276270	16277587	+	Prosalpha4	1.07559	12.6399	1.27e-36	1.02e-35	TRUE	FALSE
FBgn0004102	X	8630159	8650681	-	oc	0.00753609	0.00650265	0.994812	0.996048	FALSE	FALSE
FBgn0004169	X	13593474	13602578	-	up	-0.0252869	-0.586924	0.557255	0.668563	FALSE	FALSE
FBgn0004170	X	396060	397497	+	sc	2.53052	6.65	2.93e-11	1.2e-10	TRUE	FALSE
FBgn0004198	X	7608428	7678859	+	ct	-0.180489	-0.683098	0.494545	0.610698	FALSE	FALSE
FBgn0004227	X	16361569	16371547	+	nonA	-0.0746904	-0.99821	0.318177	0.432456	FALSE	FALSE
FBgn0004367	X	16391698	16399850	+	mei-41	-0.84233	-3.29182	0.000995408	0.00242034	FALSE	TRUE
FBgn0004368	X	4939128	4955916	+	Ptp4E	0.0523399	0.564667	0.572301	0.681565	FALSE	FALSE
FBgn0004370	X	11622015	11677338	+	Ptp10D	-0.45179	-2.33319	0.0196379	0.0394322	FALSE	FALSE
FBgn0004391	X	15455544	15462441	-	shtd	-0.282203	-2.52873	0.0114476	0.0239468	FALSE	FALSE
FBgn0004397	X	2214347	2222567	-	Vinc	1.57717	35.6721	1.07e-278	3.67e-277	TRUE	FALSE
FBgn0004403	X	7933742	7934677	+	RpS14a	0.310946	12.1702	4.48e-34	3.43e-33	FALSE	FALSE
FBgn0004404	X	7934898	7935792	+	RpS14b	0.474804	7.90974	2.58e-15	1.23e-14	FALSE	FALSE
FBgn0004432	X	16317673	16320370	-	Cyp1	0.856081	36.1566	2.93e-286	1.04e-284	TRUE	FALSE
FBgn0004456	X	13214409	13258490	-	mew	0.849608	20.4609	4.8e-93	7.04e-92	TRUE	FALSE
FBgn0004511	X	11769769	11778784	-	dy	0.53426	0.429924	0.667251	0.763055	FALSE	FALSE
FBgn0004598	X	16373086	16381782	+	Fur2	-0.727572	-5.52633	3.27e-08	1.15e-07	FALSE	TRUE
FBgn0004643	X	2604197	2606824	+	Zw10	-0.161156	-1.21779	0.223304	0.327406	FALSE	FALSE
FBgn0004646	X	6973620	6991318	-	ogre	1.81023	4.05721	4.97e-05	0.00013885	TRUE	FALSE
FBgn0004647	X	3134870	3172221	+	N	1.09246	13.4312	3.97e-41	3.4e-40	TRUE	FALSE
FBgn0004648	X	496446	509072	+	svr	0.374537	9.84575	7.15e-23	4.28e-22	FALSE	FALSE
FBgn0004649	X	14193214	14199958	+	yl	-7.65075	-3.76118	0.000169117	0.000449722	FALSE	TRUE
FBgn0004650	X	1322513	1329438	+	fs(1)N	-3.9583	-6.4665	1e-10	4e-10	FALSE	TRUE
FBgn0004654	X	2145136	2148566	+	Pgd	0.865006	14.0414	8.69e-45	7.81e-44	TRUE	FALSE
FBgn0004655	X	2149936	2158983	-	wapl	-0.957679	-11.9897	4.02e-33	3.03e-32	FALSE	TRUE
FBgn0004656	X	8037808	8061436	-	fs(1)h	0.21431	2.20131	0.0277143	0.0540203	FALSE	FALSE
FBgn0004657	X	8061645	8070237	+	mys	1.75074	81.7466	0	0	TRUE	FALSE
FBgn0004687	X	5619136	5622539	-	Mlc-c	0.534739	22.5598	1.08e-112	1.81e-111	FALSE	FALSE
FBgn0004828	X	9152523	9156669	-	His3.3B	1.51658	41.6741	0	0	TRUE	FALSE
FBgn0004832	X	4102955	4104197	-	Xpac	0.126745	0.472045	0.636895	0.736948	FALSE	FALSE
FBgn0004856	X	9103870	9106604	-	Bx42	-0.193076	-2.13976	0.0323741	0.0622885	FALSE	FALSE
FBgn0004860	X	2115727	2123286	-	ph-d	-0.108561	-0.824665	0.409562	0.5274	FALSE	FALSE
FBgn0004861	X	2126210	2138371	-	ph-p	-0.701029	-8.13869	4e-16	1.97e-15	FALSE	TRUE
FBgn0004864	X	11360930	11368098	-	hop	-0.707721	-7.76548	8.13e-15	3.82e-14	FALSE	TRUE
FBgn0004924	X	15319479	15328029	+	Top1	-0.769066	-22.7348	2.03e-114	3.43e-113	FALSE	TRUE
FBgn0004956	X	18305354	18309291	-	os	2.87685	1.99989	0.0455118	0.0845883	TRUE	FALSE
FBgn0004957	X	18377521	18379854	-	por	-0.314503	-1.58856	0.11216	0.186284	FALSE	FALSE
FBgn0004959	X	18685766	18688433	+	phm	3.11991	0.645707	0.518469	1	FALSE	FALSE
FBgn0005390	X	5958207	5964247	-	fs(1)M3	-3.11903	-4.68871	2.75e-06	8.53e-06	FALSE	TRUE
FBgn0005391	X	10050951	10052636	-	Yp2	0.210602	1.29649	0.194808	0.293972	FALSE	FALSE
FBgn0005411	X	16356696	16359039	-	U2af50	0.0808275	0.837878	0.402099	0.520002	FALSE	FALSE
FBgn0005427	X	268509	279718	-	ewg	-0.510511	-5.91773	3.26e-09	1.21e-08	FALSE	FALSE
FBgn0005670	X	2159145	2162180	-	Cyp4d1	-0.590261	-7.30454	2.78e-13	1.24e-12	FALSE	FALSE
FBgn0008635	X	18381549	18385242	-	betaCOP	-0.0653224	-1.28762	0.19788	0.297614	FALSE	FALSE
FBgn0010014	X	5332499	5334449	+	CanB	0.928464	2.43721	0.0148012	0.0304091	TRUE	FALSE
FBgn0010019	X	467057	469335	-	Cyp4g1	-6.04876	-8.32382	8.52e-17	4.3e-16	FALSE	TRUE
FBgn0010194	X	18501401	18505405	-	Wnt5	1.70235	7.02935	2.07e-12	8.93e-12	TRUE	FALSE
FBgn0010198	X	13335637	13337705	-	RpS15Aa	0.200359	8.19158	2.58e-16	1.28e-15	FALSE	FALSE
FBgn0010240	X	15925105	15928529	+	Lcch3	-1.39684	-1.4013	0.161124	0.251259	FALSE	FALSE
FBgn0010269	X	9247342	9250037	+	Dsor1	0.367442	3.8514	0.000117444	0.000317656	FALSE	FALSE
FBgn0010292	X	7901880	7903643	+	bys	-1.19617	-9.70654	2.83e-22	1.67e-21	FALSE	TRUE
FBgn0010294	X	3240026	3240571	-	ng2	0.862901	0.215089	0.829698	1	FALSE	FALSE
FBgn0010295	X	3241491	3242084	-	ng3	0.892049	0.395311	0.692613	0.782942	FALSE	FALSE
FBgn0010296	X	3243954	3244220	-	ng4	2.78778	1.62166	0.104877	0.175908	FALSE	FALSE
FBgn0010303	X	13079205	13090434	-	hep	0.590929	15.0484	3.54e-51	3.48e-50	FALSE	FALSE
FBgn0010315	X	15906822	15909676	-	CycD	-0.681043	-3.79957	0.000144949	0.000388208	FALSE	TRUE
FBgn0010329	X	7995697	8027394	+	Tbh	-0.492977	-0.314741	0.752958	0.832896	FALSE	FALSE
FBgn0010341	X	19697091	19699938	+	Cdc42	1.13115	51.3233	0	0	TRUE	FALSE
FBgn0010380	X	19731004	19734581	+	AP-1-2beta	0.328435	5.69529	1.23e-08	4.44e-08	FALSE	FALSE
FBgn0010383	X	18688538	18693042	-	Cyp18a1	-2.83147	-5.66762	1.45e-08	5.19e-08	FALSE	TRUE
FBgn0010391	X	11126877	11129087	-	Gtp-bp	0.031429	0.41957	0.6748	0.769741	FALSE	FALSE
FBgn0010412	X	16637894	16639249	+	RpS19a	-0.0316793	-1.61117	0.107143	0.179114	FALSE	FALSE
FBgn0010416	X	16388820	16391438	-	TH1	0.00860711	0.0841947	0.932902	0.957575	FALSE	FALSE
FBgn0011276	X	2680199	2681723	-	HLH3B	-2.46246	-2.57019	0.0101643	0.0214642	FALSE	TRUE
FBgn0011277	X	4645127	4647414	-	HLH4C	3.08585	2.02147	0.0432309	0.0808761	TRUE	FALSE
FBgn0011280	X	20419613	20420979	+	Obp19d	-1.01001	-0.801049	0.423104	0.541701	FALSE	FALSE
FBgn0011566	X	2606680	2608876	-	Bzd	-0.164267	-0.896653	0.369904	0.487238	FALSE	FALSE
FBgn0011576	X	2176006	2178728	+	Cyp4d2	-0.80378	-4.24128	2.22e-05	6.43e-05	FALSE	TRUE
FBgn0011586	X	8904144	8906248	-	e(r)	-0.189996	-2.08151	0.0373871	0.070964	FALSE	FALSE
FBgn0011606	X	2599158	2604052	-	Klp3A	-0.761449	-3.76981	0.00016337	0.000435322	FALSE	TRUE
FBgn0011661	X	8873012	8898332	-	Moe	0.900809	60.1105	0	0	TRUE	FALSE
FBgn0011710	X	21358286	21361688	+	2019-09-01	0.871162	9.57425	1.03e-21	5.99e-21	TRUE	FALSE
FBgn0011741	X	15735774	15737120	-	Arp6	0.79325	4.61839	3.87e-06	1.19e-05	TRUE	FALSE
FBgn0011742	X	16548290	16553968	-	Arp2	0.445261	13.2934	2.53e-40	2.14e-39	FALSE	FALSE
FBgn0011754	X	11695137	11704394	+	PhKgamma	0.0640794	1.04765	0.2948	0.406259	FALSE	FALSE
FBgn0011758	X	17397478	17403278	+	B-H1	3.43389	0.71203	0.476446	1	FALSE	FALSE
FBgn0011760	X	4687800	4702034	+	ctp	-0.199776	-6.76753	1.31e-11	5.44e-11	FALSE	FALSE
FBgn0011761	X	5312171	5313125	+	dhd	-9.08984	-14.5624	4.87e-48	4.56e-47	FALSE	TRUE
FBgn0011770	X	10328877	10329872	-	Gip	2.15797	24.2172	1.47e-129	2.74e-128	TRUE	FALSE
FBgn0011822	X	436139	437448	-	pcl	-0.0297994	-0.837856	0.402111	0.520002	FALSE	FALSE
FBgn0011826	X	16554627	16560016	-	Pp2B-14D	-0.355771	-6.65766	2.78e-11	1.14e-10	FALSE	FALSE
FBgn0011834	X	20962605	20963505	-	Ser6	0.782211	12.3076	8.24e-35	6.4e-34	TRUE	FALSE
FBgn0011837	X	12659415	12682554	+	Tis11	0.539828	20.0108	4.43e-89	6.24e-88	FALSE	FALSE
FBgn0013432	X	2148463	2149647	-	bcn92	0.496489	3.3751	0.000737888	0.0018229	FALSE	FALSE
FBgn0013720	X	1470666	1472325	+	pck	0.652201	3.62819	0.000285414	0.000740225	TRUE	FALSE
FBgn0013987	X	5759908	5764203	-	MAPk-Ak2	0.713866	19.4169	5.55e-84	7.52e-83	TRUE	FALSE
FBgn0014024	X	5318928	5322696	-	Rnp4F	-0.434603	-5.40994	6.3e-08	2.17e-07	FALSE	FALSE
FBgn0014026	X	6530897	6533348	-	RpL7A	-0.153343	-8.6726	4.22e-18	2.21e-17	FALSE	FALSE
FBgn0014031	X	6528948	6530726	+	Spat	0.97778	1.28699	0.198098	0.297874	FALSE	FALSE
FBgn0014032	X	8463296	8464438	-	Sptr	0.154767	0.970271	0.331911	0.447575	FALSE	FALSE
FBgn0014133	X	11678970	11694740	+	bif	0.442696	2.10983	0.0348733	0.0666475	FALSE	FALSE
FBgn0014340	X	5873840	5876853	-	mof	-0.930463	-4.10525	4.04e-05	0.000113866	FALSE	TRUE
FBgn0014391	X	15847859	15849258	-	sun	0.675959	10.1546	3.16e-24	1.96e-23	TRUE	FALSE
FBgn0014395	X	22449737	22451463	+	tilB	-1.60771	-7.92299	2.32e-15	1.11e-14	FALSE	TRUE
FBgn0014411	X	1873853	1876474	+	Vps26	0.0317988	0.509245	0.610581	0.714696	FALSE	FALSE
FBgn0014455	X	15450261	15453167	+	Ahcy13	-0.422597	-8.43919	3.2e-17	1.63e-16	FALSE	FALSE
FBgn0014464	X	8470888	8473087	+	Cp7Fa	2.63756	1.02376	0.305947	0.419068	FALSE	FALSE
FBgn0014465	X	8473837	8476071	+	Cp7Fb	3.61966	2.62228	0.00873449	0.0186155	TRUE	FALSE
FBgn0014466	X	8477117	8478320	+	Cp7Fc	-3.01567	-0.742168	0.457986	1	FALSE	FALSE
FBgn0014868	X	9156929	9158515	-	Ost48	0.700081	12.6332	1.39e-36	1.11e-35	TRUE	FALSE
FBgn0014903	X	1031496	1033165	+	CG14630	0.625852	10.6677	1.44e-26	9.33e-26	TRUE	FALSE
FBgn0015010	X	14784664	14786551	-	Ag5r	0.553857	6.01745	1.77e-09	6.68e-09	FALSE	FALSE
FBgn0015024	X	12653626	12657834	+	CkIalpha	0.765675	21.4101	1.08e-101	1.7e-100	TRUE	FALSE
FBgn0015036	X	2179007	2180998	+	Cyp4ae1	0.453696	4.95004	7.42e-07	2.39e-06	FALSE	FALSE
FBgn0015245	X	11108482	11112308	+	Hsp60	-0.156773	-3.47507	0.000510726	0.00128495	FALSE	FALSE
FBgn0015286	X	3704610	3719635	-	Rala	0.680714	21.0544	2.08e-98	3.2e-97	TRUE	FALSE
FBgn0015288	X	762560	765130	-	RpL22	-0.41218	-23.1275	2.45e-118	4.28e-117	FALSE	FALSE
FBgn0015336	X	16660898	16664455	-	CG15865	-0.0365126	-0.607568	0.543474	0.656345	FALSE	FALSE
FBgn0015379	X	21345358	21346858	+	dod	0.397427	2.80912	0.00496766	0.011032	FALSE	FALSE
FBgn0015519	X	8276200	8367169	-	nAChRalpha3	2.00855	4.18445	2.86e-05	8.17e-05	TRUE	FALSE
FBgn0015527	X	21346503	21349843	-	pen	-0.749763	-8.4489	2.94e-17	1.51e-16	FALSE	TRUE
FBgn0015558	X	21328613	21339676	-	tty	1.36868	1.33009	0.183489	0.279559	FALSE	FALSE
FBgn0015615	X	16588996	16593439	-	SMC3	-0.756884	-8.29507	1.09e-16	5.45e-16	FALSE	TRUE
FBgn0015773	X	14604012	14653928	-	NetA	1.16444	21.5283	8.47e-103	1.34e-101	TRUE	FALSE
FBgn0015774	X	14686038	14749376	-	NetB	0.179096	1.74067	0.081742	0.141333	FALSE	FALSE
FBgn0015789	X	20251338	20254691	+	Rab10	0.482384	12.2756	1.23e-34	9.47e-34	FALSE	FALSE
FBgn0015794	X	5670827	5671812	-	Rab18	0.734034	6.78726	1.14e-11	4.76e-11	TRUE	FALSE
FBgn0015799	X	797090	801479	-	Rbf	-0.616832	-7.94852	1.89e-15	9.08e-15	FALSE	TRUE
FBgn0015818	X	6255822	6257596	+	Spx	-0.105374	-0.628733	0.529524	0.643533	FALSE	FALSE
FBgn0015926	X	15328342	15331002	+	dah	-2.05961	-3.21221	0.00131717	0.0031519	FALSE	TRUE
FBgn0016038	X	621530	623051	+	mod(r)	0.340253	2.63845	0.00832868	0.0178318	FALSE	FALSE
FBgn0016041	X	7736893	7739978	+	Tom40	-0.31631	-6.66341	2.68e-11	1.1e-10	FALSE	FALSE
FBgn0016080	X	17151231	17154592	-	xmas-1	-0.678088	-1.61349	0.106638	0.178374	FALSE	FALSE
FBgn0016974	X	6361496	6363310	-	swaPsi	-3.96168	-2.38389	0.0171306	0.0347379	FALSE	TRUE
FBgn0016975	X	22980722	23004648	-	stnB	0.688038	3.09129	0.00199289	0.00467002	TRUE	FALSE
FBgn0016976	X	22980722	23004648	-	stnA	-10.689	-7.07084	1.54e-12	6.68e-12	FALSE	TRUE
FBgn0017418	X	18130392	18137784	-	ari-1	-0.368716	-6.06643	1.31e-09	4.97e-09	FALSE	FALSE
FBgn0017561	X	10878054	10891250	-	Ork1	-2.01678	-24.9109	5.67e-137	1.1e-135	FALSE	TRUE
FBgn0017566	X	8248651	8251687	-	ND75	-0.244418	-5.82359	5.76e-09	2.12e-08	FALSE	FALSE
FBgn0019661	X	3857230	3862697	-	roX1	2.52125	5.63964	1.7e-08	6.08e-08	TRUE	FALSE
FBgn0019929	X	9865233	9867070	+	Ser7	0.899988	1.2451	0.213094	0.315361	FALSE	FALSE
FBgn0020255	X	11144852	11148716	-	Ran	-0.028869	-0.986451	0.323912	0.438727	FALSE	FALSE
FBgn0020261	X	19485759	19492011	-	pcm	-1.0093	-13.4869	1.87e-41	1.61e-40	FALSE	TRUE
FBgn0020272	X	21388977	21391533	+	mst	0.750519	3.47983	0.000501725	0.001264	TRUE	FALSE
FBgn0020369	X	21316052	21317663	+	Rpt6	0.632148	9.9021	4.08e-23	2.45e-22	TRUE	FALSE
FBgn0020378	X	9729648	9756369	+	Sp1	-0.831125	-0.350855	0.725697	0.810457	FALSE	FALSE
FBgn0020381	X	633622	635545	-	Dredd	-0.105612	-0.944716	0.344804	0.460614	FALSE	FALSE
FBgn0020508	X	14782962	14784052	-	Ag5r2	0.561689	16.8475	1.09e-63	1.25e-62	FALSE	FALSE
FBgn0020513	X	12757036	12760617	-	ade5	-0.60131	-4.32885	1.5e-05	4.41e-05	FALSE	TRUE
FBgn0020653	X	8242528	8248033	+	Trxr-1	-0.43942	-15.6059	6.64e-55	6.84e-54	FALSE	FALSE
FBgn0020909	X	13757179	13758598	+	Rtc1	-0.442269	-2.3412	0.0192219	0.0386501	FALSE	FALSE
FBgn0021738	X	3793223	3797339	+	Crg-1	0.364192	0.465088	0.641868	0.741029	FALSE	FALSE
FBgn0021742	X	10964032	10967134	-	C901	4.02268	1.10754	0.268061	0.378517	FALSE	FALSE
FBgn0021764	X	686834	749496	+	sdk	0.100086	1.25802	0.208383	0.309789	FALSE	FALSE
FBgn0021765	X	18091259	18092853	+	scu	0.184586	2.5026	0.0123285	0.0256625	FALSE	FALSE
FBgn0021767	X	8447691	8455069	-	org-1	0.935295	6.20846	5.35e-10	2.07e-09	TRUE	FALSE
FBgn0022355	X	18387084	18390344	+	Tsf1	4.12648	12.6796	7.67e-37	6.15e-36	TRUE	FALSE
FBgn0022710	X	15510877	15554278	-	Ac13E	-1.29117	-4.2018	2.65e-05	7.61e-05	FALSE	TRUE
FBgn0022724	X	18101970	18103482	+	Taf8	0.0844609	0.404715	0.685687	0.778711	FALSE	FALSE
FBgn0022768	X	4679988	4686903	-	Pp2C1	-0.389421	-5.22592	1.73e-07	5.81e-07	FALSE	FALSE
FBgn0022770	X	20244647	20248203	+	Peritrophin-A	-0.823637	-0.626943	0.530697	0.64472	FALSE	FALSE
FBgn0022786	X	7722119	7725917	+	Hira	-0.425031	-2.34001	0.0192833	0.0387675	FALSE	FALSE
FBgn0022942	X	4650015	4658259	+	Cbp80	-0.686457	-8.11515	4.85e-16	2.38e-15	FALSE	TRUE
FBgn0023130	X	1693615	1695889	-	a6	-0.472822	-3.16201	0.00156684	0.00372081	FALSE	FALSE
FBgn0023169	X	1375536	1378896	+	AMPKalpha	0.0921004	2.02413	0.042957	0.080444	FALSE	FALSE
FBgn0023177	X	20421087	20424002	-	Pp4-19C	-0.045665	-0.434688	0.663789	0.759915	FALSE	FALSE
FBgn0023215	X	3671801	3701672	+	Mnt	-0.0640537	-1.85798	0.0631713	0.112669	FALSE	FALSE
FBgn0023216	X	3668837	3671502	-	Parg	-0.416306	-3.12989	0.00174873	0.00412959	FALSE	FALSE
FBgn0023458	X	6240745	6255487	-	Rbcn-3A	-0.461809	-13.0287	8.4e-39	6.93e-38	FALSE	FALSE
FBgn0023506	X	8461479	8463349	+	Es2	0.470178	2.85831	0.0042591	0.00954242	FALSE	FALSE
FBgn0023507	X	2141489	2144937	+	CG3835	0.0174767	0.365047	0.715076	0.801978	FALSE	FALSE
FBgn0023508	X	1922981	1927524	+	Ocrl	0.553404	7.46889	8.09e-14	3.67e-13	FALSE	FALSE
FBgn0023509	X	1908239	1920318	+	mip130	-1.20787	-12.4045	2.47e-35	1.93e-34	FALSE	TRUE
FBgn0023510	X	1908920	1916825	+	Rbcn-3B	-0.524755	-14.0206	1.17e-44	1.05e-43	FALSE	FALSE
FBgn0023511	X	1903704	1908827	-	Edem1	-0.255145	-1.5028	0.132889	0.214469	FALSE	FALSE
FBgn0023512	X	1920166	1922874	-	eIF2B-epsilon	-0.538636	-3.68654	0.000227322	0.000596402	FALSE	FALSE
FBgn0023513	X	1868870	1872408	+	CG14803	-0.143314	-0.480262	0.631041	0.732307	FALSE	FALSE
FBgn0023514	X	1877317	1879077	+	CG14805	-1.21943	-11.1676	5.88e-29	4.03e-28	FALSE	TRUE
FBgn0023515	X	1862009	1865835	-	CG14814	-2.03571	-10.8812	1.42e-27	9.42e-27	FALSE	TRUE
FBgn0023516	X	1866832	1869061	-	Pex5	-0.629117	-5.71474	1.1e-08	3.97e-08	FALSE	TRUE
FBgn0023517	X	1872400	1873565	-	Pgam5	0.753224	3.96418	7.36e-05	0.000203438	TRUE	FALSE
FBgn0023518	X	1881313	1889950	-	trr	-0.402182	-4.91012	9.1e-07	2.91e-06	FALSE	FALSE
FBgn0023519	X	1890256	1891482	+	mRpL16	0.658819	4.25451	2.1e-05	6.08e-05	TRUE	FALSE
FBgn0023520	X	1937700	1940040	-	CG3857	-0.623878	-2.60827	0.0091	0.0193506	FALSE	TRUE
FBgn0023521	X	1940307	1941536	+	CG3587	0.305388	1.48517	0.137498	0.220961	FALSE	FALSE
FBgn0023522	X	1927683	1930517	+	CG11596	-0.143057	-1.20781	0.227122	0.331891	FALSE	FALSE
FBgn0023523	X	2246231	2247567	+	Or2a	-1.61886	-1.78043	0.0750061	0.131066	FALSE	FALSE
FBgn0023524	X	2254403	2259863	-	CG3078	0.0173458	0.0121659	0.990293	0.993398	FALSE	FALSE
FBgn0023525	X	2250145	2251993	-	CG3191	0.462499	2.52413	0.0115984	0.0242351	FALSE	FALSE
FBgn0023526	X	2278031	2293411	-	CG2865	0.566904	18.3143	6.37e-75	7.99e-74	FALSE	FALSE
FBgn0023527	X	2262837	2264825	+	CG3071	-1.32547	-10.4528	1.42e-25	9.07e-25	FALSE	TRUE
FBgn0023528	X	2264657	2270761	-	CG2924	-0.22538	-4.1667	3.09e-05	8.8e-05	FALSE	FALSE
FBgn0023529	X	2271008	2275068	-	CG2918	-0.68177	-23.1736	8.4e-119	1.47e-117	FALSE	TRUE
FBgn0023530	X	1668406	1669297	-	CG3740	0.722981	4.57175	4.84e-06	1.48e-05	TRUE	FALSE
FBgn0023531	X	1673110	1692768	-	CG32809	-0.654132	-3.02254	0.0025066	0.00579535	FALSE	TRUE
FBgn0023534	X	494614	496369	+	CG17778	2.74569	14.0926	4.22e-45	3.81e-44	TRUE	FALSE
FBgn0023535	X	509435	528028	+	arg	3.96595	3.12547	0.00177521	0.0041861	TRUE	FALSE
FBgn0023536	X	487878	490725	+	CG3156	-0.505199	-2.90289	0.00369742	0.00835103	FALSE	FALSE
FBgn0023537	X	490787	493495	-	CG17896	-0.741502	-14.0793	5.09e-45	4.59e-44	FALSE	TRUE
FBgn0023540	X	2162196	2172281	+	CG3630	0.873393	4.38123	1.18e-05	3.5e-05	TRUE	FALSE
FBgn0023541	X	2173415	2175315	-	Cyp4d14	-1.87531	-5.40285	6.56e-08	2.26e-07	FALSE	TRUE
FBgn0023542	X	2182818	2184668	-	Nmd3	-1.10537	-13.1907	9.92e-40	8.32e-39	FALSE	TRUE
FBgn0023545	X	2007911	2009364	-	CG4406	0.103098	0.791635	0.428574	0.54689	FALSE	FALSE
FBgn0023549	X	2189188	2205373	+	Mct1	-1.05966	-25.6762	2.16e-145	4.38e-144	FALSE	TRUE
FBgn0023550	X	2201820	2203866	-	CG18031	-0.646689	-0.210666	0.833148	0.890511	FALSE	FALSE
FBgn0024182	X	21363028	21373145	+	waw	-1.41804	-0.987214	0.323538	0.438538	FALSE	FALSE
FBgn0024184	X	17768569	17778708	+	unc-4	5.28582	1.99557	0.0459804	0.0853624	TRUE	FALSE
FBgn0024238	X	17285704	17301929	-	Fim	1.00579	54.0825	0	0	TRUE	FALSE
FBgn0024250	X	7307939	7311132	+	brk	0.635168	9.45021	3.38e-21	1.94e-20	TRUE	FALSE
FBgn0024251	X	21363028	21373145	+	bbx	-0.78494	-3.66431	0.00024801	0.0006477	FALSE	TRUE
FBgn0024360	X	1344872	1349357	-	CG11418	0.115708	0.642378	0.520628	0.635252	FALSE	FALSE
FBgn0024361	X	1346553	1348143	+	Tsp2A	1.93573	72.0959	0	0	TRUE	FALSE
FBgn0024362	X	1342106	1344770	+	CG11412	-0.0121066	-0.192952	0.846997	0.899086	FALSE	FALSE
FBgn0024364	X	1354014	1356473	+	CG11417	-0.505206	-5.36776	7.97e-08	2.73e-07	FALSE	FALSE
FBgn0024365	X	1349623	1353981	-	CG12773	0.139912	3.42989	0.000603827	0.00150819	FALSE	FALSE
FBgn0024366	X	1329518	1341587	-	CG11409	-0.143873	-0.270839	0.786515	0.856167	FALSE	FALSE
FBgn0024807	X	21624796	21630148	-	DIP1	-0.478325	-10.6207	2.39e-26	1.54e-25	FALSE	FALSE
FBgn0024897	X	1686624	1690187	+	b6	-1.85916	-0.491116	0.623345	0.725815	FALSE	FALSE
FBgn0024941	X	16838173	16844433	-	RSG7	0.614664	0.595689	0.551383	0.663399	FALSE	FALSE
FBgn0024943	X	8525387	8529698	-	PIP82	1.52747	6.45797	1.06e-10	4.23e-10	TRUE	FALSE
FBgn0024973	X	2717638	2720327	-	CG2701	0.0621029	0.561798	0.574253	0.683332	FALSE	FALSE
FBgn0024975	X	2732469	2734402	+	CG2712	-0.217969	-0.667572	0.504407	0.620753	FALSE	FALSE
FBgn0024980	X	2739089	2744076	-	Syx4	0.636936	8.45277	2.84e-17	1.46e-16	TRUE	FALSE
FBgn0024983	X	527941	530291	-	CG4293	-0.399331	-1.92071	0.0547679	0.0995214	FALSE	FALSE
FBgn0024984	X	2187820	2188919	+	CG3457	-7.88931	-4.34015	1.42e-05	4.2e-05	FALSE	TRUE
FBgn0024985	X	1393054	1397337	+	CG11448	0.32657	6.04476	1.5e-09	5.66e-09	FALSE	FALSE
FBgn0024986	X	1378885	1380480	-	CG3719	1.65161	32.7775	1.23e-235	3.73e-234	TRUE	FALSE
FBgn0024987	X	1370580	1375257	+	ssx	-0.620752	-8.26505	1.4e-16	7e-16	FALSE	TRUE
FBgn0024989	X	279703	350504	+	CG3777	-0.377141	-0.316014	0.751992	0.832107	FALSE	FALSE
FBgn0024991	X	2714079	2717654	+	CG2694	-0.929842	-4.59098	4.41e-06	1.35e-05	FALSE	TRUE
FBgn0024992	X	2694392	2698211	-	CG2658	-0.128455	-1.50561	0.132168	0.213493	FALSE	FALSE
FBgn0024993	X	2698701	2701033	+	CG2662	-1.47005	-4.17149	3.03e-05	8.63e-05	FALSE	TRUE
FBgn0024994	X	2701124	2703852	-	Csat	-0.130944	-1.31479	0.18858	0.286219	FALSE	FALSE
FBgn0024995	X	2706151	2707427	-	CG2680	0.0370466	0.0679067	0.94586	0.96574	FALSE	FALSE
FBgn0024996	X	2704571	2706217	+	eIF2B-beta	0.0127311	0.101471	0.919177	0.947863	FALSE	FALSE
FBgn0024997	X	2708684	2711668	+	CG2681	-1.01759	-19.9744	9.2e-89	1.29e-87	FALSE	TRUE
FBgn0024998	X	2711756	2713960	-	CG2685	-0.275457	-1.94989	0.0511893	0.0938506	FALSE	FALSE
FBgn0025111	X	10778954	10786907	-	Ant2	2.17473	12.2309	2.13e-34	1.64e-33	TRUE	FALSE
FBgn0025381	X	1478552	1481420	+	rush	0.565327	3.21391	0.00130943	0.00313393	FALSE	FALSE
FBgn0025382	X	1473884	1476974	-	Rab27	-1.11941	-0.594946	0.55188	0.663753	FALSE	FALSE
FBgn0025383	X	1472522	1473727	+	CG14780	2.48506	1.35494	0.175436	0.269481	FALSE	FALSE
FBgn0025387	X	4627380	4630936	-	CG12184	-1.27559	-3.30424	0.000952326	0.00232205	FALSE	TRUE
FBgn0025388	X	4631052	4636004	-	CG12179	-1.40701	-7.15513	8.36e-13	3.65e-12	FALSE	TRUE
FBgn0025390	X	1523554	1668788	-	Mur2B	-0.350805	-3.12715	0.00176511	0.00416602	FALSE	FALSE
FBgn0025391	X	1735945	1754065	-	Scgdelta	-0.552627	-2.76654	0.00566553	0.0124344	FALSE	FALSE
FBgn0025394	X	1483479	1517615	+	inc	-0.108818	-1.6299	0.103122	0.173385	FALSE	FALSE
FBgn0025463	X	13157445	13159508	-	Bap60	-0.00376309	-0.0367107	0.970716	0.981792	FALSE	FALSE
FBgn0025549	X	7288367	7291298	-	unc-119	0.331611	3.47262	0.000515395	0.00129595	FALSE	FALSE
FBgn0025613	X	4639259	4643987	-	CG3081	4.63789	1.51373	0.130096	0.210509	FALSE	FALSE
FBgn0025615	X	4648592	4650032	-	Torsin	0.76294	7.24447	4.34e-13	1.92e-12	TRUE	FALSE
FBgn0025620	X	787855	790089	-	CG13360	-3.32101	-59.4929	0	0	FALSE	TRUE
FBgn0025621	X	793147	797061	+	CG16989	-0.485447	-4.5023	6.72e-06	2.03e-05	FALSE	FALSE
FBgn0025624	X	2076966	2078455	+	CG4025	0.880154	8.68321	3.85e-18	2.02e-17	TRUE	FALSE
FBgn0025625	X	2055310	2061915	-	Sik2	0.785689	4.42313	9.73e-06	2.9e-05	TRUE	FALSE
FBgn0025626	X	2062313	2065142	-	CG4281	-0.736497	-6.36875	1.91e-10	7.5e-10	FALSE	TRUE
FBgn0025627	X	2068592	2069688	+	CG4194	0.629963	1.83671	0.0662527	0.117663	FALSE	FALSE
FBgn0025628	X	2066435	2073483	-	CG4199	0.0120215	0.25345	0.799921	0.866361	FALSE	FALSE
FBgn0025629	X	2074795	2075900	-	CG4045	-0.441433	-2.77976	0.00543993	0.0119733	FALSE	FALSE
FBgn0025630	X	2072413	2074890	+	CG4061	0.597572	2.99795	0.00271803	0.006252	FALSE	FALSE
FBgn0025631	X	2044292	2050120	-	moody	0.952772	18.817	5.48e-79	7.13e-78	TRUE	FALSE
FBgn0025632	X	2041868	2055414	+	CG4313	0.102653	0.423821	0.671696	0.767001	FALSE	FALSE
FBgn0025633	X	585081	620195	-	CG13366	0.000844007	0.0150154	0.98802	0.991876	FALSE	FALSE
FBgn0025634	X	644761	646386	+	CG13367	-0.148433	-1.08321	0.278714	0.389743	FALSE	FALSE
FBgn0025635	X	625542	628016	+	CG17829	-0.906079	-5.42272	5.87e-08	2.03e-07	FALSE	TRUE
FBgn0025637	X	656114	657899	+	SkpA	0.735627	18.2795	1.21e-74	1.51e-73	TRUE	FALSE
FBgn0025638	X	647304	648597	+	Roc1a	0.657876	11.3004	1.31e-29	9.11e-29	TRUE	FALSE
FBgn0025639	X	648483	656033	-	Hmt4-20	-1.23353	-20.881	7.97e-97	1.2e-95	FALSE	TRUE
FBgn0025640	X	623468	624765	+	CG13369	0.302891	2.65954	0.00782469	0.0168269	FALSE	FALSE
FBgn0025641	X	1289713	1322362	-	DAAM	-1.51619	-7.39529	1.41e-13	6.34e-13	FALSE	TRUE
FBgn0025642	X	1287290	1288945	+	CG32812	5.3867	2.83143	0.004634	0.0103224	TRUE	FALSE
FBgn0025643	X	2919770	2924426	+	CG3588	0.474091	0.300225	0.764006	0.840438	FALSE	FALSE
FBgn0025644	X	2925884	2927258	-	CG14424	3.01173	0.62285	0.533383	1	FALSE	FALSE
FBgn0025645	X	2937027	2938073	+	CG3598	-1.05265	-0.436726	0.66231	0.758727	FALSE	FALSE
FBgn0025679	X	4770557	4771588	-	Bteb2	5.26143	2.00396	0.0450746	0.0838825	TRUE	FALSE
FBgn0025739	X	4636318	4639112	+	pon	-0.636057	-1.60087	0.109406	0.182477	FALSE	FALSE
FBgn0025743	X	16610685	16614856	+	mbt	0.145098	1.23967	0.215096	0.317716	FALSE	FALSE
FBgn0025800	X	8137041	8142279	-	Smox	-0.342048	-9.50807	1.94e-21	1.12e-20	FALSE	FALSE
FBgn0025809	X	15784009	15785583	-	Paf-AHalpha	0.497425	3.63921	0.000273477	0.000711376	FALSE	FALSE
FBgn0025814	X	21042125	21044107	+	Mgstl	0.275015	6.74299	1.55e-11	6.41e-11	FALSE	FALSE
FBgn0025815	X	6674387	6677176	+	Mcm6	-0.462301	-2.20634	0.0273604	0.053378	FALSE	FALSE
FBgn0025835	X	142731	148426	-	CG17707	0.570838	1.95924	0.0500843	0.0920305	FALSE	FALSE
FBgn0025836	X	127449	140340	+	RhoGAP1A	-1.08779	-29.8494	8.92e-196	2.3e-194	FALSE	TRUE
FBgn0025837	X	124370	126714	-	CG17636	-1.19579	-4.2629	2.02e-05	5.87e-05	FALSE	TRUE
FBgn0025838	X	2681987	2682932	-	CG2652	1.22137	1.65334	0.0982622	0.166259	FALSE	FALSE
FBgn0025839	X	2172526	2173432	+	CG3621	0.700405	8.32318	8.56e-17	4.32e-16	TRUE	FALSE
FBgn0025864	X	8592031	8602036	+	Crag	0.403999	13.3808	7.83e-41	6.66e-40	FALSE	FALSE
FBgn0025882	X	21386845	21386935	-	snoRNA:MeU6-A47	-3.91826	-0.808388	0.418867	1	FALSE	FALSE
FBgn0026015	X	6284138	6287990	-	Top3beta	-0.39193	-3.73022	0.000191315	0.000506084	FALSE	FALSE
FBgn0026058	X	17791010	17814011	+	OdsH	3.69663	0.770903	0.440764	1	FALSE	FALSE
FBgn0026060	X	6082709	6091471	-	Mipp2	-0.618471	-6.10153	1.05e-09	4.01e-09	FALSE	TRUE
FBgn0026076	X	15849731	15853175	-	UBL3	0.405468	7.60229	2.91e-14	1.34e-13	FALSE	FALSE
FBgn0026079	X	4111156	4113734	-	Nsun2	-1.0312	-10.836	2.32e-27	1.53e-26	FALSE	TRUE
FBgn0026080	X	4114800	4117487	-	Tip60	0.377801	3.30824	0.000938828	0.00229126	FALSE	FALSE
FBgn0026083	X	4117020	4130016	+	tyf	-0.400775	-6.94217	3.86e-12	1.64e-11	FALSE	FALSE
FBgn0026084	X	4106113	4110981	+	cib	2.19906	92.307	0	0	TRUE	FALSE
FBgn0026085	X	4113701	4114929	+	dgt4	0.642089	1.31768	0.18761	0.284846	FALSE	FALSE
FBgn0026086	X	1773725	1788065	+	Adar	-0.302098	-3.75059	0.000176419	0.000468758	FALSE	FALSE
FBgn0026088	X	1879019	1879774	-	CG14818	0.528006	5.72009	1.06e-08	3.85e-08	FALSE	FALSE
FBgn0026089	X	1876294	1877270	-	CG14817	0.931645	5.31982	1.04e-07	3.52e-07	TRUE	FALSE
FBgn0026090	X	1857889	1858971	-	CG14812	0.808665	8.50163	1.87e-17	9.66e-17	TRUE	FALSE
FBgn0026143	X	1028291	1030556	-	CDC45L	-0.587354	-3.62535	0.000288575	0.000747833	FALSE	FALSE
FBgn0026144	X	7337352	7342731	+	CBP	-4.38284	-9.55587	1.23e-21	7.14e-21	FALSE	TRUE
FBgn0026149	X	9356634	9358594	+	BCL7-like	-0.571514	-3.60338	0.000314109	0.000809684	FALSE	FALSE
FBgn0026181	X	16624012	16637414	-	Rok	-0.0815775	-2.00478	0.0449868	0.0837484	FALSE	FALSE
FBgn0026192	X	17703352	17707096	+	par-6	0.333239	4.10728	4e-05	0.000112966	FALSE	FALSE
FBgn0026206	X	9163255	9189309	+	mei-P26	-0.472806	-6.66283	2.69e-11	1.1e-10	FALSE	FALSE
FBgn0026268	X	11168030	11169058	-	antdh	0.443005	0.599185	0.549049	0.661536	FALSE	FALSE
FBgn0026313	X	17599608	17606879	+	X11L	-0.138421	-1.64496	0.0999776	0.168726	FALSE	FALSE
FBgn0026323	X	20515908	20524928	-	Tak1	-0.0776694	-1.27547	0.202144	0.302149	FALSE	FALSE
FBgn0026374	X	15788897	15793632	+	Rhp	0.943411	7.32347	2.42e-13	1.08e-12	TRUE	FALSE
FBgn0026375	X	17639147	17652562	-	RhoGAPp190	0.160859	0.64426	0.519407	0.634234	FALSE	FALSE
FBgn0026411	X	8756539	8805804	-	Lim1	3.07739	2.01029	0.0444006	0.0827809	TRUE	FALSE
FBgn0026415	X	9927973	9930948	-	Idgf4	1.08875	5.59353	2.23e-08	7.9e-08	TRUE	FALSE
FBgn0026428	X	15333310	15340360	+	HDAC6	-1.24207	-17.0835	1.97e-65	2.29e-64	FALSE	TRUE
FBgn0026430	X	19559431	19565764	-	Grip84	0.169396	1.3995	0.161663	0.251774	FALSE	FALSE
FBgn0026433	X	15468281	15472119	-	Grip128	-0.388867	-1.68416	0.0921502	0.157358	FALSE	FALSE
FBgn0026575	X	16422831	16438454	+	hang	-0.494115	-9.69228	3.25e-22	1.92e-21	FALSE	FALSE
FBgn0026666	X	15734270	15735780	+	l(1)G0136	-0.219985	-1.04101	0.297871	0.409943	FALSE	FALSE
FBgn0026679	X	8555239	8558781	-	IntS4	-0.0786178	-0.56964	0.568922	0.678465	FALSE	FALSE
FBgn0026702	X	5622648	5625493	+	l(1)G0045	-0.333527	-1.82376	0.0681885	0.12065	FALSE	FALSE
FBgn0026713	X	14201362	14224732	+	l(1)G0007	0.131178	1.48673	0.137086	0.220379	FALSE	FALSE
FBgn0026749	X	13385914	13387417	-	Yippee	0.601101	7.39547	1.41e-13	6.33e-13	TRUE	FALSE
FBgn0026751	X	5329876	5332435	+	XRCC1	0.171865	0.930113	0.352313	0.468631	FALSE	FALSE
FBgn0026872	X	1466134	1468692	+	CG14777	0.518112	3.8738	0.000107152	0.000290839	FALSE	FALSE
FBgn0026873	X	1865909	1866887	+	MED18	0.608141	2.90082	0.00372186	0.00840334	TRUE	FALSE
FBgn0026874	X	803424	804921	-	CG13358	5.77949	1.95404	0.0506968	0.0930257	FALSE	FALSE
FBgn0026876	X	1236873	1239884	-	CG11403	0.732098	2.98402	0.00284484	0.00651399	TRUE	FALSE
FBgn0026878	X	2042730	2043818	-	CG4325	1.14925	2.3674	0.0179134	0.0362077	TRUE	FALSE
FBgn0026879	X	624757	625203	-	CG13364	0.705777	8.62032	6.68e-18	3.48e-17	TRUE	FALSE
FBgn0027084	X	9606363	9608884	-	Aats-lys	-0.334532	-5.87884	4.13e-09	1.53e-08	FALSE	FALSE
FBgn0027087	X	18515428	18520445	+	Aats-his	0.149863	2.54154	0.0110366	0.023146	FALSE	FALSE
FBgn0027093	X	15841769	15844145	-	Aats-arg	-0.388293	-5.51829	3.42e-08	1.2e-07	FALSE	FALSE
FBgn0027106	X	6991612	6993612	-	Inx7	0.653593	16.6054	6.37e-62	7.08e-61	TRUE	FALSE
FBgn0027107	X	20267821	20269769	-	Inx6	3.11991	0.645707	0.518469	1	FALSE	FALSE
FBgn0027108	X	6998672	7004151	+	Inx2	0.302006	6.7481	1.5e-11	6.2e-11	FALSE	FALSE
FBgn0027259	X	11571383	11572442	-	Kmn1	0.519573	1.08677	0.277139	0.388535	FALSE	FALSE
FBgn0027279	X	22487180	22508129	+	l(1)G0196	-0.365459	-9.11353	7.97e-20	4.4e-19	FALSE	FALSE
FBgn0027280	X	7941478	7946908	-	l(1)G0193	1.35631	20.4873	2.8e-93	4.11e-92	TRUE	FALSE
FBgn0027287	X	15486922	15511223	+	Gmap	-0.135331	-3.70504	0.000211355	0.000556403	FALSE	FALSE
FBgn0027291	X	19518428	19521810	-	l(1)G0156	-0.712256	-23.9227	1.78e-126	3.26e-125	FALSE	TRUE
FBgn0027296	X	2260207	2262515	-	temp	-1.461	-9.54411	1.37e-21	7.98e-21	FALSE	TRUE
FBgn0027329	X	15746648	15748971	+	Tcp-1zeta	0.0937372	2.06516	0.0389078	0.0736179	FALSE	FALSE
FBgn0027330	X	8716713	8720277	-	l(1)G0020	-1.5168	-14.713	5.32e-49	5.04e-48	FALSE	TRUE
FBgn0027334	X	20391447	20392401	+	l(1)G0004	-0.923222	-7.74838	9.31e-15	4.37e-14	FALSE	TRUE
FBgn0027335	X	18635642	18647648	-	Rip11	0.455438	14.2438	4.9e-46	4.49e-45	FALSE	FALSE
FBgn0027342	X	7106272	7110321	-	fz4	-0.188513	-1.95626	0.0504342	0.0926216	FALSE	FALSE
FBgn0027343	X	769945	784222	+	fz3	-1.57994	-10.1196	4.52e-24	2.79e-23	FALSE	TRUE
FBgn0027358	X	19616663	19618537	-	Tim9b	0.392755	1.13977	0.254384	0.3626	FALSE	FALSE
FBgn0027359	X	11368445	11369283	+	Tim8	-0.257429	-2.81602	0.00486232	0.0108108	FALSE	FALSE
FBgn0027498	X	11092492	11094947	+	CG2061	-3.44704	-31.1171	1.41e-212	3.96e-211	FALSE	TRUE
FBgn0027521	X	16303870	16307377	+	CG3679	-1.70886	-6.13473	8.53e-10	3.27e-09	FALSE	TRUE
FBgn0027528	X	16727304	16751910	-	CG9634	-0.401681	-7.97332	1.54e-15	7.45e-15	FALSE	FALSE
FBgn0027537	X	13822826	13825910	+	Nup93-1	-0.186043	-1.47881	0.13919	0.223296	FALSE	FALSE
FBgn0027553	X	7725996	7728361	-	NELF-B	-0.0649444	-0.351106	0.725509	0.810457	FALSE	FALSE
FBgn0027556	X	16913180	16938209	+	CG4928	-1.05484	-35.9254	1.23e-282	4.26e-281	FALSE	TRUE
FBgn0027564	X	5692945	5695205	-	CG3149	0.941214	10.1429	3.56e-24	2.2e-23	TRUE	FALSE
FBgn0027588	X	21600502	21605264	-	CG14476	0.0451832	1.28919	0.197333	0.296894	FALSE	FALSE
FBgn0027601	X	14933670	14953532	-	pdgy	1.67815	25.1338	2.13e-139	4.2e-138	TRUE	FALSE
FBgn0027602	X	17413267	17422145	-	CG8611	-1.76832	-14.8312	9.21e-50	8.81e-49	FALSE	TRUE
FBgn0027603	X	19202103	19208187	-	Ulp1	-0.952675	-17.146	6.73e-66	7.87e-65	FALSE	TRUE
FBgn0027621	X	19495505	19509350	+	Pfrx	-0.79809	-12.9048	4.23e-38	3.46e-37	FALSE	TRUE
FBgn0027791	X	1464363	1465996	-	O-fut2	0.873646	4.49615	6.92e-06	2.09e-05	TRUE	FALSE
FBgn0027793	X	1460807	1461676	-	CG14787	-0.710719	-0.621784	0.534084	0.64811	FALSE	FALSE
FBgn0027794	X	1457175	1460617	-	CG14786	-0.29867	-2.93558	0.0033293	0.00756592	FALSE	FALSE
FBgn0027795	X	1455215	1457054	-	CG14785	-0.584294	-2.0122	0.0441994	0.0824644	FALSE	FALSE
FBgn0027864	X	8690327	8691811	+	Ogg1	0.472257	1.94043	0.0523272	0.0956294	FALSE	FALSE
FBgn0028292	X	9256168	9259202	+	ric8a	0.445428	3.60938	0.000306934	0.000792746	FALSE	FALSE
FBgn0028325	X	4702284	4705265	+	l(1)G0334	-0.727215	-22.2493	1.15e-109	1.89e-108	FALSE	TRUE
FBgn0028327	X	9551140	9553750	-	l(1)G0320	-0.664158	-22.2848	5.19e-110	8.57e-109	FALSE	TRUE
FBgn0028331	X	10348680	10366273	-	l(1)G0289	-0.829804	-32.0177	6.19e-225	1.8e-223	FALSE	TRUE
FBgn0028341	X	9626294	9659145	-	l(1)G0232	0.801755	17.3489	2.01e-67	2.38e-66	TRUE	FALSE
FBgn0028342	X	10212970	10217393	+	l(1)G0230	0.0632698	1.71656	0.086059	0.14792	FALSE	FALSE
FBgn0028343	X	17571854	17579229	-	l(1)G0222	0.0708166	0.601799	0.547308	0.659958	FALSE	FALSE
FBgn0028360	X	6654541	6659709	+	l(1)G0148	-0.792272	-10.8124	3.01e-27	1.98e-26	FALSE	TRUE
FBgn0028369	X	2740384	3134532	+	kirre	1.65692	6.08575	1.16e-09	4.42e-09	TRUE	FALSE
FBgn0028397	X	16074717	16091495	-	Tob	-1.10641	-18.7809	1.08e-78	1.4e-77	FALSE	TRUE
FBgn0028421	X	11334187	11340084	-	Kap3	0.986502	9.71875	2.51e-22	1.49e-21	TRUE	FALSE
FBgn0028474	X	5666052	5670652	+	CG4119	-0.683026	-8.38943	4.89e-17	2.49e-16	FALSE	TRUE
FBgn0028480	X	10368052	10384183	+	CG17841	-1.22479	-45.0831	0	0	FALSE	TRUE
FBgn0028491	X	3868973	3880379	+	CG2930	-0.0585052	-3.15845	0.0015861	0.00376404	FALSE	FALSE
FBgn0028550	X	1242740	1275284	-	Atf3	0.919	36.1553	3.07e-286	1.08e-284	TRUE	FALSE
FBgn0028581	X	17136578	17142990	-	mei-217	-0.567641	-0.44148	0.658866	0.755597	FALSE	FALSE
FBgn0028583	X	21396727	21397316	-	lcs	0.114486	0.754531	0.45053	0.567347	FALSE	FALSE
FBgn0028685	X	6289470	6291245	-	Rpt4	0.741345	14.1707	1.39e-45	1.27e-44	TRUE	FALSE
FBgn0028686	X	11125101	11126785	+	Rpt3	0.575004	10.0449	9.68e-24	5.91e-23	FALSE	FALSE
FBgn0028746	X	3172268	3173140	-	CG18508	0.30147	2.34471	0.0190418	0.0383056	FALSE	FALSE
FBgn0028969	X	1859141	1861790	-	deltaCOP	0.332112	5.42277	5.87e-08	2.03e-07	FALSE	FALSE
FBgn0028974	X	17154110	17159306	-	xmas-2	-1.07768	-7.15901	8.13e-13	3.55e-12	FALSE	TRUE
FBgn0028982	X	6267797	6274984	+	Spt6	-0.884392	-17.8511	2.83e-71	3.45e-70	FALSE	TRUE
FBgn0029003	X	6008183	6013181	-	mab-21	4.36368	4.32714	1.51e-05	4.44e-05	TRUE	FALSE
FBgn0029067	X	21319791	21324009	-	Dd	-0.515231	-8.03934	9.03e-16	4.4e-15	FALSE	FALSE
FBgn0029133	X	13212325	13214408	+	REG	0.125125	1.62931	0.103247	0.173529	FALSE	FALSE
FBgn0029502	X	6771225	6773039	+	COQ7	0.385824	3.13312	0.0017296	0.00408808	FALSE	FALSE
FBgn0029504	X	7682338	7709385	-	CHES-1-like	-0.573137	-3.52088	0.000430112	0.00109113	FALSE	FALSE
FBgn0029518	X	265724	267028	-	CG13376	-2.68578	-2.09281	0.0363657	0.0692173	FALSE	TRUE
FBgn0029521	X	315123	316566	+	Or1a	3.28708	0.68102	0.495859	1	FALSE	FALSE
FBgn0029522	X	476984	478191	+	CG13373	-0.334024	-0.54662	0.58464	0.691704	FALSE	FALSE
FBgn0029523	X	476857	479309	-	CR18275	-0.202835	-0.780537	0.435075	0.553141	FALSE	FALSE
FBgn0029524	X	481862	482768	+	CG3176	1.47991	3.16341	0.00155935	0.00370706	TRUE	FALSE
FBgn0029525	X	482777	487581	-	CG18273	-1.11572	-11.5659	6.14e-31	4.4e-30	FALSE	TRUE
FBgn0029526	X	479864	481826	-	CR18166	0.426891	1.5166	0.129367	0.209459	FALSE	FALSE
FBgn0029529	X	620717	621215	-	CG13365	1.25438	5.13058	2.89e-07	9.57e-07	TRUE	FALSE
FBgn0029531	X	749241	751301	-	CG13362	1.90396	2.9597	0.00307939	0.00702041	TRUE	FALSE
FBgn0029532	X	752011	753653	-	CG13361	1.05459	0.812341	0.416596	0.534779	FALSE	FALSE
FBgn0029539	X	894482	895200	+	CG11663	0.100197	0.0244689	0.980479	1	FALSE	FALSE
FBgn0029568	X	1203777	1205433	+	CG11381	0.696118	0.321232	0.748035	0.829197	FALSE	FALSE
FBgn0029573	X	1369249	1370176	+	CG14770	-0.210713	-0.206887	0.836098	0.892355	FALSE	FALSE
FBgn0029580	X	1467493	1470614	+	CG14778	0.866446	0.979889	0.327141	0.442265	FALSE	FALSE
FBgn0029587	X	1681566	1684891	+	CG14797	0.315841	0.460167	0.645397	0.744226	FALSE	FALSE
FBgn0029588	X	1692824	1693843	+	CG14798	2.56273	3.61946	0.000295221	0.000764149	TRUE	FALSE
FBgn0029589	X	1819495	1820341	-	CG14810	4.40275	3.62876	0.000284782	0.000738879	TRUE	FALSE
FBgn0029590	X	1821469	1822381	-	CG14811	2.70042	4.63003	3.66e-06	1.13e-05	TRUE	FALSE
FBgn0029594	X	1880282	1881432	+	CG14806	0.0278814	0.2058	0.836947	0.892836	FALSE	FALSE
FBgn0029596	X	2065273	2066359	-	CG14054	-0.546205	-0.521726	0.601861	0.70763	FALSE	FALSE
FBgn0029603	X	2191639	2193909	-	CG14053	-1.401	-3.64581	0.000266555	0.00069406	FALSE	TRUE
FBgn0029606	X	2223754	2224969	+	CG14052	1.68254	0.986494	0.323891	0.438727	FALSE	FALSE
FBgn0029608	X	2252332	2254197	-	CG3091	0.0874298	1.94964	0.0512191	0.093892	FALSE	FALSE
FBgn0029629	X	2609247	2610336	-	CG8636	0.0790394	1.22744	0.219659	0.32319	FALSE	FALSE
FBgn0029639	X	2885186	2885914	-	CG14419	-0.429604	-0.259352	0.795364	0.862993	FALSE	FALSE
FBgn0029642	X	2935127	2935966	+	CG3592	2.14308	0.439497	0.660301	1	FALSE	FALSE
FBgn0029643	X	2938856	2940527	+	CG14420	0.911604	0.468482	0.63944	0.73905	FALSE	FALSE
FBgn0029644	X	2941408	2942329	+	CG14421	1.94723	0.959559	0.337277	0.453506	FALSE	FALSE
FBgn0029646	X	2945403	2946589	+	CG14423	4.57349	1.46907	0.141815	0.226577	FALSE	FALSE
FBgn0029647	X	2947094	2947580	+	CG17959	0.862901	0.215089	0.829698	1	FALSE	FALSE
FBgn0029648	X	2948034	2949120	+	CG3603	0.760752	5.06661	4.05e-07	1.33e-06	TRUE	FALSE
FBgn0029649	X	3066615	3067562	-	CG4116	1.63567	0.664417	0.506423	0.622494	FALSE	FALSE
FBgn0029656	X	3314744	3316402	-	CG10793	-1.0357	-3.09792	0.00194882	0.00457328	FALSE	TRUE
FBgn0029657	X	3387944	3448943	-	CG12535	-1.04228	-2.97822	0.00289924	0.00662582	FALSE	TRUE
FBgn0029658	X	3434943	3435807	-	CG14269	-1.03532	-1.33108	0.183163	0.279127	FALSE	FALSE
FBgn0029659	X	3459016	3460240	-	CG16782	-0.87878	-2.11262	0.034633	0.0662558	FALSE	TRUE
FBgn0029660	X	3460592	3462500	+	CG10801	-0.766619	-1.71457	0.0864247	0.14847	FALSE	FALSE
FBgn0029661	X	3462474	3464044	-	CG16781	-0.524693	-1.29156	0.19651	0.295824	FALSE	FALSE
FBgn0029662	X	3465737	3474524	-	CG12206	0.0445622	0.140035	0.888632	0.928086	FALSE	FALSE
FBgn0029663	X	3476463	3482322	-	CG10804	-0.256287	-0.704688	0.481004	0.596818	FALSE	FALSE
FBgn0029664	X	3482965	3484555	+	CG10802	-0.184759	-1.34943	0.177198	0.271488	FALSE	FALSE
FBgn0029665	X	3484605	3485378	-	CG14270	0.667586	3.29788	0.000974165	0.00237089	TRUE	FALSE
FBgn0029666	X	3485650	3490915	+	CG10803	-0.0606808	-0.651252	0.514884	0.63006	FALSE	FALSE
FBgn0029667	X	3491011	3504851	-	Gas8	0.1391	0.30637	0.759323	0.837112	FALSE	FALSE
FBgn0029669	X	3514316	3515757	+	CG13021	-1.72819	-1.89182	0.0585151	0.105498	FALSE	FALSE
FBgn0029672	X	3571456	3573622	-	CG2875	-1.45187	-12.2039	2.96e-34	2.28e-33	FALSE	TRUE
FBgn0029676	X	3789969	3792477	+	HIP-R	0.00113584	0.020012	0.984034	0.989389	FALSE	FALSE
FBgn0029681	X	3884168	3890486	+	CG15239	0.714364	0.981354	0.326418	0.441529	FALSE	FALSE
FBgn0029685	X	3932000	3936469	-	CG2938	0.887971	11.2278	2.98e-29	2.06e-28	TRUE	FALSE
FBgn0029686	X	3936517	3940582	+	CG2941	-0.699905	-4.51993	6.19e-06	1.88e-05	FALSE	TRUE
FBgn0029687	X	3948975	3955442	+	Vap-33A	0.411957	14.6643	1.09e-48	1.03e-47	FALSE	FALSE
FBgn0029688	X	3955543	3965327	-	lva	-0.908993	-23.514	2.94e-122	5.25e-121	FALSE	TRUE
FBgn0029689	X	3965435	3968655	-	CG6428	0.98053	10.6831	1.22e-26	7.92e-26	TRUE	FALSE
FBgn0029693	X	4097592	4101031	-	CG6379	-0.272519	-2.24947	0.0244827	0.0482083	FALSE	FALSE
FBgn0029697	X	4218170	4223331	+	CG15570	-0.664226	-0.280232	0.7793	0.85077	FALSE	FALSE
FBgn0029702	X	4268701	4271083	+	CG15572	2.14308	0.439497	0.660301	1	FALSE	FALSE
FBgn0029705	X	4327080	4329457	-	CG12693	4.5417	1.43803	0.150426	0.238205	FALSE	FALSE
FBgn0029706	X	4366417	4371136	+	CG3626	-0.154201	-1.42077	0.155383	0.244408	FALSE	FALSE
FBgn0029707	X	4380758	4382466	+	CG12688	1.22891	0.51414	0.607154	0.712083	FALSE	FALSE
FBgn0029708	X	4530231	4535464	+	CG3556	-0.846777	-1.29448	0.195499	0.294505	FALSE	FALSE
FBgn0029709	X	4540908	4542506	+	CHOp24	0.369279	3.90769	9.32e-05	0.000254295	FALSE	FALSE
FBgn0029710	X	4542630	4544497	+	CG3568	0.790333	2.30353	0.021249	0.0424398	TRUE	FALSE
FBgn0029711	X	4544617	4548794	-	Usf	0.11598	1.2473	0.212287	0.314381	FALSE	FALSE
FBgn0029712	X	4549070	4549957	+	CG15912	-0.0376008	-0.0909066	0.927567	0.953575	FALSE	FALSE
FBgn0029713	X	4549883	4551878	-	CG11436	0.0293404	0.122853	0.902223	0.937529	FALSE	FALSE
FBgn0029714	X	4551973	4553006	+	CG3527	-1.23998	-5.84452	5.08e-09	1.87e-08	FALSE	TRUE
FBgn0029715	X	4553117	4554398	-	CG11444	-0.161568	-2.39723	0.0165196	0.0336341	FALSE	FALSE
FBgn0029716	X	4558072	4560317	+	CG3546	0.83073	1.71688	0.0860009	0.147839	FALSE	FALSE
FBgn0029717	X	4570991	4571929	-	CG12684	-0.722136	-0.654103	0.513045	0.628434	FALSE	FALSE
FBgn0029718	X	4647871	4648646	+	mRpL30	0.128395	0.936505	0.349013	0.464996	FALSE	FALSE
FBgn0029719	X	4651955	4654497	-	CG15473	0.665009	1.43572	0.151082	0.238926	FALSE	FALSE
FBgn0029720	X	4658158	4666700	-	CG3009	6.15742	2.85817	0.00426086	0.00954473	TRUE	FALSE
FBgn0029722	X	4705309	4707504	+	CG7024	0.302362	0.416339	0.677162	0.77164	FALSE	FALSE
FBgn0029723	X	4707916	4729487	+	Proc-R	0.161922	0.593125	0.553098	0.664766	FALSE	FALSE
FBgn0029725	X	4775984	4777375	-	CG2871	0.207983	0.0603016	0.951915	1	FALSE	FALSE
FBgn0029728	X	4797231	4804862	-	CG2861	-1.05836	-0.55627	0.578026	0.686514	FALSE	FALSE
FBgn0029730	X	4875670	4877263	+	CG12681	0.21703	0.119757	0.904676	0.938813	FALSE	FALSE
FBgn0029733	X	4906900	4908821	+	CG6927	-3.89256	-6.74388	1.54e-11	6.38e-11	FALSE	TRUE
FBgn0029736	X	4915280	4918447	-	CG4041	0.483401	4.83547	1.33e-06	4.2e-06	FALSE	FALSE
FBgn0029737	X	4918730	4921648	+	CG6903	-0.115444	-1.40217	0.160864	0.250917	FALSE	FALSE
FBgn0029740	X	4997441	4998388	+	CG12680	4.7535	1.29663	0.194758	0.293929	FALSE	FALSE
FBgn0029745	X	5131898	5132985	+	Rpn13R	0.08339	0.334197	0.738231	0.821314	FALSE	FALSE
FBgn0029746	X	5085759	5254864	+	CG15465	0.469274	5.04782	4.47e-07	1.46e-06	FALSE	FALSE
FBgn0029747	X	5180182	5182369	-	CG5062	-1.60991	-3.05111	0.00227997	0.00529638	FALSE	TRUE
FBgn0029750	X	5302988	5305691	-	CG3323	0.65598	0.714507	0.474914	0.590999	FALSE	FALSE
FBgn0029751	X	5306261	5307417	-	CG17764	0.114489	0.0902718	0.928071	0.953811	FALSE	FALSE
FBgn0029752	X	5310581	5311888	-	TrxT	3.43389	0.71203	0.476446	1	FALSE	FALSE
FBgn0029753	X	5313258	5315190	+	CG4198	5.16014	1.89813	0.0576787	0.104133	FALSE	FALSE
FBgn0029754	X	5315130	5317295	-	CG15930	-5.72181	-1.67797	0.0933532	0.159164	FALSE	FALSE
FBgn0029755	X	5317409	5319071	+	Sas10	-1.51954	-10.178	2.49e-24	1.54e-23	FALSE	TRUE
FBgn0029756	X	5326675	5329347	-	CG3309	-0.448617	-1.30266	0.19269	0.291109	FALSE	FALSE
FBgn0029761	X	5340236	5405138	+	SK	0.0513864	0.310769	0.755976	0.835226	FALSE	FALSE
FBgn0029762	X	5405238	5410849	-	NAAT1	-2.39644	-43.878	0	0	FALSE	TRUE
FBgn0029763	X	5421533	5427219	+	CG4165	-1.10924	-13.99	1.8e-44	1.61e-43	FALSE	TRUE
FBgn0029765	X	5427517	5428217	+	CG16756	0.259131	0.16012	0.872786	0.917331	FALSE	FALSE
FBgn0029766	X	5429571	5432526	+	CG15784	0.525526	33.002	7.61e-239	2.33e-237	FALSE	FALSE
FBgn0029768	X	5446656	5494012	+	SPR	3.26687	2.11037	0.0348261	0.0665669	TRUE	FALSE
FBgn0029769	X	5493014	5496052	-	frma	5.43694	2.15099	0.0314769	0.0606335	TRUE	FALSE
FBgn0029771	X	5516608	5518771	+	CG12730	0.779766	7.73677	1.02e-14	4.78e-14	TRUE	FALSE
FBgn0029778	X	5616572	5618806	-	RhoGAP5A	0.614578	4.11842	3.81e-05	0.000107803	TRUE	FALSE
FBgn0029783	X	5664628	5665940	-	Sirt4	-0.13254	-0.559865	0.575572	0.684232	FALSE	FALSE
FBgn0029785	X	5672401	5673547	+	RpL35	0.136782	8.892	6e-19	3.21e-18	FALSE	FALSE
FBgn0029789	X	5685253	5689473	-	CG3160	-0.575288	-5.61242	2e-08	7.1e-08	FALSE	FALSE
FBgn0029791	X	5698557	5708633	+	CG4096	1.14366	1.46213	0.143705	0.229084	FALSE	FALSE
FBgn0029795	X	5732740	5734614	+	CG15773	0.224105	1.85867	0.0630738	0.112526	FALSE	FALSE
FBgn0029798	X	5747747	5752077	+	CG4078	-1.0516	-6.88153	5.92e-12	2.5e-11	FALSE	TRUE
FBgn0029799	X	5752249	5754041	+	CG15772	0.365722	0.936786	0.348869	0.464946	FALSE	FALSE
FBgn0029800	X	5753390	5754958	-	lin-52	-0.205336	-0.859441	0.390097	0.508349	FALSE	FALSE
FBgn0029801	X	5755574	5759751	+	CG15771	0.0884603	2.4091	0.0159917	0.0326302	FALSE	FALSE
FBgn0029804	X	5765855	5770780	-	CG3097	1.50899	2.70777	0.00677373	0.014697	TRUE	FALSE
FBgn0029807	X	5777195	5781620	-	CG3108	4.8154	1.64066	0.100867	0.169921	FALSE	FALSE
FBgn0029809	X	5789487	5790919	+	CG15767	0.314787	0.069794	0.944358	1	FALSE	FALSE
FBgn0029810	X	5792140	5794543	+	CG12239	6.52324	3.23728	0.00120675	0.00290143	TRUE	FALSE
FBgn0029813	X	5814864	5815820	-	CG15766	-0.973897	-2.48426	0.0129821	0.0269162	FALSE	TRUE
FBgn0029814	X	5818559	5840823	+	CG15765	-3.33116	-1.0446	0.296208	0.407857	FALSE	FALSE
FBgn0029818	X	5870841	5873357	-	GAA1	0.304717	3.02109	0.00251863	0.00581987	FALSE	FALSE
FBgn0029819	X	5877000	5879787	-	CG3016	-0.0606682	-0.545975	0.585083	0.692139	FALSE	FALSE
FBgn0029820	X	5879869	5883391	+	CG16721	0.21157	2.87727	0.00401127	0.00900871	FALSE	FALSE
FBgn0029821	X	5905746	5908001	+	CG4020	-0.139941	-0.300614	0.763709	0.840319	FALSE	FALSE
FBgn0029822	X	5908135	5913079	+	CG12236	-0.732167	-6.57535	4.85e-11	1.96e-10	FALSE	TRUE
FBgn0029823	X	5913067	5916797	-	CG3011	1.01507	12.8375	1.01e-37	8.19e-37	TRUE	FALSE
FBgn0029824	X	5917097	5941852	+	CG3726	0.935769	9.22466	2.84e-20	1.59e-19	TRUE	FALSE
FBgn0029825	X	5942606	5945250	+	CG12728	-0.0775248	-0.445342	0.656073	0.753328	FALSE	FALSE
FBgn0029826	X	5948160	5950208	+	CG6041	1.6262	25.8629	1.74e-147	3.59e-146	TRUE	FALSE
FBgn0029827	X	5952565	5954046	+	CG6048	-0.177918	-1.94518	0.0517534	0.0947114	FALSE	FALSE
FBgn0029828	X	5955629	5958283	+	CG6067	-2.40069	-38.3434	0	0	FALSE	TRUE
FBgn0029830	X	5966279	5986699	+	Grip	0.547323	2.8695	0.00411124	0.00922374	FALSE	FALSE
FBgn0029831	X	5988791	5992640	+	CG5966	-1.84432	-27.0118	1.07e-160	2.37e-159	FALSE	TRUE
FBgn0029833	X	6037892	6039576	+	CG5941	0.172315	1.65833	0.0972513	0.164802	FALSE	FALSE
FBgn0029834	X	6040005	6050381	+	CG5937	0.250941	1.26114	0.207258	0.308675	FALSE	FALSE
FBgn0029835	X	6050828	6065646	+	CG5921	0.781796	11.5575	6.76e-31	4.84e-30	TRUE	FALSE
FBgn0029836	X	6067958	6069264	+	CG5928	-4.30532	-0.89092	0.372972	1	FALSE	FALSE
FBgn0029837	X	6069131	6074857	-	Tsp5D	7.15606	3.84708	0.000119533	0.000323039	TRUE	FALSE
FBgn0029838	X	6076072	6077786	-	CG4666	0.0118583	0.0535604	0.957285	0.973086	FALSE	FALSE
FBgn0029839	X	6078708	6081372	-	CG4660	2.11181	2.44154	0.0146249	0.0300751	TRUE	FALSE
FBgn0029840	X	6082634	6090201	-	raptor	-1.48994	-15.9447	3.1e-57	3.29e-56	FALSE	TRUE
FBgn0029843	X	6091205	6103971	+	Nep1	-0.641493	-8.30231	1.02e-16	5.14e-16	FALSE	TRUE
FBgn0029848	X	6217268	6219327	-	Btd	0.111471	0.384317	0.700743	0.789672	FALSE	FALSE
FBgn0029849	X	6219957	6222719	+	Efr	-0.8535	-11.2178	3.33e-29	2.31e-28	FALSE	TRUE
FBgn0029851	X	6237315	6240558	+	CG14445	0.870652	0.979842	0.327164	0.442265	FALSE	FALSE
FBgn0029853	X	6261169	6262119	+	CG3781	0.800233	3.46851	0.000523348	0.00131443	TRUE	FALSE
FBgn0029854	X	6274972	6276724	-	CG3566	0.397879	3.42387	0.000617364	0.00153936	FALSE	FALSE
FBgn0029856	X	6282037	6283575	-	CG11700	-0.112048	-0.311189	0.755657	0.835106	FALSE	FALSE
FBgn0029857	X	6288100	6289562	+	wuho	0.0731347	0.498656	0.618022	0.721539	FALSE	FALSE
FBgn0029858	X	6291303	6294177	+	CG15896	0.737482	2.94532	0.00322616	0.00734227	TRUE	FALSE
FBgn0029859	X	6293106	6294343	-	CG15892	0.93098	0.59306	0.553141	0.664766	FALSE	FALSE
FBgn0029860	X	6294517	6295345	-	CG15891	1.15968	7.01243	2.34e-12	1.01e-11	TRUE	FALSE
FBgn0029861	X	6295389	6298970	+	CG3815	-0.598246	-3.69553	0.000219428	0.000576729	FALSE	FALSE
FBgn0029863	X	6303975	6306745	+	CG3823	-0.68736	-0.162286	0.871081	1	FALSE	FALSE
FBgn0029864	X	6309212	6329828	+	CG15894	-0.25864	-0.511949	0.608686	0.713384	FALSE	FALSE
FBgn0029866	X	6337762	6343731	+	CG3842	2.09325	3.43416	0.000594395	0.00148519	TRUE	FALSE
FBgn0029867	X	6347103	6349236	+	CG3847	-0.75336	-8.21995	2.04e-16	1.02e-15	FALSE	TRUE
FBgn0029868	X	6349016	6350401	-	CG3446	0.0646818	1.19874	0.230628	0.335966	FALSE	FALSE
FBgn0029870	X	6365949	6370924	+	Marf	-0.757406	-24.4478	5.32e-132	1.01e-130	FALSE	TRUE
FBgn0029873	X	6524464	6526342	+	CG3918	-0.58309	-4.53209	5.84e-06	1.77e-05	FALSE	FALSE
FBgn0029874	X	6526106	6527888	-	CG3342	-0.0295339	-0.187845	0.850998	0.901728	FALSE	FALSE
FBgn0029877	X	6589290	6590646	+	CG17717	-0.676874	-0.966864	0.333612	0.449361	FALSE	FALSE
FBgn0029878	X	6590776	6596954	+	Pat1	0.0998496	0.311507	0.755415	0.834909	FALSE	FALSE
FBgn0029879	X	6597088	6599699	+	APC7	-1.59309	-5.24272	1.58e-07	5.31e-07	FALSE	TRUE
FBgn0029880	X	6633959	6636169	+	CG14443	1.30723	4.29165	1.77e-05	5.18e-05	TRUE	FALSE
FBgn0029881	X	6600062	6653015	+	pigs	0.681341	22.5845	6.16e-113	1.04e-111	TRUE	FALSE
FBgn0029882	X	6653113	6654248	-	CG3226	-0.188116	-1.6772	0.0935024	0.159398	FALSE	FALSE
FBgn0029885	X	6660552	6661462	-	CG3224	-0.52112	-4.22208	2.42e-05	6.98e-05	FALSE	FALSE
FBgn0029887	X	6668539	6673973	-	CG3198	0.102283	1.4473	0.147814	0.234692	FALSE	FALSE
FBgn0029888	X	6677262	6679118	-	CG3192	0.186277	2.42582	0.0152739	0.0313106	FALSE	FALSE
FBgn0029890	X	6681767	6683696	+	CG4095	-1.74852	-0.78346	0.433357	0.551598	FALSE	FALSE
FBgn0029891	X	6683798	6687302	+	Pink1	-0.530986	-11.265	1.95e-29	1.36e-28	FALSE	FALSE
FBgn0029892	X	6687596	6688774	-	CG3184	-0.300897	-0.803585	0.421636	0.540087	FALSE	FALSE
FBgn0029893	X	6689296	6695007	-	CG14442	-0.463937	-6.2921	3.13e-10	1.22e-09	FALSE	FALSE
FBgn0029894	X	6695866	6698567	-	CG14440	0.177784	1.85498	0.0635996	0.113371	FALSE	FALSE
FBgn0029895	X	6699508	6719389	+	CG14441	-0.266113	-5.34347	9.12e-08	3.11e-07	FALSE	FALSE
FBgn0029896	X	6720004	6739986	-	CG3168	-3.18529	-34.9709	6.23e-268	2.09e-266	FALSE	TRUE
FBgn0029897	X	6741537	6744238	-	RpL17	0.0937992	5.08527	3.67e-07	1.21e-06	FALSE	FALSE
FBgn0029898	X	6747544	6755752	+	CG14439	1.41515	1.94607	0.0516468	0.0945713	FALSE	FALSE
FBgn0029899	X	6756322	6770712	+	CG14438	-0.484752	-8.83538	9.98e-19	5.32e-18	FALSE	FALSE
FBgn0029903	X	6803684	6813830	+	pod1	1.24156	23.7863	4.63e-125	8.41e-124	TRUE	FALSE
FBgn0029905	X	6818178	6820919	-	Nf-YC	0.350007	2.74904	0.00597701	0.0130634	FALSE	FALSE
FBgn0029906	X	6821016	6822840	+	xit	0.120826	1.0047	0.315041	0.42915	FALSE	FALSE
FBgn0029907	X	6823204	6824203	+	Atx-1	0.60437	0.621156	0.534497	0.648136	FALSE	FALSE
FBgn0029909	X	6831397	6832684	-	CG12796	1.27667	2.57225	0.0101041	0.0213508	TRUE	FALSE
FBgn0029911	X	6838174	6843921	-	CG14435	0.756414	18.8281	4.45e-79	5.8e-78	TRUE	FALSE
FBgn0029912	X	6844341	6847847	+	CG4557	-0.0387694	-0.394349	0.693323	0.783108	FALSE	FALSE
FBgn0029913	X	6847877	6849517	-	Cht11	1.22625	6.25863	3.88e-10	1.51e-09	TRUE	FALSE
FBgn0029914	X	6849770	6851884	+	CG4558	0.351197	3.16729	0.00153865	0.00365917	FALSE	FALSE
FBgn0029915	X	6851909	6867194	-	CG14434	0.722074	2.26182	0.0237086	0.0468459	TRUE	FALSE
FBgn0029920	X	6950510	6951266	+	CR4575	-4.30532	-0.89092	0.372972	1	FALSE	FALSE
FBgn0029922	X	6908277	6968829	+	CG14431	-0.743062	-1.09178	0.27493	0.386139	FALSE	FALSE
FBgn0029924	X	6969918	6972265	+	CG4586	-1.26086	-1.84274	0.065367	0.116285	FALSE	FALSE
FBgn0029925	X	6972324	6973393	-	CG3040	0.242342	1.4952	0.134863	0.217327	FALSE	FALSE
FBgn0029928	X	7012239	7013881	-	CG3032	-0.423275	-0.76707	0.44304	0.560443	FALSE	FALSE
FBgn0029929	X	7013887	7015009	+	CG4593	-0.0170918	-0.103146	0.917847	0.946715	FALSE	FALSE
FBgn0029930	X	7021608	7066052	-	CG12541	0.743767	2.9165	0.00353978	0.00801706	TRUE	FALSE
FBgn0029932	X	7069413	7072689	+	CG4607	-0.46786	-10.8471	2.06e-27	1.36e-26	FALSE	FALSE
FBgn0029935	X	7098578	7102300	-	CG4615	-1.21817	-7.7578	8.64e-15	4.06e-14	FALSE	TRUE
FBgn0029936	X	7102555	7104491	-	CG4617	0.23813	1.42984	0.152764	0.241149	FALSE	FALSE
FBgn0029937	X	7104885	7106345	+	CG8300	1.82941	15.6616	2.77e-55	2.86e-54	TRUE	FALSE
FBgn0029939	X	7137723	7241932	+	CG9650	1.55367	6.23805	4.43e-10	1.72e-09	TRUE	FALSE
FBgn0029940	X	7266904	7267883	+	CG1958	1.54602	0.654653	0.512691	0.628198	FALSE	FALSE
FBgn0029941	X	7281089	7405797	-	CG1677	-0.533786	-10.7712	4.71e-27	3.08e-26	FALSE	FALSE
FBgn0029942	X	7286358	7288117	+	CG2059	-0.594041	-2.95265	0.00315064	0.00717661	FALSE	FALSE
FBgn0029943	X	7314622	7323770	-	Atg5	0.906545	10.2537	1.14e-24	7.12e-24	TRUE	FALSE
FBgn0029944	X	7324214	7328806	+	Dok	0.255766	2.00267	0.0452125	0.0840797	FALSE	FALSE
FBgn0029945	X	7329046	7331255	+	CG18155	0.640405	1.31918	0.18711	0.284205	FALSE	FALSE
FBgn0029950	X	7418594	7422142	+	CG9657	-2.21418	-0.764991	0.444277	0.561317	FALSE	FALSE
FBgn0029951	X	7574290	7576767	+	CG11369	0.288329	0.110233	0.912224	0.943062	FALSE	FALSE
FBgn0029952	X	7585303	7586131	-	CG12689	2.14308	0.439497	0.660301	1	FALSE	FALSE
FBgn0029957	X	7728755	7731729	+	CG12155	-0.145419	-0.699217	0.484416	0.599997	FALSE	FALSE
FBgn0029958	X	7731779	7734651	-	Pdp	0.209159	1.53705	0.124281	0.202775	FALSE	FALSE
FBgn0029959	X	7734923	7736756	+	Rab39	0.299648	3.28674	0.00101353	0.00246168	FALSE	FALSE
FBgn0029962	X	7826197	7842679	+	CG1402	0.00861108	0.00647524	0.994834	0.996048	FALSE	FALSE
FBgn0029965	X	7864948	7866968	-	Ir7b	-4.30532	-0.89092	0.372972	1	FALSE	FALSE
FBgn0029968	X	7884660	7886976	+	Ir7g	-2.95676	-0.86232	0.388512	0.506761	FALSE	FALSE
FBgn0029969	X	7887130	7888785	-	CG10932	-0.751299	-6.47973	9.19e-11	3.67e-10	FALSE	TRUE
FBgn0029970	X	7889066	7891646	-	Nek2	-3.61269	-4.8526	1.22e-06	3.86e-06	FALSE	TRUE
FBgn0029971	X	7893053	7893798	-	CG18624	0.355542	4.07748	4.55e-05	0.000127776	FALSE	FALSE
FBgn0029974	X	7903704	7908286	-	dpr14	1.30906	1.90739	0.0564704	0.10219	FALSE	FALSE
FBgn0029975	X	7908931	7911885	+	CG1444	0.255045	3.1162	0.00183195	0.00431523	FALSE	FALSE
FBgn0029976	X	7912089	7918444	+	snz	-0.296481	-3.11261	0.00185442	0.00436658	FALSE	FALSE
FBgn0029977	X	7918517	7920131	-	hdm	-0.273866	-0.13983	0.888795	0.928133	FALSE	FALSE
FBgn0029979	X	7922158	7931382	-	CG10777	0.011438	0.293827	0.76889	0.843618	FALSE	FALSE
FBgn0029980	X	7931745	7933351	-	CG10778	-0.28572	-1.92131	0.0546922	0.0994057	FALSE	FALSE
FBgn0029986	X	7953852	7955990	-	CG15332	-1.06283	-2.03969	0.0413809	0.0777701	FALSE	TRUE
FBgn0029987	X	7956064	7956702	+	CG15330	-1.5273	-1.12537	0.260433	0.369736	FALSE	FALSE
FBgn0029989	X	8019523	8021345	-	CG15333	3.28708	0.68102	0.495859	1	FALSE	FALSE
FBgn0029990	X	8035741	8037517	-	CG2233	1.2819	5.33923	9.33e-08	3.18e-07	TRUE	FALSE
FBgn0029992	X	8070244	8075466	-	Upf2	-1.22642	-13.6019	3.9e-42	3.4e-41	FALSE	TRUE
FBgn0029993	X	8075877	8078240	+	CG1571	-0.772834	-0.748227	0.454323	0.570972	FALSE	FALSE
FBgn0029994	X	8078350	8081605	-	CG2254	-0.262287	-7.28812	3.14e-13	1.39e-12	FALSE	FALSE
FBgn0029995	X	8084018	8087213	-	CG2256	1.3888	1.81219	0.0699566	0.123561	FALSE	FALSE
FBgn0029996	X	8087544	8094064	-	UbcE2H	0.582716	15.528	2.24e-54	2.3e-53	FALSE	FALSE
FBgn0029997	X	8094250	8102095	-	CG2258	-0.178347	-0.745675	0.455864	0.572415	FALSE	FALSE
FBgn0029999	X	8117012	8119130	+	CG1575	-0.888856	-5.5182	3.42e-08	1.2e-07	FALSE	TRUE
FBgn0030000	X	8119082	8121147	-	CG2260	-1.0426	-7.22839	4.89e-13	2.15e-12	FALSE	TRUE
FBgn0030001	X	8121280	8135713	-	cyr	-0.135407	-0.157792	0.874621	0.91845	FALSE	FALSE
FBgn0030003	X	8129812	8131783	+	CG2116	-0.478041	-4.17769	2.94e-05	8.41e-05	FALSE	FALSE
FBgn0030004	X	8132285	8134967	+	CG10958	-0.0575284	-0.152269	0.878975	0.921473	FALSE	FALSE
FBgn0030005	X	8135824	8137046	+	CG2120	-2.04093	-18.1413	1.5e-73	1.86e-72	FALSE	TRUE
FBgn0030006	X	8142550	8143835	-	CG17982	1.97314	11.9642	5.47e-33	4.09e-32	TRUE	FALSE
FBgn0030007	X	8143904	8145602	-	CG2263	0.261328	2.89971	0.00373512	0.00843036	FALSE	FALSE
FBgn0030008	X	8145839	8147855	+	CG2129	-0.0345074	-0.100035	0.920317	0.948665	FALSE	FALSE
FBgn0030010	X	8148783	8150686	+	CG10959	-0.982694	-2.26069	0.0237786	0.0469558	FALSE	TRUE
FBgn0030011	X	8150731	8152275	-	Gbeta5	-0.368731	-0.859405	0.390117	0.508349	FALSE	FALSE
FBgn0030012	X	8152948	8154533	+	CG18262	-0.418942	-1.51447	0.129906	0.210228	FALSE	FALSE
FBgn0030013	X	8157628	8159348	+	GIIIspla2	-0.336499	-1.50742	0.131703	0.212821	FALSE	FALSE
FBgn0030014	X	8160054	8161552	+	CG15337	-6.02474	-2.3135	0.0206954	0.0414034	FALSE	TRUE
FBgn0030015	X	8161540	8162792	-	CG10761	-3.2181	-1.22026	0.222364	0.32632	FALSE	FALSE
FBgn0030016	X	8164266	8165708	-	Or7a	0.160552	0.214356	0.830269	0.888808	FALSE	FALSE
FBgn0030017	X	8165833	8170266	-	CG2278	0.0770932	0.482418	0.629509	0.731176	FALSE	FALSE
FBgn0030018	X	8170229	8177185	-	slpr	0.0215657	0.387886	0.6981	0.787554	FALSE	FALSE
FBgn0030025	X	8240684	8241483	+	CG2147	0.474109	2.53415	0.0112721	0.0236096	FALSE	FALSE
FBgn0030026	X	8241501	8244016	-	sni	0.113898	1.02424	0.305722	0.418847	FALSE	FALSE
FBgn0030027	X	8252670	8272462	+	CG1632	7.30402	3.87445	0.000106865	0.000290119	TRUE	FALSE
FBgn0030028	X	8269898	8271409	-	Corp	0.0160767	0.0299255	0.976126	0.98423	FALSE	FALSE
FBgn0030029	X	8272324	8273806	-	CG15343	0.618317	1.23959	0.215126	0.317724	FALSE	FALSE
FBgn0030030	X	8273412	8276450	+	CG1636	-0.550263	-2.59492	0.00946123	0.0200634	FALSE	FALSE
FBgn0030033	X	8385781	8389504	+	CG1387	-1.85916	-0.491116	0.623345	0.725815	FALSE	FALSE
FBgn0030034	X	8398940	8404516	+	CG10555	-0.654036	-6.68379	2.33e-11	9.56e-11	FALSE	TRUE
FBgn0030035	X	8404535	8407263	-	CG11190	0.538237	7.45484	9e-14	4.08e-13	FALSE	FALSE
FBgn0030037	X	8433923	8437820	-	CG12125	-1.12814	-7.11043	1.16e-12	5.03e-12	FALSE	TRUE
FBgn0030038	X	8437057	8441264	+	CG1440	-0.238882	-3.49532	0.000473498	0.00119564	FALSE	FALSE
FBgn0030039	X	8441247	8442348	-	CG12123	-0.0334694	-0.143743	0.885704	0.92638	FALSE	FALSE
FBgn0030040	X	8458494	8460898	-	CG15347	1.50116	94.1531	0	0	TRUE	FALSE
FBgn0030041	X	8467443	8469012	-	CG12116	3.63629	2.58138	0.00984074	0.0208312	TRUE	FALSE
FBgn0030048	X	8558879	8560192	-	CG12112	1.76523	20.5365	1.02e-93	1.5e-92	TRUE	FALSE
FBgn0030049	X	8560322	8570159	+	Trf4-1	-1.17972	-16.363	3.51e-60	3.85e-59	FALSE	TRUE
FBgn0030050	X	8570208	8570948	-	CG12111	-0.841622	-0.593005	0.553178	0.664766	FALSE	FALSE
FBgn0030051	X	8571099	8573593	-	spirit	-0.275002	-0.216064	0.828938	0.887747	FALSE	FALSE
FBgn0030052	X	8574306	8588528	+	CG12065	1.49692	38.9698	0	0	TRUE	FALSE
FBgn0030053	X	8588811	8590774	+	CG12081	0.605559	3.35555	0.000792063	0.00194976	TRUE	FALSE
FBgn0030054	X	8602137	8606304	-	Caf1-180	-0.522283	-4.65013	3.32e-06	1.02e-05	FALSE	FALSE
FBgn0030055	X	8677063	8680912	+	CG12772	-0.344934	-2.57039	0.0101585	0.0214553	FALSE	FALSE
FBgn0030056	X	8681252	8688760	+	CG11284	-0.510492	-8.62109	6.63e-18	3.46e-17	FALSE	FALSE
FBgn0030057	X	8688627	8690227	-	Ppt1	-0.2909	-1.80067	0.0717541	0.126057	FALSE	FALSE
FBgn0030058	X	8691820	8693620	-	CG11294	3.28708	0.68102	0.495859	1	FALSE	FALSE
FBgn0030060	X	8712472	8714924	-	CG2004	0.206838	1.90204	0.057166	0.103364	FALSE	FALSE
FBgn0030061	X	8714936	8717065	+	CG1785	-1.25688	-13.8506	1.26e-43	1.12e-42	FALSE	TRUE
FBgn0030063	X	8720520	8721503	+	CG1789	-1.07681	-8.72928	2.56e-18	1.35e-17	FALSE	TRUE
FBgn0030065	X	8838323	8872774	+	CG12075	-0.290067	-0.610705	0.541395	0.654323	FALSE	FALSE
FBgn0030066	X	8898554	8900264	-	CG1885	-0.127624	-0.384215	0.700819	0.789672	FALSE	FALSE
FBgn0030067	X	8901699	8903761	+	Rbm13	-1.44784	-11.5326	9.04e-31	6.45e-30	FALSE	TRUE
FBgn0030071	X	8922888	8923687	-	CG12661	3.69663	0.770903	0.440764	1	FALSE	FALSE
FBgn0030073	X	8972908	8974255	-	CG10962	2.35164	27.0646	2.57e-161	5.72e-160	TRUE	FALSE
FBgn0030074	X	8983634	8984190	-	CG12662	0.101272	0.109248	0.913006	0.943353	FALSE	FALSE
FBgn0030077	X	9054698	9067983	-	CG15365	0.288453	2.39711	0.0165251	0.03364	FALSE	FALSE
FBgn0030078	X	9069599	9071408	-	CG10970	1.45537	5.37177	7.8e-08	2.67e-07	TRUE	FALSE
FBgn0030081	X	9078823	9081057	-	CG7246	-1.65284	-8.82363	1.11e-18	5.9e-18	FALSE	TRUE
FBgn0030082	X	9081063	9082746	+	HP1b	0.25133	1.75555	0.0791659	0.137367	FALSE	FALSE
FBgn0030085	X	9088367	9089314	+	CG6999	3.24092	5.80995	6.25e-09	2.29e-08	TRUE	FALSE
FBgn0030086	X	9089513	9092826	+	CG7033	0.0130931	0.262788	0.792714	0.861115	FALSE	FALSE
FBgn0030087	X	9093612	9103739	-	CG7766	-0.750959	-14.039	8.99e-45	8.07e-44	FALSE	TRUE
FBgn0030088	X	9107069	9108354	+	Arfrp1	0.10582	0.544707	0.585955	0.692857	FALSE	FALSE
FBgn0030089	X	9108691	9117744	+	AP-1gamma	0.00581939	0.138582	0.88978	0.928867	FALSE	FALSE
FBgn0030090	X	9121973	9135099	-	fend	-0.473786	-1.74935	0.0802298	0.138993	FALSE	FALSE
FBgn0030091	X	9142493	9147894	+	CG7065	-1.02793	-6.82972	8.51e-12	3.57e-11	FALSE	TRUE
FBgn0030092	X	9148080	9149071	-	fh	0.280718	1.00458	0.315099	0.429183	FALSE	FALSE
FBgn0030093	X	9149309	9151976	+	dalao	-0.588473	-7.07587	1.49e-12	6.44e-12	FALSE	FALSE
FBgn0030096	X	9160124	9162090	-	Zpr1	-1.03904	-9.19922	3.61e-20	2.01e-19	FALSE	TRUE
FBgn0030097	X	9189326	9190605	-	CG12115	0.48275	1.2207	0.222201	0.326153	FALSE	FALSE
FBgn0030098	X	9191657	9192548	+	CG12057	-1.64669	-144.63	0	0	FALSE	TRUE
FBgn0030099	X	9192669	9193620	+	CG12056	-0.511474	-2.33192	0.0197047	0.0395542	FALSE	FALSE
FBgn0030100	X	9193898	9195333	+	CG12106	0.206537	0.571128	0.567913	0.677566	FALSE	FALSE
FBgn0030101	X	9194750	9196414	-	CG12118	-0.294744	-1.96452	0.0494694	0.0910536	FALSE	FALSE
FBgn0030102	X	9206126	9210887	-	CG12119	-0.24372	-1.73905	0.0820261	0.141749	FALSE	FALSE
FBgn0030105	X	9216872	9217466	+	CG15369	-4.30532	-0.89092	0.372972	1	FALSE	FALSE
FBgn0030107	X	9225437	9226688	+	CG15370	2.14308	0.439497	0.660301	1	FALSE	FALSE
FBgn0030108	X	9227137	9228827	+	Gr8a	0.288339	0.225828	0.821335	0.882776	FALSE	FALSE
FBgn0030109	X	9228796	9232378	-	CG12121	0.519989	9.24828	2.28e-20	1.28e-19	FALSE	FALSE
FBgn0030114	X	9250420	9255953	+	CG17754	0.673832	9.30273	1.37e-20	7.74e-20	TRUE	FALSE
FBgn0030116	X	9259218	9260522	-	CR17438	-0.132708	-0.0604581	0.951791	0.969604	FALSE	FALSE
FBgn0030117	X	9260697	9261332	+	ric8b	-0.563209	-0.481783	0.62996	0.731441	FALSE	FALSE
FBgn0030120	X	9268438	9269925	-	CG17440	0.680119	0.603718	0.546031	0.658906	FALSE	FALSE
FBgn0030121	X	9270434	9272960	-	Cfp1	-0.575973	-3.1245	0.00178107	0.00419915	FALSE	FALSE
FBgn0030122	X	9273413	9275653	+	CG16892	0.456263	2.07118	0.0383419	0.072637	FALSE	FALSE
FBgn0030136	X	9554623	9555661	+	RpS28b	0.244277	10.3524	4.08e-25	2.57e-24	FALSE	FALSE
FBgn0030137	X	9555607	9556544	-	CG15317	-0.872889	-2.54399	0.0109593	0.0229987	FALSE	TRUE
FBgn0030141	X	9601030	9604280	+	Gga	0.0377897	0.559869	0.575569	0.684232	FALSE	FALSE
FBgn0030148	X	9659095	9662903	-	CG3106	-1.33286	-70.0067	0	0	FALSE	TRUE
FBgn0030151	X	9778742	9782094	+	CG1354	-0.381244	-5.80544	6.42e-09	2.35e-08	FALSE	FALSE
FBgn0030156	X	9874493	9876672	-	CG15247	0.794845	4.01231	6.01e-05	0.000167357	TRUE	FALSE
FBgn0030157	X	9878422	9879279	+	CG1468	0.634875	0.579441	0.562292	0.67276	FALSE	FALSE
FBgn0030158	X	9879870	9880535	+	CG9686	2.93075	0.605743	0.544686	1	FALSE	FALSE
FBgn0030159	X	9881953	9883670	+	CG9689	4.69953	1.55712	0.119442	0.195804	FALSE	FALSE
FBgn0030160	X	9884442	9885044	+	CG9691	2.22999	2.55262	0.0106917	0.0224873	TRUE	FALSE
FBgn0030161	X	9887972	9899585	-	CG15249	-3.45233	-1.46904	0.141822	0.226577	FALSE	FALSE
FBgn0030170	X	10010481	10014279	+	CG2990	-0.576447	-1.26366	0.20635	0.307568	FALSE	FALSE
FBgn0030174	X	10055629	10070868	-	CG15312	-0.508881	-2.30096	0.0213937	0.0427013	FALSE	FALSE
FBgn0030177	X	10083154	10085050	+	CG2972	-1.20785	-11.6261	3.04e-31	2.19e-30	FALSE	TRUE
FBgn0030178	X	10084914	10086171	-	CG2974	-0.410465	-2.19092	0.0284578	0.0553052	FALSE	FALSE
FBgn0030183	X	10205292	10212374	-	CG15309	0.708187	6.94432	3.8e-12	1.62e-11	TRUE	FALSE
FBgn0030187	X	10231002	10233080	-	Ipod	0.434947	0.238027	0.81186	0.875594	FALSE	FALSE
FBgn0030189	X	10326464	10328946	+	CG2909	2.08149	11.1953	4.3e-29	2.97e-28	TRUE	FALSE
FBgn0030191	X	10330160	10331818	-	CG15306	2.14308	0.439497	0.660301	1	FALSE	FALSE
FBgn0030195	X	10375374	10376628	+	CG2898	-2.3379	-6.77815	1.22e-11	5.07e-11	FALSE	TRUE
FBgn0030196	X	10383353	10385861	-	Psf3	-0.518398	-2.05519	0.0398608	0.0752041	FALSE	FALSE
FBgn0030202	X	10432465	10432812	-	CG12640	1.00371	0.321417	0.747894	0.829197	FALSE	FALSE
FBgn0030204	X	10458186	10459676	-	Or9a	-1.59652	-1.35184	0.176426	0.270526	FALSE	FALSE
FBgn0030206	X	10473938	10477201	+	CG2889	0.140399	0.804786	0.420943	0.539251	FALSE	FALSE
FBgn0030207	X	10477260	10478493	-	CG2887	-1.74718	-1.15091	0.249771	0.356722	FALSE	FALSE
FBgn0030208	X	10478838	10481943	+	PPP4R2r	-0.00533788	-0.0679033	0.945863	0.96574	FALSE	FALSE
FBgn0030215	X	10565842	10566591	-	CG15296	2.24609	1.2305	0.21851	0.322069	FALSE	FALSE
FBgn0030217	X	10596122	10599169	+	CG2124	-0.166521	-0.559911	0.57554	0.684232	FALSE	FALSE
FBgn0030218	X	10598146	10602714	-	CG1628	-1.87599	-9.51423	1.83e-21	1.06e-20	FALSE	TRUE
FBgn0030221	X	10622355	10623225	-	Rab9Db	-4.30532	-0.89092	0.372972	1	FALSE	FALSE
FBgn0030223	X	10657680	10660671	+	CG2111	1.742	0.355173	0.72246	1	FALSE	FALSE
FBgn0030228	X	10768537	10772154	+	BTBD9	-0.225632	-2.11771	0.0341996	0.0655126	FALSE	FALSE
FBgn0030230	X	10749077	10757666	-	Rph	1.22348	3.9347	8.33e-05	0.000228849	TRUE	FALSE
FBgn0030234	X	10772541	10778981	+	CG15211	1.00071	20.019	3.76e-89	5.32e-88	TRUE	FALSE
FBgn0030237	X	10842205	10842995	+	CG15209	-1.14185	-20.9957	7.18e-98	1.1e-96	FALSE	TRUE
FBgn0030239	X	10847438	10848534	+	CG17333	-0.123177	-0.874967	0.381592	0.499673	FALSE	FALSE
FBgn0030240	X	10848757	10852327	+	CG2202	-0.403402	-3.45397	0.000552405	0.00138476	FALSE	FALSE
FBgn0030241	X	10852446	10854869	-	feo	-0.765868	-2.80901	0.00496946	0.0110341	FALSE	TRUE
FBgn0030242	X	10855000	10857413	-	sofe	-2.88565	-7.90355	2.71e-15	1.29e-14	FALSE	TRUE
FBgn0030243	X	10857655	10866246	+	CG2186	-0.499003	-7.61188	2.7e-14	1.25e-13	FALSE	FALSE
FBgn0030244	X	10869284	10870705	+	CG2157	2.62351	1.83365	0.0667061	0.118282	FALSE	FALSE
FBgn0030245	X	10870594	10877893	-	CG1637	1.12477	27.926	1.29e-171	3.01e-170	TRUE	FALSE
FBgn0030246	X	10894747	10899302	-	CG1582	-0.407251	-6.49543	8.28e-11	3.32e-10	FALSE	FALSE
FBgn0030247	X	10899965	10901811	+	CG15208	3.91864	0.867324	0.385764	0.50403	FALSE	FALSE
FBgn0030251	X	10927399	10929712	+	CG2145	-0.375652	-0.396912	0.691432	0.782248	FALSE	FALSE
FBgn0030257	X	11044756	11049540	+	CG11160	0.465632	0.101601	0.919074	0.947831	FALSE	FALSE
FBgn0030260	X	11062027	11063170	-	CG1537	4.35839	1.08045	0.279943	0.390835	FALSE	FALSE
FBgn0030261	X	11066552	11068379	+	CG15203	4.43929	1.10513	0.269104	0.379255	FALSE	FALSE
FBgn0030262	X	11089290	11090219	+	Vago	1.08936	0.511065	0.609306	0.713739	FALSE	FALSE
FBgn0030263	X	11090210	11092098	+	CG2076	0.710156	10.829	2.51e-27	1.66e-26	TRUE	FALSE
FBgn0030266	X	11112395	11124726	-	CG11122	-0.783554	-12.0105	3.13e-33	2.36e-32	FALSE	TRUE
FBgn0030268	X	11129362	11137118	-	Klp10A	0.324557	6.55648	5.51e-11	2.22e-10	FALSE	FALSE
FBgn0030269	X	11137859	11139689	+	CG18292	-1.80248	-4.25543	2.09e-05	6.06e-05	FALSE	TRUE
FBgn0030270	X	11140474	11141835	-	CG15199	3.05439	5.81462	6.08e-09	2.23e-08	TRUE	FALSE
FBgn0030271	X	11142541	11143755	+	CG15202	2.67469	8.34652	7.03e-17	3.56e-16	TRUE	FALSE
FBgn0030272	X	11144120	11144809	+	CG15201	0.472677	1.08037	0.27998	0.390845	FALSE	FALSE
FBgn0030274	X	11149323	11152592	+	Lint-1	-0.875013	-5.14944	2.61e-07	8.68e-07	FALSE	TRUE
FBgn0030276	X	11154421	11164670	+	Dlic	0.109493	3.63081	0.000282531	0.000733618	FALSE	FALSE
FBgn0030277	X	11169811	11170678	-	CG1394	-4.82605	-2.04646	0.0407109	0.0766757	FALSE	TRUE
FBgn0030280	X	11202248	11202806	+	CG11106	4.91807	1.7132	0.0866755	0.148804	FALSE	FALSE
FBgn0030283	X	11248236	11248885	+	CG15198	-0.961937	-0.744578	0.456527	0.573028	FALSE	FALSE
FBgn0030286	X	11325385	11334071	+	CG1657	0.180824	2.62006	0.0087914	0.0187247	FALSE	FALSE
FBgn0030289	X	11344506	11348001	-	CG1597	-0.225085	-1.94465	0.0518171	0.0948029	FALSE	FALSE
FBgn0030290	X	11348120	11348865	+	CG11756	6.33257	3.03912	0.00237272	0.00550187	TRUE	FALSE
FBgn0030291	X	11349049	11349847	+	CG1738	-0.265138	-0.874236	0.38199	0.500144	FALSE	FALSE
FBgn0030292	X	11349998	11350474	+	CG11752	0.663467	9.19754	3.66e-20	2.04e-19	TRUE	FALSE
FBgn0030293	X	11350608	11355539	+	CG1737	-0.890401	-8.72072	2.76e-18	1.46e-17	FALSE	TRUE
FBgn0030294	X	11359236	11360929	+	Pa1	0.250771	1.79093	0.0733039	0.128522	FALSE	FALSE
FBgn0030296	X	11409947	11411667	+	CG15196	-1.86469	-2.22817	0.0258692	0.050695	FALSE	TRUE
FBgn0030297	X	11411783	11413190	-	Gr10b	0.661661	0.494572	0.620903	0.723871	FALSE	FALSE
FBgn0030298	X	11413467	11417422	-	Or10a	-6.23581	-2.0358	0.0417709	0.0784355	FALSE	TRUE
FBgn0030300	X	11442539	11446012	+	Sk1	0.769048	12.1166	8.62e-34	6.59e-33	TRUE	FALSE
FBgn0030301	X	11454786	11459227	+	HP5	-0.447827	-4.17973	2.92e-05	8.34e-05	FALSE	FALSE
FBgn0030304	X	11477058	11483233	+	Cyp4g15	0.399405	1.33191	0.182889	0.278808	FALSE	FALSE
FBgn0030305	X	11483518	11485060	+	CG1749	-0.764713	-5.36516	8.09e-08	2.77e-07	FALSE	TRUE
FBgn0030306	X	11485250	11486566	+	Spase25	0.0197552	0.277813	0.781156	0.8523	FALSE	FALSE
FBgn0030307	X	11486546	11491573	-	CG33235	0.783398	0.429678	0.66743	0.763192	FALSE	FALSE
FBgn0030309	X	11555050	11558654	-	CG1572	2.41762	46.9146	0	0	TRUE	FALSE
FBgn0030310	X	11561643	11562779	+	PGRP-SA	2.24026	7.02942	2.07e-12	8.93e-12	TRUE	FALSE
FBgn0030311	X	11570621	11571718	+	CG11699	0.613932	5.40712	6.4e-08	2.21e-07	TRUE	FALSE
FBgn0030314	X	11573731	11576152	+	CG11696	-0.18397	-1.0286	0.30367	0.416296	FALSE	FALSE
FBgn0030316	X	11576883	11578806	+	CG11695	0.0558924	0.228949	0.818908	0.881041	FALSE	FALSE
FBgn0030317	X	11581957	11584175	-	CG1561	-1.76807	-1.03886	0.298869	0.410961	FALSE	FALSE
FBgn0030318	X	11599838	11606288	+	rho-4	1.31933	39.1021	0	0	TRUE	FALSE
FBgn0030319	X	11603243	11604194	-	CG2533	1.56578	2.69118	0.00711988	0.0154174	TRUE	FALSE
FBgn0030320	X	11606290	11611652	-	CG2247	-0.0253235	-0.22507	0.821925	0.883034	FALSE	FALSE
FBgn0030321	X	11611927	11615128	+	CG1703	-0.662244	-11.6313	2.86e-31	2.06e-30	FALSE	TRUE
FBgn0030323	X	11677344	11678589	-	CG2371	0.0291763	0.118386	0.905762	0.939494	FALSE	FALSE
FBgn0030326	X	11704310	11705300	-	CG2444	-0.533022	-0.525773	0.599046	0.704969	FALSE	FALSE
FBgn0030327	X	11706575	11709951	-	FucT6	0.197798	0.823227	0.410379	0.528298	FALSE	FALSE
FBgn0030328	X	11710120	11715565	-	Amun	0.375663	8.77609	1.69e-18	8.98e-18	FALSE	FALSE
FBgn0030329	X	11716756	11719894	+	prtp	-0.28759	-7.29124	3.07e-13	1.36e-12	FALSE	FALSE
FBgn0030330	X	11720245	11723854	+	Tango10	-1.11704	-11.6421	2.52e-31	1.82e-30	FALSE	TRUE
FBgn0030331	X	11724246	11736617	+	CG15221	1.17687	1.99938	0.0455669	0.084674	TRUE	FALSE
FBgn0030332	X	11763474	11764590	-	CG9360	-0.0828722	-0.122561	0.902455	0.937547	FALSE	FALSE
FBgn0030334	X	11787381	11792253	+	Karl	-0.495202	-0.943311	0.345522	0.461423	FALSE	FALSE
FBgn0030336	X	11808506	11816551	-	CG1578	-0.842508	-13.1246	2.38e-39	1.98e-38	FALSE	TRUE
FBgn0030338	X	11837543	11838026	-	CG15741	-0.339047	-0.404373	0.685939	0.778858	FALSE	FALSE
FBgn0030339	X	11839608	11841503	+	Cyp28c1	-0.335686	-0.265092	0.790939	0.859542	FALSE	FALSE
FBgn0030340	X	11842662	11846099	-	CG15740	0.10699	0.106739	0.914996	0.944889	FALSE	FALSE
FBgn0030341	X	11850909	11852530	-	p24-1	-0.216556	-1.83368	0.066702	0.118282	FALSE	FALSE
FBgn0030342	X	11852692	11854931	-	CG10347	0.00273378	0.0203516	0.983763	0.989268	FALSE	FALSE
FBgn0030343	X	11855022	11864754	+	ATP7	-0.811847	-13.7991	2.58e-43	2.27e-42	FALSE	TRUE
FBgn0030344	X	11864651	11868893	-	CG2025	-0.657434	-7.60657	2.81e-14	1.3e-13	FALSE	TRUE
FBgn0030345	X	11869170	11871168	+	CG1847	-0.0656365	-0.303901	0.761204	0.838629	FALSE	FALSE
FBgn0030346	X	11871299	11872779	-	CG11802	0.244177	1.38632	0.165649	0.257006	FALSE	FALSE
FBgn0030347	X	11873319	11875346	+	CG15739	2.42252	63.2023	0	0	TRUE	FALSE
FBgn0030348	X	11875306	11877168	-	CG10352	3.10637	11.9212	9.17e-33	6.84e-32	TRUE	FALSE
FBgn0030349	X	11877737	11887162	-	CG10353	0.491144	16.1345	1.46e-58	1.57e-57	FALSE	FALSE
FBgn0030350	X	11887284	11888240	+	SelG	0.855995	6.07476	1.24e-09	4.73e-09	TRUE	FALSE
FBgn0030351	X	11888352	11889186	+	CG1840	1.398	3.90887	9.27e-05	0.000253161	TRUE	FALSE
FBgn0030352	X	11891732	11893745	+	sicily	-0.0123997	-0.0625411	0.950132	0.968478	FALSE	FALSE
FBgn0030354	X	11899996	11905371	-	Upf1	-0.255859	-4.10588	4.03e-05	0.00011358	FALSE	FALSE
FBgn0030356	X	11917806	11918678	-	CR32661	3.43389	0.71203	0.476446	1	FALSE	FALSE
FBgn0030357	X	11920004	11924662	-	Sclp	1.47098	14.6907	7.39e-49	7e-48	TRUE	FALSE
FBgn0030358	X	11926424	11930850	-	CG10362	-0.309771	-0.110703	0.911852	0.943062	FALSE	FALSE
FBgn0030359	X	11990118	11992768	-	CG18130	4.23964	1.24218	0.214171	0.316669	FALSE	FALSE
FBgn0030360	X	12007176	12009904	+	CG1806	0.350985	1.18682	0.235299	0.340276	FALSE	FALSE
FBgn0030361	X	12009711	12012211	-	CG1492	0.546242	1.13792	0.255155	0.363383	FALSE	FALSE
FBgn0030362	X	12012377	12017375	+	regucalcin	-0.676407	-6.11466	9.68e-10	3.7e-09	FALSE	TRUE
FBgn0030364	X	12018640	12020719	+	CG15735	0.252718	3.35602	0.000790725	0.00194683	FALSE	FALSE
FBgn0030365	X	12021068	12022746	+	Tango4	0.537162	2.5164	0.0118561	0.0247499	FALSE	FALSE
FBgn0030366	X	12022837	12029032	-	Usp7	-0.407124	-10.3877	2.82e-25	1.78e-24	FALSE	FALSE
FBgn0030367	X	12029754	12031465	-	Cyp311a1	-0.598966	-4.68771	2.76e-06	8.57e-06	FALSE	FALSE
FBgn0030369	X	12032632	12035283	+	Cyp318a1	-0.548423	-1.88045	0.0600473	0.107904	FALSE	FALSE
FBgn0030373	X	12072008	12072818	-	CG12721	-2.89221	-1.5569	0.119495	0.195819	FALSE	FALSE
FBgn0030376	X	12107200	12113357	+	CG2750	-0.780419	-0.203884	0.838444	0.893482	FALSE	FALSE
FBgn0030377	X	12176440	12178626	-	CG1924	5.11176	1.87976	0.0601412	0.107999	FALSE	FALSE
FBgn0030389	X	12454729	12455683	+	CG15927	0.288329	0.110233	0.912224	0.943062	FALSE	FALSE
FBgn0030390	X	12456409	12457763	-	CG15731	0.657621	0.705056	0.480776	0.596615	FALSE	FALSE
FBgn0030391	X	12459796	12463112	-	Rab40	0.333398	3.30981	0.000933601	0.00227935	FALSE	FALSE
FBgn0030394	X	12486970	12489448	+	Cpr11A	2.39138	2.06348	0.0390671	0.0738767	TRUE	FALSE
FBgn0030395	X	12494395	12496597	-	Mks1	1.65462	0.473648	0.635751	0.735885	FALSE	FALSE
FBgn0030396	X	12497188	12516565	+	CG2556	0.33561	13.4738	2.23e-41	1.92e-40	FALSE	FALSE
FBgn0030398	X	12553124	12554235	+	Cpr11B	0.591324	0.6193	0.535719	0.649197	FALSE	FALSE
FBgn0030400	X	12569169	12583193	-	CG11138	0.0919845	1.86397	0.062326	0.111404	FALSE	FALSE
FBgn0030403	X	12592555	12595624	-	CG1824	-0.0600463	-0.886895	0.375135	0.492694	FALSE	FALSE
FBgn0030406	X	12609977	12611667	-	CG1463	-0.206276	-1.54301	0.122828	0.200705	FALSE	FALSE
FBgn0030407	X	12611867	12615530	+	CG2543	-1.10074	-5.85148	4.87e-09	1.8e-08	FALSE	TRUE
FBgn0030410	X	12628370	12629640	-	Aven	-0.0590236	-0.236891	0.812741	0.875725	FALSE	FALSE
FBgn0030411	X	12629878	12631111	+	CG2540	0.763761	5.37201	7.79e-08	2.67e-07	TRUE	FALSE
FBgn0030412	X	12631605	12653442	+	Tomosyn	0.78116	14.4526	2.41e-47	2.25e-46	TRUE	FALSE
FBgn0030417	X	12705854	12708841	+	CG15725	-0.00897436	-0.045798	0.963471	0.977102	FALSE	FALSE
FBgn0030418	X	12744212	12749785	+	CG4004	-0.100969	-0.622487	0.533622	0.647853	FALSE	FALSE
FBgn0030420	X	12760642	12763611	-	CG12717	-1.00419	-4.52519	6.03e-06	1.83e-05	FALSE	TRUE
FBgn0030421	X	12765266	12772851	+	CG3812	1.76349	3.5544	0.000378845	0.000967618	TRUE	FALSE
FBgn0030425	X	12801661	12804232	+	CG3775	-2.46572	-2.7693	0.00561774	0.012344	FALSE	TRUE
FBgn0030429	X	12855688	12857722	-	CG4661	-3.79048	-3.73601	0.000186965	0.000495485	FALSE	TRUE
FBgn0030431	X	12901353	12903516	-	CG4407	-0.923424	-8.1432	3.85e-16	1.9e-15	FALSE	TRUE
FBgn0030432	X	12903745	12906018	-	CG4404	0.013683	0.137073	0.890973	0.929213	FALSE	FALSE
FBgn0030433	X	12907105	12907942	+	mRpL49	0.911169	5.47631	4.34e-08	1.51e-07	TRUE	FALSE
FBgn0030434	X	12907986	12909622	-	Brms1	-0.0905007	-0.643671	0.519789	0.634642	FALSE	FALSE
FBgn0030435	X	12909953	12912070	+	CG4645	0.212353	2.56108	0.0104348	0.0219858	FALSE	FALSE
FBgn0030437	X	12950436	12957462	-	hec	0.462652	0.8286	0.407331	0.525146	FALSE	FALSE
FBgn0030438	X	12970711	12973967	+	CG15721	5.39866	2.13062	0.0331205	0.0636406	TRUE	FALSE
FBgn0030440	X	13003955	13004879	-	CG15719	2.14308	0.439497	0.660301	1	FALSE	FALSE
FBgn0030443	X	13052847	13055328	-	CG12715	2.14308	0.439497	0.660301	1	FALSE	FALSE
FBgn0030447	X	13094299	13095732	+	CG2200	0.572553	5.14649	2.65e-07	8.81e-07	FALSE	FALSE
FBgn0030449	X	13107382	13108194	-	Fer3HCH	1.20979	2.05155	0.0402129	0.0758139	TRUE	FALSE
FBgn0030451	X	13128952	13134565	+	CG15717	0.335065	1.79245	0.0730608	0.12813	FALSE	FALSE
FBgn0030452	X	13129018	13134839	+	MFS10	0.388742	5.30481	1.13e-07	3.82e-07	FALSE	FALSE
FBgn0030455	X	13153461	13154924	-	CG4318	0.139026	0.0724446	0.942248	0.964049	FALSE	FALSE
FBgn0030456	X	13155038	13157372	+	CG4332	-0.194779	-1.63356	0.102351	0.172243	FALSE	FALSE
FBgn0030457	X	13159604	13162854	+	CG12096	-0.595613	-4.31139	1.62e-05	4.76e-05	FALSE	FALSE
FBgn0030459	X	13189643	13191883	-	CG12723	-3.36575	-2.06407	0.0390107	0.0737912	FALSE	TRUE
FBgn0030460	X	13193094	13194551	-	CG2453	0.549605	2.37914	0.0173532	0.0351675	FALSE	FALSE
FBgn0030462	X	13257392	13258495	-	CG15742	-2.43124	-1.95315	0.0508019	0.0931795	FALSE	FALSE
FBgn0030465	X	13285707	13287741	+	CG15743	0.129878	0.366172	0.714237	0.801279	FALSE	FALSE
FBgn0030466	X	13288051	13294433	+	CG15744	-0.661591	-3.57086	0.000355806	0.000911792	FALSE	TRUE
FBgn0030467	X	13294473	13302415	-	CG1764	1.20109	4.46104	8.16e-06	2.45e-05	TRUE	FALSE
FBgn0030468	X	13297082	13299910	+	CG1622	0.298338	1.92176	0.0546364	0.0993376	FALSE	FALSE
FBgn0030474	X	13338318	13341009	+	CG15747	0.249525	1.39763	0.162225	0.2525	FALSE	FALSE
FBgn0030477	X	13368191	13370472	+	dmrt11E	-1.44885	-1.41193	0.157972	0.247643	FALSE	FALSE
FBgn0030478	X	13370606	13380160	+	CG1640	0.0385326	1.25716	0.208696	0.310175	FALSE	FALSE
FBgn0030479	X	13380166	13384877	-	Rbp1-like	0.16804	1.81768	0.0691137	0.122171	FALSE	FALSE
FBgn0030480	X	13385210	13385893	+	Tim9a	0.357084	2.26412	0.0235668	0.0466077	FALSE	FALSE
FBgn0030481	X	13387563	13389332	+	CG1662	-0.657249	-5.98878	2.11e-09	7.93e-09	FALSE	TRUE
FBgn0030482	X	13396899	13401224	+	CG1673	0.230841	1.77013	0.0767062	0.133683	FALSE	FALSE
FBgn0030483	X	13401839	13402863	-	CG12725	2.69231	1.54348	0.122714	0.200544	FALSE	FALSE
FBgn0030484	X	13404749	13409323	+	GstT4	1.00941	26.7752	6.29e-158	1.37e-156	TRUE	FALSE
FBgn0030485	X	13409369	13413074	-	CG1998	0.339107	0.445875	0.655687	0.752982	FALSE	FALSE
FBgn0030486	X	13413242	13421024	+	Set2	-1.45195	-19.8129	2.3e-87	3.2e-86	FALSE	TRUE
FBgn0030494	X	13543643	13544907	+	Cpr12A	2.0492	1.01406	0.310552	0.424489	FALSE	FALSE
FBgn0030495	X	13552559	13555800	-	CG11816	0.126758	0.134699	0.89285	0.930449	FALSE	FALSE
FBgn0030499	X	13605681	13609529	+	CG11178	1.03144	14.3748	7.45e-47	6.9e-46	TRUE	FALSE
FBgn0030500	X	13609671	13612062	-	Ndc80	1.19702	2.67067	0.00756995	0.0163219	TRUE	FALSE
FBgn0030501	X	13612131	13613228	+	BthD	-0.893113	-1.79746	0.0722632	0.12685	FALSE	FALSE
FBgn0030502	X	13613193	13616586	-	tth	-0.148423	-2.04551	0.0408043	0.0767964	FALSE	FALSE
FBgn0030503	X	13616989	13619207	+	Tango2	0.195233	1.08336	0.27865	0.389719	FALSE	FALSE
FBgn0030504	X	13619276	13624408	-	CG2691	-1.50633	-26.587	9.59e-156	2.06e-154	FALSE	TRUE
FBgn0030505	X	13624745	13664568	+	NFAT	-1.01818	-13.5661	6.36e-42	5.52e-41	FALSE	TRUE
FBgn0030506	X	13664584	13667811	-	Lig4	-0.348616	-1.52586	0.127046	0.20667	FALSE	FALSE
FBgn0030507	X	13668014	13669573	+	CG11164	0.171024	0.352741	0.724282	0.80971	FALSE	FALSE
FBgn0030508	X	13669699	13676232	+	CG15760	0.795314	0.508906	0.610818	0.71491	FALSE	FALSE
FBgn0030509	X	13676894	13677882	+	CG11162	-0.585017	-5.00228	5.67e-07	1.84e-06	FALSE	FALSE
FBgn0030510	X	13677899	13680500	-	CG12177	0.233541	1.62793	0.103539	0.173886	FALSE	FALSE
FBgn0030511	X	13682952	13684616	+	CG11158	-0.362033	-1.77215	0.0763697	0.13322	FALSE	FALSE
FBgn0030512	X	13684380	13718285	-	CG9940	-0.586168	-7.64313	2.12e-14	9.81e-14	FALSE	FALSE
FBgn0030514	X	13718734	13721977	-	CG9941	-0.0855	-1.09206	0.274808	0.386009	FALSE	FALSE
FBgn0030518	X	13737942	13739177	+	CG11134	0.475875	3.7999	0.000144757	0.000387773	FALSE	FALSE
FBgn0030519	X	13739744	13741952	+	CG11151	-0.34033	-11.9656	5.38e-33	4.03e-32	FALSE	FALSE
FBgn0030520	X	13745577	13755406	-	Pdcd4	0.297572	5.17353	2.3e-07	7.65e-07	FALSE	FALSE
FBgn0030521	X	13779847	13782170	-	CtsB1	0.732441	40.0369	0	0	TRUE	FALSE
FBgn0030522	X	13782459	13783381	+	CG11103	0.0716558	0.380311	0.703715	0.791981	FALSE	FALSE
FBgn0030524	X	13790338	13791111	-	CG10993	-1.09716	-0.323228	0.746522	0.828044	FALSE	FALSE
FBgn0030525	X	13796389	13797638	-	CG10996	2.43155	1.47097	0.1413	0.226157	FALSE	FALSE
FBgn0030528	X	13811684	13812870	+	CG11095	0.0596415	0.409554	0.682133	0.775963	FALSE	FALSE
FBgn0030529	X	13812971	13822307	-	Clic	1.4096	58.9944	0	0	TRUE	FALSE
FBgn0030530	X	13826041	13830317	-	jub	0.678736	6.8392	7.96e-12	3.34e-11	TRUE	FALSE
FBgn0030536	X	13955236	13956574	+	CG11068	0.654048	1.68933	0.091157	0.155825	FALSE	FALSE
FBgn0030539	X	14174756	14175670	+	CG1368	2.14308	0.439497	0.660301	1	FALSE	FALSE
FBgn0030540	X	14176923	14178456	+	CG11581	5.24175	1.99263	0.0463025	0.0857904	TRUE	FALSE
FBgn0030542	X	14187253	14187841	+	CG12481	3.11991	0.645707	0.518469	1	FALSE	FALSE
FBgn0030543	X	14189516	14190755	+	CG11585	4.11094	0.956923	0.338606	0.454594	FALSE	FALSE
FBgn0030544	X	14191220	14192018	-	CG13403	-1.09223	-0.277259	0.781581	1	FALSE	FALSE
FBgn0030545	X	14200178	14200907	+	CG11590	0.571821	3.62377	0.000290343	0.000752117	FALSE	FALSE
FBgn0030551	X	14224647	14225879	-	CG11674	-4.06868	-4.31353	1.61e-05	4.71e-05	FALSE	TRUE
FBgn0030552	X	14226289	14227949	+	mRpL38	-0.177536	-1.3829	0.166694	0.258475	FALSE	FALSE
FBgn0030554	X	14237988	14240152	+	CG1434	-0.365337	-1.72347	0.0848036	0.146024	FALSE	FALSE
FBgn0030555	X	14234413	14237923	-	Fbxl4	0.0671335	0.41272	0.679812	0.774045	FALSE	FALSE
FBgn0030556	X	14240266	14242822	-	mRNA-cap	0.0236474	0.261333	0.793835	0.861762	FALSE	FALSE
FBgn0030558	X	14261223	14265379	+	CG1461	4.28251	1.27573	0.20205	0.30208	FALSE	FALSE
FBgn0030559	X	14264737	14266250	-	CG13404	-5.49965	-1.53353	0.125146	0.203971	FALSE	FALSE
FBgn0030569	X	14472408	14480086	-	CG9411	-5.62869	-1.6071	0.108033	0.180486	FALSE	FALSE
FBgn0030571	X	14580600	14582174	+	CG14414	0.0148987	0.0681091	0.945699	0.96574	FALSE	FALSE
FBgn0030572	X	14582136	14582982	-	mRpS25	0.899775	4.27054	1.95e-05	5.68e-05	TRUE	FALSE
FBgn0030573	X	14583677	14584616	+	nmdyn-D6	-0.644297	-1.68102	0.0927586	0.158274	FALSE	FALSE
FBgn0030574	X	14584733	14602580	-	CG9413	-0.914188	-14.3464	1.12e-46	1.04e-45	FALSE	TRUE
FBgn0030575	X	14679568	14681418	+	CG5321	-1.00226	-0.565018	0.572062	0.681342	FALSE	FALSE
FBgn0030576	X	14757531	14765787	-	CG15890	-0.777027	-1.02056	0.307465	0.420839	FALSE	FALSE
FBgn0030577	X	14775308	14776299	+	CG5334	-8.43778	-4.89327	9.92e-07	3.16e-06	FALSE	TRUE
FBgn0030578	X	14776774	14777983	+	CG5347	-1.88594	-3.08405	0.00204205	0.00477924	FALSE	TRUE
FBgn0030581	X	14826867	14832033	-	CG14408	-0.292507	-2.67075	0.00756813	0.0163207	FALSE	FALSE
FBgn0030582	X	14832647	14836262	+	CG14411	-0.116006	-2.01469	0.0439371	0.082078	FALSE	FALSE
FBgn0030583	X	14836725	14837330	+	CG14410	1.0358	0.862825	0.388234	0.506549	FALSE	FALSE
FBgn0030584	X	14837471	14838198	-	CG14407	0.521003	4.30556	1.67e-05	4.88e-05	FALSE	FALSE
FBgn0030586	X	14842617	14844757	-	CG12539	-0.973376	-0.580573	0.561528	0.672148	FALSE	FALSE
FBgn0030587	X	14846472	14848808	-	CG9522	-1.17104	-0.394952	0.692878	0.782942	FALSE	FALSE
FBgn0030588	X	14851005	14853269	-	CG9521	-1.13587	-0.681947	0.495273	0.611366	FALSE	FALSE
FBgn0030589	X	14854328	14856361	-	CG9519	-1.23386	-0.416821	0.676809	0.771521	FALSE	FALSE
FBgn0030590	X	14862989	14871181	-	CG9518	-0.00621474	-0.00998654	0.992032	0.994477	FALSE	FALSE
FBgn0030592	X	14885952	14896891	-	CG9514	0.492596	1.23191	0.217981	0.321398	FALSE	FALSE
FBgn0030593	X	14901844	14905549	-	CG9512	0.110192	0.995658	0.319416	0.433938	FALSE	FALSE
FBgn0030594	X	14906334	14909708	-	CG9509	-1.39848	-1.40458	0.160147	0.250036	FALSE	FALSE
FBgn0030595	X	14909873	14910845	-	CG14406	1.80364	3.21	0.00132737	0.00317455	TRUE	FALSE
FBgn0030596	X	14911781	14913812	-	CG12398	-0.541263	-0.904236	0.36587	0.482991	FALSE	FALSE
FBgn0030597	X	14916756	14918800	-	Eo	-2.2342	-5.75657	8.58e-09	3.12e-08	FALSE	TRUE
FBgn0030598	X	14919252	14923493	-	CG9503	-0.099039	-0.114951	0.908484	0.941489	FALSE	FALSE
FBgn0030599	X	14954123	14955100	-	CG9030	3.43389	0.71203	0.476446	1	FALSE	FALSE
FBgn0030600	X	15010137	15063429	-	hiw	0.6823	21.3641	2.88e-101	4.54e-100	TRUE	FALSE
FBgn0030603	X	15044123	15051842	+	CG5541	1.62413	42.8076	0	0	TRUE	FALSE
FBgn0030605	X	15063733	15064926	+	CG5548	0.558774	7.3551	1.91e-13	8.55e-13	FALSE	FALSE
FBgn0030607	X	15067007	15069091	+	dob	-1.38757	-3.76045	0.000169606	0.000450931	FALSE	TRUE
FBgn0030608	X	15069127	15076220	-	Lsd-2	-1.34311	-57.3692	0	0	FALSE	TRUE
FBgn0030610	X	15084029	15084699	-	CG9065	-0.0672354	-0.456749	0.647852	0.74627	FALSE	FALSE
FBgn0030611	X	15085159	15085827	-	CG15027	-0.760599	-3.28576	0.00101709	0.00246895	FALSE	TRUE
FBgn0030612	X	15086125	15088629	+	CG5599	-1.47817	-11.6062	3.83e-31	2.76e-30	FALSE	TRUE
FBgn0030613	X	15089682	15113762	+	Rab3-GEF	0.38056	1.30946	0.19038	0.288417	FALSE	FALSE
FBgn0030614	X	15095458	15096042	-	CG9072	3.11991	0.645707	0.518469	1	FALSE	FALSE
FBgn0030615	X	15113302	15116542	-	Cyp4s3	2.23499	3.5915	0.000328786	0.000845855	TRUE	FALSE
FBgn0030616	X	15137870	15139367	-	RpL37a	-0.137363	-8.82088	1.14e-18	6.04e-18	FALSE	FALSE
FBgn0030617	X	15139937	15163225	-	CG9095	0.984917	1.58401	0.113192	0.187434	FALSE	FALSE
FBgn0030624	X	15271036	15272405	-	CG9106	1.742	0.355173	0.72246	1	FALSE	FALSE
FBgn0030625	X	15293031	15297169	+	CG5877	-0.81342	-5.255	1.48e-07	4.98e-07	FALSE	TRUE
FBgn0030628	X	15330784	15333154	-	CG9114	0.647818	1.89475	0.0581261	0.104825	FALSE	FALSE
FBgn0030629	X	15340373	15342117	-	CG9123	2.4316	1.88737	0.0591111	0.106426	FALSE	FALSE
FBgn0030630	X	15342857	15344625	-	CG12608	-1.05332	-9.08241	1.06e-19	5.83e-19	FALSE	TRUE
FBgn0030631	X	15345169	15350021	+	CG6227	-0.563892	-5.14622	2.66e-07	8.82e-07	FALSE	FALSE
FBgn0030634	X	15380371	15385441	-	CG9164	0.180215	0.831021	0.405961	0.523896	FALSE	FALSE
FBgn0030638	X	15453471	15455551	+	CG11655	-0.386343	-3.30819	0.000939026	0.00229132	FALSE	FALSE
FBgn0030640	X	15462722	15466812	+	CG6294	-0.795844	-1.44882	0.147388	0.234129	FALSE	FALSE
FBgn0030641	X	15462722	15466812	+	CG6299	1.208	2.04664	0.0406937	0.0766585	TRUE	FALSE
FBgn0030642	X	15466184	15467757	-	CG15642	3.33631	2.0799	0.0375344	0.0712144	TRUE	FALSE
FBgn0030643	X	15467891	15468303	+	CG15641	0.810046	0.851608	0.394432	0.512475	FALSE	FALSE
FBgn0030645	X	15472164	15472859	+	CG6308	0.729482	2.55688	0.0105616	0.0222351	TRUE	FALSE
FBgn0030647	X	15476091	15481722	+	CG6324	-1.61263	-0.704153	0.481338	0.59703	FALSE	FALSE
FBgn0030648	X	15482374	15486612	+	CG6340	-0.292008	-3.15843	0.00158619	0.00376404	FALSE	FALSE
FBgn0030653	X	15568993	15570369	+	CG7860	-0.938345	-1.66076	0.0967613	0.164206	FALSE	FALSE
FBgn0030654	X	15570380	15572149	-	CG15643	0.331634	0.924401	0.355277	0.471857	FALSE	FALSE
FBgn0030655	X	15572076	15574535	-	CG9213	0.277118	1.02895	0.303503	0.416111	FALSE	FALSE
FBgn0030657	X	15576986	15578171	-	cerv	-0.48822	-1.48214	0.138304	0.222119	FALSE	FALSE
FBgn0030658	X	15578205	15579857	+	CG7872	-0.165647	-1.59433	0.110862	0.184531	FALSE	FALSE
FBgn0030659	X	15580930	15582874	-	CG9215	-0.190606	-1.09066	0.275424	0.386584	FALSE	FALSE
FBgn0030660	X	15583159	15585249	+	CG8097	-0.151368	-0.558798	0.5763	0.685022	FALSE	FALSE
FBgn0030661	X	15587733	15589365	+	CG8105	-1.43362	-2.73582	0.0062225	0.0135593	FALSE	TRUE
FBgn0030662	X	15585289	15593534	-	CG9220	-0.864363	-8.35627	6.47e-17	3.28e-16	FALSE	TRUE
FBgn0030665	X	15667885	15671029	-	CG15646	5.06785	1.84726	0.064709	0.115192	FALSE	FALSE
FBgn0030666	X	15675476	15677737	+	CG12708	-0.334928	-0.124048	0.901277	0.936917	FALSE	FALSE
FBgn0030668	X	15697494	15700034	+	CG8128	-1.34995	-23.2996	4.47e-120	7.9e-119	FALSE	TRUE
FBgn0030669	X	15700172	15701259	-	CG9240	0.913255	4.9852	6.19e-07	2e-06	TRUE	FALSE
FBgn0030670	X	15701451	15703770	-	Pis	0.899297	23.3649	9.71e-121	1.73e-119	TRUE	FALSE
FBgn0030671	X	15704125	15705806	+	CG8134	0.641404	5.36204	8.23e-08	2.81e-07	TRUE	FALSE
FBgn0030672	X	15705806	15710539	-	CG9281	-0.0866803	-2.79063	0.00526052	0.0116194	FALSE	FALSE
FBgn0030673	X	15710647	15712309	+	CG15601	0.398997	1.12981	0.258557	0.367669	FALSE	FALSE
FBgn0030674	X	15712628	15731935	+	CG8184	-0.854901	-26.0889	4.87e-150	1.01e-148	FALSE	TRUE
FBgn0030675	X	15732178	15733663	+	CG8191	-0.603538	-2.87762	0.0040069	0.00900197	FALSE	TRUE
FBgn0030676	X	15733222	15733996	-	CG12379	0.256217	0.521669	0.601901	0.70763	FALSE	FALSE
FBgn0030678	X	15737493	15738954	-	CG11679	0.428331	2.32577	0.0200307	0.0401717	FALSE	FALSE
FBgn0030679	X	15739230	15740417	+	CG8206	-0.526124	-8.59347	8.44e-18	4.39e-17	FALSE	FALSE
FBgn0030680	X	15741343	15746231	-	CG8944	-0.65012	-5.67016	1.43e-08	5.12e-08	FALSE	TRUE
FBgn0030683	X	15749166	15751737	+	CG8239	0.107348	0.435874	0.662928	0.75917	FALSE	FALSE
FBgn0030684	X	15756318	15757767	+	CG8260	-1.51381	-2.69255	0.00709069	0.0153567	FALSE	TRUE
FBgn0030685	X	15751674	15760733	-	Graf	0.148383	4.03873	5.37e-05	0.000149993	FALSE	FALSE
FBgn0030686	X	15761248	15762663	+	mRpL3	0.571481	5.14665	2.65e-07	8.8e-07	FALSE	FALSE
FBgn0030687	X	15762956	15769514	+	CG17209	-0.463472	-4.45944	8.22e-06	2.46e-05	FALSE	FALSE
FBgn0030688	X	15765470	15766445	-	CG8952	-0.225794	-7.52779	5.16e-14	2.36e-13	FALSE	FALSE
FBgn0030691	X	15780398	15783710	-	Efhc1.1	-0.775793	-1.70413	0.0883564	0.151432	FALSE	FALSE
FBgn0030692	X	15786047	15788288	+	mRpS30	-0.166083	-2.18252	0.029071	0.0563882	FALSE	FALSE
FBgn0030693	X	15793721	15796028	-	CG8974	-0.578308	-10.9153	9.74e-28	6.51e-27	FALSE	FALSE
FBgn0030694	X	15799426	15800961	+	CG15602	0.0731968	0.549313	0.58279	0.690341	FALSE	FALSE
FBgn0030695	X	15801153	15803880	-	PGRP-LE	-0.363814	-3.83586	0.000125124	0.000337108	FALSE	FALSE
FBgn0030696	X	15809555	15810947	+	CG8509	0.642011	0.845554	0.397802	0.515852	FALSE	FALSE
FBgn0030697	X	15837830	15841160	+	CG8565	6.57131	3.2687	0.00108042	0.00261445	TRUE	FALSE
FBgn0030699	X	15844476	15847858	+	CG8578	0.695144	9.00681	2.12e-19	1.15e-18	TRUE	FALSE
FBgn0030700	X	15853421	15854970	+	CG15914	-0.0285268	-0.0979808	0.921948	0.9496	FALSE	FALSE
FBgn0030701	X	15870183	15875607	+	CG16952	-0.461092	-4.17957	2.92e-05	8.34e-05	FALSE	FALSE
FBgn0030703	X	15887567	15890109	-	MSBP	-0.313187	-9.83814	7.71e-23	4.61e-22	FALSE	FALSE
FBgn0030704	X	15890589	15891547	+	CG15916	-0.666081	-4.02325	5.74e-05	0.000159905	FALSE	TRUE
FBgn0030706	X	15910870	15921013	+	CG8909	1.66441	1.95739	0.050302	0.0924046	FALSE	FALSE
FBgn0030707	X	15921955	15924558	+	CG8916	1.5518	0.662998	0.507332	0.623377	FALSE	FALSE
FBgn0030710	X	15941077	15944449	+	CG8924	-1.49672	-5.10019	3.39e-07	1.12e-06	FALSE	TRUE
FBgn0030711	X	15944897	15946249	+	Rrp47	-0.466855	-3.23997	0.00119544	0.00287528	FALSE	FALSE
FBgn0030716	X	15977967	15982944	-	CG9170	0.885191	2.50959	0.0120871	0.025184	TRUE	FALSE
FBgn0030717	X	15983772	15985405	+	CG8931	-0.248903	-1.71746	0.0858944	0.147675	FALSE	FALSE
FBgn0030718	X	15985473	15986808	-	CG9172	-0.0290365	-0.479601	0.631511	0.732658	FALSE	FALSE
FBgn0030719	X	15987008	15991974	-	eIF5	-0.458646	-13.3224	1.71e-40	1.45e-39	FALSE	FALSE
FBgn0030720	X	15997016	15999698	+	CG8939	-1.86023	-24.7212	6.32e-135	1.22e-133	FALSE	TRUE
FBgn0030721	X	16006147	16008721	+	CG12698	-1.19941	-1.35406	0.175716	0.269722	FALSE	FALSE
FBgn0030722	X	16061902	16062898	-	CG12395	-0.176181	-0.126289	0.899503	0.935369	FALSE	FALSE
FBgn0030723	X	16063738	16070304	+	dpr18	1.72504	2.83555	0.00457469	0.0101972	TRUE	FALSE
FBgn0030724	X	16070365	16073568	-	Nipsnap	-0.583837	-9.78735	1.28e-22	7.61e-22	FALSE	FALSE
FBgn0030725	X	16083232	16085751	+	CG8958	-1.32583	-2.46369	0.0137515	0.0284261	FALSE	TRUE
FBgn0030729	X	16265242	16266537	-	CG12507	-4.90316	-1.43291	0.151883	0.239961	FALSE	FALSE
FBgn0030731	X	16270951	16273815	+	Mfe2	-0.183113	-5.91916	3.24e-09	1.2e-08	FALSE	FALSE
FBgn0030733	X	16286288	16286988	+	CG3560	0.167737	2.2469	0.0246464	0.0484943	FALSE	FALSE
FBgn0030734	X	16293853	16297718	-	CG9911	0.218124	4.42866	9.48e-06	2.83e-05	FALSE	FALSE
FBgn0030735	X	16296671	16303308	+	CG3632	-0.389265	-5.32905	9.87e-08	3.36e-07	FALSE	FALSE
FBgn0030737	X	16306912	16308667	-	CG9914	-0.198315	-1.52514	0.127225	0.206859	FALSE	FALSE
FBgn0030738	X	16309817	16313138	-	CG9915	-0.791517	-9.46823	2.85e-21	1.63e-20	FALSE	TRUE
FBgn0030739	X	16313709	16317750	+	CG13957	-0.675053	-6.06824	1.29e-09	4.91e-09	FALSE	TRUE
FBgn0030740	X	16321431	16323231	-	CG9917	0.97702	4.71114	2.46e-06	7.67e-06	TRUE	FALSE
FBgn0030742	X	16328437	16330759	-	CG9919	-0.204324	-0.232893	0.815844	0.878457	FALSE	FALSE
FBgn0030743	X	16331281	16333600	-	CG9921	0.374284	2.24117	0.0250151	0.0491533	FALSE	FALSE
FBgn0030744	X	16381954	16384908	-	CG9992	-0.20502	-1.43791	0.15046	0.238229	FALSE	FALSE
FBgn0030745	X	16385278	16388702	+	CG4239	-0.659631	-5.59606	2.19e-08	7.79e-08	FALSE	TRUE
FBgn0030746	X	16399782	16405122	-	CG9981	-1.10702	-10.6208	2.39e-26	1.54e-25	FALSE	TRUE
FBgn0030747	X	16405509	16414651	+	CG4301	0.17886	7.31059	2.66e-13	1.18e-12	FALSE	FALSE
FBgn0030748	X	16415046	16417585	+	Traf-like	0.0851801	1.77468	0.0759511	0.132543	FALSE	FALSE
FBgn0030749	X	16416958	16422265	-	AnxB11	1.59385	15.4096	1.41e-53	1.42e-52	TRUE	FALSE
FBgn0030752	X	16438680	16441296	-	CG9947	0.634374	16.9923	9.37e-65	1.08e-63	TRUE	FALSE
FBgn0030753	X	16441433	16445367	+	rngo	0.52682	7.42882	1.1e-13	4.95e-13	FALSE	FALSE
FBgn0030756	X	16539153	16540852	-	CG9903	-0.297933	-2.93799	0.00330346	0.00750906	FALSE	FALSE
FBgn0030757	X	16542124	16547520	-	CG9902	-0.86023	-2.30107	0.0213878	0.0426976	FALSE	TRUE
FBgn0030759	X	16587873	16588930	+	CG13014	0.173935	0.915287	0.360041	0.477226	FALSE	FALSE
FBgn0030761	X	16595136	16599215	-	CG9784	0.0957703	0.882437	0.377541	0.495357	FALSE	FALSE
FBgn0030763	X	16615028	16621589	-	CG9782	0.0738671	0.085535	0.931836	0.956938	FALSE	FALSE
FBgn0030764	X	16630673	16632235	-	CG9777	1.61345	4.12129	3.77e-05	0.000106514	TRUE	FALSE
FBgn0030766	X	16640968	16650309	+	mthl1	-0.0791351	-0.467289	0.640293	0.739967	FALSE	FALSE
FBgn0030768	X	16653220	16655015	-	CG9723	-0.15975	-0.806036	0.420222	0.538591	FALSE	FALSE
FBgn0030769	X	16668818	16676753	-	CG13012	0.356613	1.95397	0.0507044	0.0930263	FALSE	FALSE
FBgn0030770	X	16678265	16678945	-	CG13010	1.47436	1.56563	0.117436	0.193145	FALSE	FALSE
FBgn0030773	X	16699152	16700170	-	CG9676	0.119465	0.867598	0.385614	0.50403	FALSE	FALSE
FBgn0030774	X	16700446	16701972	-	spheroide	0.644175	22.1386	1.34e-108	2.21e-107	TRUE	FALSE
FBgn0030775	X	16702786	16703884	-	CG9673	0.321848	16.372	3.03e-60	3.33e-59	FALSE	FALSE
FBgn0030776	X	16704081	16705278	+	CG4653	0.7288	19.5646	3.1e-85	4.24e-84	TRUE	FALSE
FBgn0030777	X	16705971	16706874	-	CG9672	1.54193	44.0232	0	0	TRUE	FALSE
FBgn0030778	X	16696131	16711145	+	CG4678	2.00355	3.21126	0.00132154	0.00316176	TRUE	FALSE
FBgn0030780	X	16711303	16714372	+	CG13008	-0.728825	-0.733089	0.463504	0.579734	FALSE	FALSE
FBgn0030786	X	16783933	16785092	+	mRpL22	0.361852	3.06288	0.00219219	0.00510513	FALSE	FALSE
FBgn0030787	X	16785115	16787008	-	CG9609	-1.03883	-4.75912	1.94e-06	6.1e-06	FALSE	TRUE
FBgn0030788	X	16787283	16789644	+	Sap30	0.136496	1.51762	0.129111	0.209123	FALSE	FALSE
FBgn0030789	X	16789405	16791266	-	Rrp45	-0.759878	-3.34468	0.000823763	0.0020221	FALSE	TRUE
FBgn0030790	X	16792119	16797742	+	CG4768	0.0459955	0.618848	0.536016	0.649378	FALSE	FALSE
FBgn0030791	X	16796902	16800710	-	CG9132	0.329248	5.38968	7.06e-08	2.43e-07	FALSE	FALSE
FBgn0030792	X	16800930	16802000	+	CG4789	1.17276	9.14535	5.94e-20	3.29e-19	TRUE	FALSE
FBgn0030793	X	16801929	16803344	-	CG9125	0.820935	3.30955	0.000934462	0.00228103	TRUE	FALSE
FBgn0030794	X	16803650	16805754	+	CG13005	-1.7528	-4.10701	4.01e-05	0.000113072	FALSE	TRUE
FBgn0030795	X	16806068	16808515	+	ppk28	-0.0475066	-0.0986919	0.921383	0.94954	FALSE	FALSE
FBgn0030796	X	16811699	16826494	+	CG4829	0.67134	6.02245	1.72e-09	6.48e-09	TRUE	FALSE
FBgn0030797	X	16826681	16835520	-	CG13004	0.71787	1.00345	0.315645	0.429705	FALSE	FALSE
FBgn0030798	X	16844807	16876544	-	CG13003	-0.296503	-0.313959	0.753552	0.833482	FALSE	FALSE
FBgn0030799	X	16881347	16882790	+	CG4872	1.01673	7.11283	1.14e-12	4.95e-12	TRUE	FALSE
FBgn0030800	X	16882509	16884365	-	CG9104	-0.127389	-0.831301	0.405804	0.523744	FALSE	FALSE
FBgn0030801	X	16884581	16886612	+	Rcp	-0.331169	-1.82062	0.0686645	0.12141	FALSE	FALSE
FBgn0030802	X	16885546	16886560	-	CG9099	0.0545635	0.402087	0.68762	0.779822	FALSE	FALSE
FBgn0030803	X	16886818	16888729	+	CG4880	-1.02112	-6.83939	7.95e-12	3.34e-11	FALSE	TRUE
FBgn0030805	X	16938244	16940873	-	wus	-0.877014	-1.7254	0.0844549	0.145513	FALSE	FALSE
FBgn0030806	X	16941086	16942871	-	CG13001	0.0338207	0.083775	0.933235	0.957767	FALSE	FALSE
FBgn0030807	X	16947964	16948471	-	CG13000	1.6013	2.33811	0.0193813	0.0389586	TRUE	FALSE
FBgn0030808	X	16943290	16956234	+	RhoGAP15B	1.0033	24.334	8.56e-131	1.61e-129	TRUE	FALSE
FBgn0030809	X	16956232	16968679	-	CG9086	-0.149281	-3.69787	0.00021742	0.00057168	FALSE	FALSE
FBgn0030812	X	17068717	17077897	-	CG8949	-0.281921	-5.17265	2.31e-07	7.68e-07	FALSE	FALSE
FBgn0030813	X	17078836	17081237	+	CG4949	-1.09317	-3.26277	0.00110331	0.00266591	FALSE	TRUE
FBgn0030814	X	17081447	17083356	+	CG4955	-4.30532	-0.89092	0.372972	1	FALSE	FALSE
FBgn0030815	X	17080423	17087675	-	CG8945	-0.584813	-0.609553	0.542158	0.655008	FALSE	FALSE
FBgn0030816	X	17091854	17098488	+	CG16700	-3.58606	-36.1647	2.19e-286	7.77e-285	FALSE	TRUE
FBgn0030817	X	17091854	17104562	+	CG4991	-3.06051	-36.2083	4.51e-287	1.61e-285	FALSE	TRUE
FBgn0030823	X	17200726	17202598	-	CG8918	-0.919595	-1.27826	0.201158	0.301782	FALSE	FALSE
FBgn0030824	X	17203112	17203925	+	CG5070	3.29697	6.0159	1.79e-09	6.74e-09	TRUE	FALSE
FBgn0030828	X	17215304	17217365	+	CG5162	1.17759	4.99193	5.98e-07	1.94e-06	TRUE	FALSE
FBgn0030832	X	17230275	17231044	-	CG10597	3.43389	0.71203	0.476446	1	FALSE	FALSE
FBgn0030833	X	17240468	17245001	-	CG8915	-0.609931	-3.38621	0.000708654	0.00175564	FALSE	TRUE
FBgn0030834	X	17248372	17249502	-	CG8675	-0.725547	-4.62895	3.68e-06	1.13e-05	FALSE	TRUE
FBgn0030836	X	17280918	17282726	-	CG8664	-1.33896	-7.90126	2.76e-15	1.32e-14	FALSE	TRUE
FBgn0030837	X	17283762	17284500	-	CG8661	-1.19827	-45.9363	0	0	FALSE	TRUE
FBgn0030838	X	17282496	17305475	+	CG5445	-0.634113	-8.67358	4.19e-18	2.2e-17	FALSE	TRUE
FBgn0030839	X	17423591	17428735	+	CG5613	0.757961	3.50009	0.000465101	0.00117602	TRUE	FALSE
FBgn0030840	X	17446350	17448774	-	p-cup	1.45903	1.11066	0.266714	0.376904	FALSE	FALSE
FBgn0030841	X	17448990	17452543	-	CG8568	0.995124	1.74288	0.0813544	0.140737	FALSE	FALSE
FBgn0030844	X	17566552	17569228	-	ppk23	2.43998	1.17398	0.240404	0.346229	FALSE	FALSE
FBgn0030846	X	17588865	17591706	+	CG12992	-0.535641	-0.975361	0.329381	0.444713	FALSE	FALSE
FBgn0030847	X	17579861	17599314	+	CG12991	0.39534	4.88573	1.03e-06	3.28e-06	FALSE	FALSE
FBgn0030850	X	17623221	17627895	-	stas	-0.244969	-4.27455	1.92e-05	5.58e-05	FALSE	FALSE
FBgn0030851	X	17628164	17629492	-	CG8326	-1.47643	-9.13948	6.28e-20	3.47e-19	FALSE	TRUE
FBgn0030853	X	17632089	17633509	+	CG5703	0.106928	1.54118	0.123274	0.201358	FALSE	FALSE
FBgn0030854	X	17633691	17636044	-	CG8289	-0.0390835	-0.283847	0.776528	0.848859	FALSE	FALSE
FBgn0030855	X	17636281	17639003	+	CG5800	-0.828583	-6.45377	1.09e-10	4.34e-10	FALSE	TRUE
FBgn0030858	X	17652761	17656818	-	IntS2	-0.0238655	-0.22529	0.821754	0.883031	FALSE	FALSE
FBgn0030859	X	17669208	17671888	-	CG12990	0.0974604	0.257961	0.796437	0.8638	FALSE	FALSE
FBgn0030863	X	17698917	17703024	-	CG8188	-0.20425	-2.63569	0.00839653	0.0179507	FALSE	FALSE
FBgn0030864	X	17707401	17709653	-	CG8173	-1.115	-3.29865	0.000971494	0.00236571	FALSE	TRUE
FBgn0030869	X	17820764	17827564	-	Socs16D	-0.126963	-2.81203	0.00492292	0.0109382	FALSE	FALSE
FBgn0030870	X	17830828	17841705	+	CG6398	-1.03651	-2.31334	0.0207041	0.0414146	FALSE	TRUE
FBgn0030871	X	17843343	17844704	-	CG8142	0.117201	0.405837	0.684862	0.778377	FALSE	FALSE
FBgn0030872	X	17844949	17848223	+	Ucp4A	-0.177289	-2.1663	0.0302886	0.0585423	FALSE	FALSE
FBgn0030873	X	17848110	17850342	-	CG15814	0.416273	7.24067	4.46e-13	1.97e-12	FALSE	FALSE
FBgn0030874	X	17850460	17851889	+	CG6506	-0.351616	-1.26884	0.204499	0.305224	FALSE	FALSE
FBgn0030876	X	17856974	17858610	+	CG6762	0.658697	3.86646	0.000110428	0.00029911	TRUE	FALSE
FBgn0030877	X	17858379	17860800	-	Arp8	-0.358373	-1.28819	0.197681	0.297349	FALSE	FALSE
FBgn0030878	X	17861002	17862775	+	CG6769	-0.512864	-4.73967	2.14e-06	6.7e-06	FALSE	FALSE
FBgn0030880	X	17888177	17889404	+	CG6788	0.85999	0.989717	0.322313	0.437193	FALSE	FALSE
FBgn0030881	X	17883718	17885238	+	CG12985	-0.00774155	-0.0261115	0.979168	0.986008	FALSE	FALSE
FBgn0030882	X	17889547	17898603	+	GS	0.224059	3.92385	8.71e-05	0.00023881	FALSE	FALSE
FBgn0030883	X	17906031	17907261	-	CG7772	0.0808286	0.454088	0.649766	0.74808	FALSE	FALSE
FBgn0030884	X	17911462	17924163	+	CG6847	0.472322	1.78957	0.0735238	0.128873	FALSE	FALSE
FBgn0030886	X	18005897	18007606	-	CG12672	1.92971	3.40421	0.000663552	0.00164847	TRUE	FALSE
FBgn0030887	X	18023870	18028261	+	CG6867	2.36093	5.57205	2.52e-08	8.89e-08	TRUE	FALSE
FBgn0030889	X	18044071	18048720	+	CG15373	-3.91826	-0.808388	0.418867	1	FALSE	FALSE
FBgn0030890	X	18078491	18088532	-	CG7536	-0.898554	-3.03597	0.00239767	0.00555508	FALSE	TRUE
FBgn0030891	X	18085761	18088418	+	dik	0.275379	2.74522	0.00604697	0.0132031	FALSE	FALSE
FBgn0030892	X	18088725	18090509	-	CG7206	0.0865415	0.794428	0.426946	0.545426	FALSE	FALSE
FBgn0030893	X	18093145	18097413	+	RhoGAP16F	0.850565	17.8866	1.5e-71	1.83e-70	TRUE	FALSE
FBgn0030894	X	18097558	18101314	-	CG7192	1.01411	12.3855	3.13e-35	2.45e-34	TRUE	FALSE
FBgn0030895	X	18103653	18105393	+	CG7135	-0.74047	-0.737859	0.4606	0.576911	FALSE	FALSE
FBgn0030897	X	18155369	18174744	+	Frq1	1.242	12.7878	1.92e-37	1.55e-36	TRUE	FALSE
FBgn0030898	X	18178526	18179472	-	Andorra	3.75565	0.9685	0.332795	1	FALSE	FALSE
FBgn0030899	X	18204403	18205144	-	Her	-3.50658	-0.720426	0.471263	1	FALSE	FALSE
FBgn0030904	X	18240654	18243284	-	upd2	5.15752	43.3853	0	0	TRUE	FALSE
FBgn0030905	X	18258551	18259517	-	CG15059	-0.694081	-0.211549	0.832459	0.890209	FALSE	FALSE
FBgn0030911	X	18292380	18293059	+	CR15061	4.72721	4.58987	4.44e-06	1.36e-05	TRUE	FALSE
FBgn0030912	X	18314124	18321193	-	CG6023	0.951225	3.48152	0.000498572	0.00125629	TRUE	FALSE
FBgn0030913	X	18322958	18356191	-	CG6123	1.48461	1.2429	0.213904	0.316488	FALSE	FALSE
FBgn0030914	X	18358881	18362527	+	CG6106	0.483018	0.849243	0.395746	0.513949	FALSE	FALSE
FBgn0030915	X	18380082	18381479	+	CG6179	0.0284928	0.149644	0.881045	0.92289	FALSE	FALSE
FBgn0030918	X	18415415	18416911	+	CG15056	-5.40664	-1.80456	0.0711441	0.125187	FALSE	FALSE
FBgn0030925	X	18479983	18483772	-	Hayan	1.28726	0.82455	0.409627	0.527433	FALSE	FALSE
FBgn0030926	X	18484487	18486921	-	psh	1.16311	0.757182	0.448941	0.565834	FALSE	FALSE
FBgn0030927	X	18487450	18489620	-	CG15046	-0.316478	-0.605826	0.54463	0.657446	FALSE	FALSE
FBgn0030928	X	18491185	18492006	-	CG15044	0.563117	13.0388	7.36e-39	6.09e-38	FALSE	FALSE
FBgn0030929	X	18493193	18494168	-	CG15043	2.49081	130.401	0	0	TRUE	FALSE
FBgn0030930	X	18495067	18499986	-	GalNAc-T2	-0.212344	-1.63476	0.1021	0.171932	FALSE	FALSE
FBgn0030931	X	18500127	18501258	+	Rad51D	1.1951	0.710972	0.477102	0.592815	FALSE	FALSE
FBgn0030932	X	18505883	18512521	-	Ggt-1	-2.25973	-26.877	4.08e-159	8.97e-158	FALSE	TRUE
FBgn0030933	X	18512829	18514867	-	CG6470	4.8154	1.64066	0.100867	0.169921	FALSE	FALSE
FBgn0030936	X	18521074	18522445	-	CG6481	1.02453	0.5392	0.589749	0.696339	FALSE	FALSE
FBgn0030938	X	18528683	18529593	+	CG15047	-6.76732	-2.91635	0.00354149	0.00801955	FALSE	TRUE
FBgn0030940	X	18606610	18617589	-	CG15040	-1.52437	-0.758568	0.448111	0.56498	FALSE	FALSE
FBgn0030941	X	18624042	18634908	-	wgn	0.830498	9.04009	1.57e-19	8.56e-19	TRUE	FALSE
FBgn0030943	X	18648182	18649489	+	CG6540	0.279346	1.73563	0.0826297	0.142736	FALSE	FALSE
FBgn0030944	X	18649396	18650444	-	CG6617	0.813941	5.35781	8.42e-08	2.88e-07	TRUE	FALSE
FBgn0030945	X	18650718	18653091	-	Ing3	-0.632291	-3.24287	0.00118334	0.00284879	FALSE	TRUE
FBgn0030946	X	18653392	18657286	-	CG6659	-2.2217	-65.8465	0	0	FALSE	TRUE
FBgn0030947	X	18660472	18662153	-	CG6696	-1.55478	-0.839265	0.401321	0.519389	FALSE	FALSE
FBgn0030951	X	18739216	18739895	-	CG6873	-5.3064	-1.40741	0.159305	0.24887	FALSE	FALSE
FBgn0030954	X	18764483	18774027	-	CCKLR-17D3	1.2144	1.06458	0.287067	0.398787	FALSE	FALSE
FBgn0030955	X	18775228	18781345	+	CG6891	2.18405	29.567	3.97e-192	1e-190	TRUE	FALSE
FBgn0030956	X	18781265	18783494	-	CG18259	-0.0232953	-0.135359	0.892328	0.930046	FALSE	FALSE
FBgn0030958	X	18785805	18786210	+	CR6900	1.29087	2.90168	0.00371166	0.00838173	TRUE	FALSE
FBgn0030959	X	18786142	18788210	-	CG6961	0.0519684	0.329997	0.741403	0.823864	FALSE	FALSE
FBgn0030960	X	18791668	18793517	+	Atg101	-0.107929	-1.66161	0.0965916	0.163982	FALSE	FALSE
FBgn0030961	X	18806694	18812002	+	CG7058	0.881144	1.42628	0.153786	0.242472	FALSE	FALSE
FBgn0030963	X	18830591	18832123	+	CG7101	-0.661861	-1.74621	0.0807749	0.139845	FALSE	FALSE
FBgn0030964	X	18832682	18842901	+	Pvf1	3.85638	57.5885	0	0	TRUE	FALSE
FBgn0030966	X	18846389	18848566	-	CG7280	0.629876	3.65631	0.000255869	0.000667426	TRUE	FALSE
FBgn0030968	X	18855873	18857757	-	CG7322	0.276437	2.035	0.0418508	0.0785519	FALSE	FALSE
FBgn0030969	X	18858203	18860072	+	CG7288	0.124817	0.855561	0.392241	0.510407	FALSE	FALSE
FBgn0030970	X	18861197	18863776	-	CG7326	-0.911436	-5.13264	2.86e-07	9.46e-07	FALSE	TRUE
FBgn0030973	X	18884513	18888860	+	CG7332	0.428981	7.78098	7.2e-15	3.39e-14	FALSE	FALSE
FBgn0030974	X	18888978	18893636	-	CG7358	-0.345572	-4.45086	8.55e-06	2.56e-05	FALSE	FALSE
FBgn0030975	X	18894446	18896581	+	CG7349	2.09867	1.11121	0.26648	0.376731	FALSE	FALSE
FBgn0030976	X	18900410	18911843	+	CG7378	-0.165368	-1.8657	0.062084	0.111047	FALSE	FALSE
FBgn0030979	X	19056911	19067792	+	CG14190	-1.33227	-2.07456	0.0380275	0.0720979	FALSE	TRUE
FBgn0030980	X	19077720	19078592	+	CG7406	-0.264029	-0.210393	0.833361	0.890593	FALSE	FALSE
FBgn0030981	X	19081665	19082566	+	CG14191	0.160053	0.15333	0.878138	0.921242	FALSE	FALSE
FBgn0030982	X	19082609	19083290	-	CG7423	-3.88756	-0.801834	0.422649	1	FALSE	FALSE
FBgn0030983	X	19123755	19124388	-	CG15882	3.65451	2.59917	0.00934494	0.0198361	TRUE	FALSE
FBgn0030984	X	19125003	19127316	-	tgy	-0.290161	-2.52058	0.011716	0.0244692	FALSE	FALSE
FBgn0030985	X	19135081	19135868	-	Obp18a	1.13533	1.9776	0.0479737	0.0886115	TRUE	FALSE
FBgn0030989	X	19168777	19170883	-	Inx5	0.31256	0.277055	0.781738	0.852651	FALSE	FALSE
FBgn0030990	X	19176109	19179830	-	CG7556	-0.520506	-6.16981	6.84e-10	2.63e-09	FALSE	FALSE
FBgn0030991	X	19180173	19182024	+	CG7453	0.047992	0.649655	0.515915	0.630753	FALSE	FALSE
FBgn0030992	X	19183421	19187278	+	CG33253	-0.125413	-0.319102	0.749649	0.830213	FALSE	FALSE
FBgn0030993	X	19188035	19190193	+	Mec2	0.665344	19.144	1.09e-81	1.45e-80	TRUE	FALSE
FBgn0030994	X	19190214	19191029	+	HP1D3csd	0.747046	3.61118	0.000304803	0.000787852	TRUE	FALSE
FBgn0030995	X	19192219	19193448	-	CG7914	0.00632973	0.0190378	0.984811	0.989791	FALSE	FALSE
FBgn0030996	X	19193555	19196037	+	CG14194	-0.00991723	-0.0888887	0.92917	0.954641	FALSE	FALSE
FBgn0030997	X	19196058	19201979	-	CG7990	0.253245	2.30032	0.0214303	0.0427629	FALSE	FALSE
FBgn0030998	X	19208694	19212082	-	CG14195	0.519404	1.43345	0.151728	0.239862	FALSE	FALSE
FBgn0030999	X	19213254	19214938	+	Mur18B	-2.32008	-11.1886	4.64e-29	3.2e-28	FALSE	TRUE
FBgn0031000	X	19215515	19216660	+	Muc18B	0.493504	0.656418	0.511555	0.627274	FALSE	FALSE
FBgn0031001	X	19220622	19235910	+	CG7884	0.712054	1.11525	0.264745	0.374783	FALSE	FALSE
FBgn0031002	X	19236059	19241840	-	CG14196	0.475097	5.37636	7.6e-08	2.61e-07	FALSE	FALSE
FBgn0031003	X	19243631	19245224	+	CG7889	0.141796	1.072	0.28372	0.394871	FALSE	FALSE
FBgn0031004	X	19245158	19247250	-	CG7992	0.374531	7.97918	1.47e-15	7.12e-15	FALSE	FALSE
FBgn0031005	X	19248639	19252045	+	Hs3st-B	0.747875	0.950609	0.341803	0.457647	FALSE	FALSE
FBgn0031006	X	19252111	19261240	-	rictor	-0.675733	-9.29406	1.49e-20	8.39e-20	FALSE	TRUE
FBgn0031008	X	19266656	19268896	-	CG8010	-0.529932	-3.63512	0.000277852	0.000722185	FALSE	FALSE
FBgn0031010	X	19277176	19280349	-	CG8028	-1.89766	-4.37486	1.22e-05	3.6e-05	FALSE	TRUE
FBgn0031011	X	19281232	19298162	-	CG8034	-1.21787	-31.5924	4.7e-219	1.34e-217	FALSE	TRUE
FBgn0031012	X	19301330	19307925	-	CG8051	-0.527885	-11.1329	8.68e-29	5.93e-28	FALSE	FALSE
FBgn0031016	X	19353181	19471914	+	kek5	-0.177102	-3.28853	0.0010071	0.00244742	FALSE	FALSE
FBgn0031018	X	19475063	19476055	+	CG12200	1.9162	0.691147	0.489473	0.605518	FALSE	FALSE
FBgn0031020	X	19479984	19484643	+	Nat1	-0.766348	-14.7468	3.22e-49	3.07e-48	FALSE	TRUE
FBgn0031021	X	19492421	19493337	+	CG12203	-0.301682	-5.65108	1.59e-08	5.71e-08	FALSE	FALSE
FBgn0031022	X	19493292	19494401	-	CG12204	0.0828127	0.42613	0.670013	0.765413	FALSE	FALSE
FBgn0031023	X	19495505	19518402	+	CG14200	-0.660581	-10.7737	4.58e-27	3e-26	FALSE	TRUE
FBgn0031026	X	19531032	19531742	-	CG12231	3.20417	0.698881	0.484626	1	FALSE	FALSE
FBgn0031030	X	19569721	19579800	-	Tao	-0.868602	-20.382	2.42e-92	3.51e-91	FALSE	TRUE
FBgn0031031	X	19580350	19581981	-	CG14218	1.32601	2.66918	0.00760369	0.0163893	TRUE	FALSE
FBgn0031032	X	19583617	19587057	+	CG14204	2.08412	10.0019	1.49e-23	9.09e-23	TRUE	FALSE
FBgn0031033	X	19587348	19590170	-	CG14219	1.99168	36.1421	4.96e-286	1.75e-284	TRUE	FALSE
FBgn0031034	X	19592609	19595548	+	CG14205	-1.35162	-68.3635	0	0	FALSE	TRUE
FBgn0031036	X	19599803	19601851	-	CG14220	-0.234509	-1.52298	0.127763	0.207657	FALSE	FALSE
FBgn0031037	X	19605199	19611413	+	CG14207	0.232349	3.41688	0.000633428	0.00157821	FALSE	FALSE
FBgn0031038	X	19611526	19615617	+	Tyler	-0.808933	-0.462097	0.644012	0.742759	FALSE	FALSE
FBgn0031039	X	19611526	19615617	+	Shawn	-0.443787	-3.62125	0.000293184	0.000759175	FALSE	FALSE
FBgn0031040	X	19616196	19616825	+	CG14210	-0.565586	-2.57681	0.00997174	0.0210983	FALSE	FALSE
FBgn0031041	X	19616663	19618537	-	CG12788	0.14719	1.0339	0.301181	0.413504	FALSE	FALSE
FBgn0031042	X	19618819	19621245	-	CG14221	-0.0414881	-0.0797061	0.936471	0.960337	FALSE	FALSE
FBgn0031043	X	19621451	19623074	-	NAA20	-0.309062	-3.88462	0.00010249	0.000279107	FALSE	FALSE
FBgn0031044	X	19623114	19625729	+	MKP-4	-1.06004	-7.71132	1.25e-14	5.81e-14	FALSE	TRUE
FBgn0031045	X	19625705	19626601	+	CG14212	1.05775	2.26532	0.023493	0.0464758	TRUE	FALSE
FBgn0031047	X	19638767	19640746	+	Rcd-1	-0.160587	-2.34678	0.0189366	0.0381115	FALSE	FALSE
FBgn0031048	X	19641191	19642869	-	CG12237	0.723407	5.98509	2.16e-09	8.11e-09	TRUE	FALSE
FBgn0031049	X	19643327	19644518	+	Sec61gamma	-0.287634	-4.59338	4.36e-06	1.33e-05	FALSE	FALSE
FBgn0031050	X	19644531	19646176	-	Arp10	1.23071	9.47287	2.72e-21	1.56e-20	TRUE	FALSE
FBgn0031051	X	19646306	19652269	-	Ranbp21	-1.1426	-12.5904	2.39e-36	1.9e-35	FALSE	TRUE
FBgn0031052	X	19652305	19659407	+	CG14215	-1.24168	-9.85416	6.58e-23	3.94e-22	FALSE	TRUE
FBgn0031053	X	19659442	19663971	-	CG14223	8.13347	4.94144	7.75e-07	2.49e-06	TRUE	FALSE
FBgn0031054	X	19664561	19666866	+	Ssu72	0.340331	2.75895	0.00579876	0.0127056	FALSE	FALSE
FBgn0031055	X	19672312	19675891	-	et	0.592822	1.34008	0.180221	0.275508	FALSE	FALSE
FBgn0031057	X	19683808	19687658	+	Ubqn	0.0523053	1.41217	0.157901	0.247561	FALSE	FALSE
FBgn0031058	X	19687791	19688948	-	CG14227	0.556767	1.8257	0.067895	0.120163	FALSE	FALSE
FBgn0031059	X	19693977	19695250	-	CG14229	0.511953	3.40043	0.000672803	0.00166966	FALSE	FALSE
FBgn0031060	X	19699820	19701755	-	CG14231	1.38741	8.96733	3.04e-19	1.64e-18	TRUE	FALSE
FBgn0031061	X	19701927	19704259	-	CG14232	0.219998	1.88155	0.0598975	0.107679	FALSE	FALSE
FBgn0031062	X	19704176	19706417	+	CG14230	-1.30674	-10.1074	5.12e-24	3.15e-23	FALSE	TRUE
FBgn0031064	X	19718923	19730199	+	CG12531	5.1997	1.95597	0.0504686	0.0926459	FALSE	FALSE
FBgn0031065	X	19735570	19740456	+	CG14234	-0.418366	-0.457008	0.647665	0.746186	FALSE	FALSE
FBgn0031066	X	19740537	19744335	-	CoVIb	-0.162093	-6.53546	6.34e-11	2.55e-10	FALSE	FALSE
FBgn0031068	X	19748314	19750167	+	Alr	-0.364312	-2.85471	0.00430759	0.00964448	FALSE	FALSE
FBgn0031069	X	19750770	19759280	+	Pmp70	-2.23857	-102.911	0	0	FALSE	TRUE
FBgn0031070	X	19759173	19764874	-	CG12702	-0.425169	-1.47366	0.140573	0.225235	FALSE	FALSE
FBgn0031074	X	19823368	19824080	-	SkpE	5.02582	1.42529	0.154074	0.242867	FALSE	FALSE
FBgn0031077	X	19859743	19865524	-	CG15618	-0.634713	-3.67309	0.000239632	0.000626569	FALSE	TRUE
FBgn0031078	X	19852214	19859379	+	Nup205	-0.64486	-5.23021	1.69e-07	5.68e-07	FALSE	TRUE
FBgn0031080	X	19958393	19959403	-	CG12655	0.013133	0.00821852	0.993443	0.995264	FALSE	FALSE
FBgn0031081	X	19961297	19969323	+	Nep3	0.0887957	1.07539	0.282199	0.393273	FALSE	FALSE
FBgn0031088	X	20133579	20138878	+	CG15322	-1.09223	-0.277259	0.781581	1	FALSE	FALSE
FBgn0031089	X	20148124	20155514	+	CG9572	2.58737	4.35874	1.31e-05	3.87e-05	TRUE	FALSE
FBgn0031090	X	20155766	20159872	-	Rab35	0.226407	3.17493	0.00149871	0.00356873	FALSE	FALSE
FBgn0031091	X	20160355	20165830	-	Phf7	-0.954261	-2.05181	0.0401885	0.0757788	FALSE	TRUE
FBgn0031092	X	20166673	20168080	+	CG9577	-0.275715	-4.65406	3.25e-06	1.01e-05	FALSE	FALSE
FBgn0031093	X	20168042	20169981	-	CG9581	0.313969	2.45712	0.0140057	0.0289061	FALSE	FALSE
FBgn0031094	X	20170222	20171526	+	CG9578	0.0647534	0.375648	0.707179	0.794788	FALSE	FALSE
FBgn0031097	X	20239855	20243209	+	obst-A	1.83418	0.926067	0.354411	0.470849	FALSE	FALSE
FBgn0031098	X	20248309	20251093	-	CG17068	0.107058	1.00574	0.314539	0.428618	FALSE	FALSE
FBgn0031099	X	20254692	20257199	-	CG17065	0.779929	4.9941	5.91e-07	1.92e-06	TRUE	FALSE
FBgn0031100	X	20302015	20330372	-	CG1504	3.28708	0.68102	0.495859	1	FALSE	FALSE
FBgn0031101	X	20327444	20328680	+	CG1631	3.11991	0.645707	0.518469	1	FALSE	FALSE
FBgn0031104	X	20390096	20390806	-	jb	-5.36702	-1.76396	0.0777389	0.135228	FALSE	FALSE
FBgn0031106	X	20392334	20393751	-	Syx16	0.474818	3.42968	0.000604298	0.00150908	FALSE	FALSE
FBgn0031107	X	20394395	20412247	+	HERC2	-0.515647	-7.65927	1.87e-14	8.67e-14	FALSE	FALSE
FBgn0031108	X	20412341	20413581	-	CG15459	-5.11355	-1.29492	0.195346	0.294377	FALSE	FALSE
FBgn0031109	X	20415744	20416521	+	Obp19a	-3.91826	-0.808388	0.418867	1	FALSE	FALSE
FBgn0031111	X	20417921	20418964	-	Obp19c	2.03829	1.07157	0.283914	0.394992	FALSE	FALSE
FBgn0031114	X	20424069	20426402	+	cactin	0.222982	2.01662	0.0437347	0.0817369	FALSE	FALSE
FBgn0031115	X	20427411	20429673	-	CG11710	-0.427711	-3.25846	0.00112019	0.00270372	FALSE	FALSE
FBgn0031116	X	20433950	20445599	+	CG1695	0.358278	1.01134	0.311855	0.425649	FALSE	FALSE
FBgn0031117	X	20467455	20469796	+	GstT3	0.32783	3.53852	0.000402374	0.00102492	FALSE	FALSE
FBgn0031118	X	20469955	20510694	-	RhoGAP19D	-0.308571	-10.4194	2.02e-25	1.28e-24	FALSE	FALSE
FBgn0031119	X	20511544	20515828	+	CG1812	0.0215093	0.126727	0.899157	0.935157	FALSE	FALSE
FBgn0031126	X	20657122	20661425	+	Cyp6v1	0.0931825	1.4934	0.135332	0.217868	FALSE	FALSE
FBgn0031127	X	20661917	20669669	+	CG1835	0.162409	0.38288	0.701809	0.790514	FALSE	FALSE
FBgn0031128	X	20670832	20677063	-	hydra	1.742	0.355173	0.72246	1	FALSE	FALSE
FBgn0031135	X	20874941	20875303	+	CR11235	4.46939	1.39805	0.162097	0.25233	FALSE	FALSE
FBgn0031139	X	20930972	20933559	-	CG11227	0.831189	1.94796	0.0514192	0.0942195	FALSE	FALSE
FBgn0031141	X	20964527	20965419	-	CG1304	1.49811	1.74975	0.0801616	0.138911	FALSE	FALSE
FBgn0031142	X	21023390	21025888	-	r-cup	0.172886	0.589205	0.555724	0.667276	FALSE	FALSE
FBgn0031143	X	21026125	21028361	-	CG1532	-1.98331	-36.3854	7.24e-290	2.6e-288	FALSE	TRUE
FBgn0031144	X	21028652	21031950	-	CG1529	0.0473346	0.402192	0.687543	0.779802	FALSE	FALSE
FBgn0031145	X	21035469	21041467	+	Ntf-2	1.23811	23.7772	5.74e-125	1.04e-123	TRUE	FALSE
FBgn0031146	X	21039514	21040605	-	CG15449	3.51349	4.14655	3.38e-05	9.58e-05	TRUE	FALSE
FBgn0031148	X	21045138	21049096	+	Cbs	-0.585481	-4.61087	4.01e-06	1.23e-05	FALSE	FALSE
FBgn0031149	X	21049885	21053937	-	CG1518	-0.557027	-5.04972	4.42e-07	1.45e-06	FALSE	FALSE
FBgn0031150	X	21053963	21082391	+	bves	-0.736772	-10.8862	1.34e-27	8.93e-27	FALSE	TRUE
FBgn0031157	X	21104695	21106369	-	CG1503	-1.87172	-1.00407	0.315344	0.429384	FALSE	FALSE
FBgn0031159	X	21093844	21111417	+	CG11566	0.694993	0.402202	0.687536	0.779802	FALSE	FALSE
FBgn0031161	X	21117159	21120444	+	CG15445	-0.381194	-3.35429	0.000795691	0.00195796	FALSE	FALSE
FBgn0031163	X	21193253	21194521	+	CG14579	5.0698	1.82959	0.0673108	0.119257	FALSE	FALSE
FBgn0031168	X	21249976	21251148	-	CG1722	1.34388	2.00469	0.0449961	0.0837484	TRUE	FALSE
FBgn0031169	X	21285301	21292458	+	CG1494	-0.366529	-0.894798	0.370895	0.488249	FALSE	FALSE
FBgn0031170	X	21292308	21306665	-	CG1718	-1.10434	-25.8628	1.75e-147	3.6e-146	FALSE	TRUE
FBgn0031171	X	21307586	21317522	-	CG1801	-0.0559987	-0.0699567	0.944228	0.964778	FALSE	FALSE
FBgn0031174	X	21324046	21328150	+	CG1486	0.185791	3.47441	0.000511975	0.00128784	FALSE	FALSE
FBgn0031176	X	21402339	21402772	-	CG1678	1.04878	17.8407	3.41e-71	4.15e-70	TRUE	FALSE
FBgn0031178	X	21428614	21429256	-	CG10918	3.43389	0.71203	0.476446	1	FALSE	FALSE
FBgn0031181	X	21477254	21478945	-	Ir20a	-1.47793	-1.76458	0.0776339	0.135138	FALSE	FALSE
FBgn0031182	X	21517434	21519218	-	Cyp6t1	-2.46361	-35.7137	2.42e-279	8.37e-278	FALSE	TRUE
FBgn0031183	X	22444227	22447808	+	CG14621	-1.29223	-12.5592	3.54e-36	2.81e-35	FALSE	TRUE
FBgn0031184	X	22447183	22449491	-	CG14615	-1.68559	-12.7067	5.43e-37	4.35e-36	FALSE	TRUE
FBgn0031187	X	22455803	22470146	+	CG14619	0.349365	7.05966	1.67e-12	7.22e-12	FALSE	FALSE
FBgn0031188	X	22469981	22472021	-	CG14613	-0.13482	-1.40105	0.161198	0.251259	FALSE	FALSE
FBgn0031189	X	22473698	22474998	+	CG14618	-0.905564	-4.81682	1.46e-06	4.6e-06	FALSE	TRUE
FBgn0031190	X	22474851	22482357	-	CG12576	-0.0685257	-1.70524	0.0881488	0.151135	FALSE	FALSE
FBgn0031191	X	22482082	22487458	+	Cp110	0.649053	1.86432	0.0622772	0.111347	FALSE	FALSE
FBgn0031194	X	22534831	22540383	-	CG17598	-0.365799	-4.97763	6.44e-07	2.08e-06	FALSE	FALSE
FBgn0031195	X	22515197	22542024	+	CG17600	0.590779	3.60619	0.000310728	0.000801442	FALSE	FALSE
FBgn0031196	X	22542386	22544322	-	CG17599	-0.119665	-0.0335704	0.97322	0.982332	FALSE	FALSE
FBgn0031197	X	22547097	22548056	+	CG17601	0.205601	0.0580384	0.953718	0.971039	FALSE	FALSE
FBgn0031201	X	22809292	22811935	-	CG12446	-0.392751	-0.285318	0.7754	0.847854	FALSE	FALSE
FBgn0039941	X	23068301	23081144	+	CG17167	-1.43186	-32.5779	8.43e-233	2.53e-231	FALSE	TRUE
FBgn0039942	X	23080759	23082709	-	CG17163	-0.609361	-3.26763	0.00108453	0.00262391	FALSE	TRUE
FBgn0039943	X	23082738	23084576	+	CG17168	-0.200155	-2.01182	0.0442393	0.0825271	FALSE	FALSE
FBgn0039944	X	23084960	23096735	-	CG17162	-0.324523	-3.78369	0.000154518	0.000412739	FALSE	FALSE
FBgn0039945	X	23084960	23092631	-	CG17159	-0.592199	-2.59985	0.00932637	0.0198095	FALSE	FALSE
FBgn0039946	X	23106003	23108331	+	ATbp	-0.151178	-0.481287	0.630313	0.731688	FALSE	FALSE
FBgn0039965	X	23013495	23016586	+	CG13865	-0.685905	-5.73949	9.5e-09	3.44e-08	FALSE	TRUE
FBgn0039966	X	23012140	23013409	-	Rab21	1.50142	11.1166	1.04e-28	7.09e-28	TRUE	FALSE
FBgn0040028	X	21605884	21608920	-	CG17450	1.29027	1.09322	0.274296	0.385496	FALSE	FALSE
FBgn0040031	X	23036066	23047678	+	CG12061	-0.866457	-0.639745	0.522338	0.636816	FALSE	FALSE
FBgn0040066	X	2585980	2588217	+	wds	-0.440529	-5.42067	5.94e-08	2.05e-07	FALSE	FALSE
FBgn0040068	X	19261820	19273280	+	Vav	0.0024751	0.0357679	0.971467	0.982332	FALSE	FALSE
FBgn0040069	X	6200188	6202559	-	vanin-like	-3.40168	-56.5703	0	0	FALSE	TRUE
FBgn0040087	X	7894031	7896991	+	p115	-0.222016	-2.1251	0.0335779	0.0644345	FALSE	FALSE
FBgn0040089	X	19706418	19713045	-	meso18E	0.539652	1.99511	0.0460313	0.0854328	FALSE	FALSE
FBgn0040153	X	14203961	14211457	-	l(1)G0469	-0.551777	-14.5934	3.09e-48	2.9e-47	FALSE	FALSE
FBgn0040207	X	16267007	16276180	-	kat80	-0.148914	-1.46316	0.143424	0.228718	FALSE	FALSE
FBgn0040234	X	9319359	9324458	+	c12.2	-0.71648	-8.21751	2.08e-16	1.04e-15	FALSE	TRUE
FBgn0040235	X	9317915	9319223	-	c12.1	-0.367978	-2.79979	0.0051136	0.0113254	FALSE	FALSE
FBgn0040236	X	9275318	9283117	-	c11.1	0.969211	17.6325	1.39e-69	1.66e-68	TRUE	FALSE
FBgn0040285	X	15446179	15449883	-	Scamp	1.20338	34.4664	2.56e-260	8.47e-259	TRUE	FALSE
FBgn0040309	X	13329824	13331994	+	Jafrac1	-1.63203	-75.7233	0	0	FALSE	TRUE
FBgn0040319	X	8102181	8116147	-	Gclc	-1.01442	-37.033	3.37e-300	1.25e-298	FALSE	TRUE
FBgn0040333	X	2622069	2624575	-	brv3	-0.361251	-0.779396	0.435746	0.553619	FALSE	FALSE
FBgn0040334	X	2617758	2619738	-	Tsp3A	0.317455	2.13304	0.0329217	0.0633038	FALSE	FALSE
FBgn0040336	X	2619799	2622140	+	Seipin	-0.443377	-7.5702	3.73e-14	1.71e-13	FALSE	FALSE
FBgn0040337	X	1026791	1028290	+	CG3021	0.306371	1.5614	0.118428	0.194485	FALSE	FALSE
FBgn0040339	X	928139	928860	+	MED22	-0.0293885	-0.152764	0.878584	0.921263	FALSE	FALSE
FBgn0040340	X	935232	937822	+	TRAM	-0.769346	-13.2308	5.83e-40	4.91e-39	FALSE	TRUE
FBgn0040342	X	930931	932475	-	CG3706	-0.855852	-13.4365	3.69e-41	3.17e-40	FALSE	TRUE
FBgn0040343	X	846171	847157	-	CG3713	4.28251	1.27573	0.20205	0.30208	FALSE	FALSE
FBgn0040344	X	922889	927582	-	CG3711	-0.794411	-5.46467	4.64e-08	1.61e-07	FALSE	TRUE
FBgn0040345	X	928798	930098	-	CG3708	-0.534492	-0.31019	0.756416	0.835382	FALSE	FALSE
FBgn0040346	X	939170	940805	-	CG3704	-0.359532	-2.15472	0.0311837	0.0600952	FALSE	FALSE
FBgn0040347	X	941075	943229	+	mus81	-1.08745	-3.20931	0.00133055	0.00318158	FALSE	TRUE
FBgn0040348	X	942474	945773	-	CG3703	2.33745	9.22514	2.83e-20	1.58e-19	TRUE	FALSE
FBgn0040349	X	946662	947500	-	CG3699	1.8878	21.3022	1.08e-100	1.69e-99	TRUE	FALSE
FBgn0040350	X	948585	951900	-	CG3690	-0.153626	-0.317902	0.75056	0.831013	FALSE	FALSE
FBgn0040351	X	1013984	1026703	-	CG11638	1.19359	2.76208	0.00574338	0.0125905	TRUE	FALSE
FBgn0040352	X	2871884	2872853	-	CG14416	0.157782	0.0449489	0.964148	0.977205	FALSE	FALSE
FBgn0040353	X	2875428	2876533	-	CG14417	-2.74252	-1.42241	0.154908	0.243873	FALSE	FALSE
FBgn0040354	X	2882226	2883661	-	CG14418	-1.7025	-0.614071	0.539168	0.652232	FALSE	FALSE
FBgn0040355	X	2890768	2894232	+	CG3526	0.190177	0.105085	0.916308	0.945747	FALSE	FALSE
FBgn0040357	X	1206737	1207555	+	CG14624	-0.587435	-0.23092	0.817377	0.879746	FALSE	FALSE
FBgn0040358	X	1199546	1203157	+	CG14625	-1.37108	-2.02501	0.0428659	0.0802962	FALSE	TRUE
FBgn0040359	X	1191308	1196660	+	CG11380	2.64257	1.54756	0.121728	0.199179	FALSE	FALSE
FBgn0040360	X	1184778	1188585	+	CG14626	2.13839	6.61044	3.83e-11	1.56e-10	TRUE	FALSE
FBgn0040361	X	1181620	1183502	+	CG14627	4.24666	4.50146	6.75e-06	2.04e-05	TRUE	FALSE
FBgn0040362	X	1180165	1181551	+	CG11379	1.9989	1.48095	0.138621	0.222466	FALSE	FALSE
FBgn0040363	X	1173877	1176035	-	CG11384	0.182632	1.14473	0.252323	0.359936	FALSE	FALSE
FBgn0040364	X	1170828	1173797	+	CG11378	0.486984	14.87	5.16e-50	4.96e-49	FALSE	FALSE
FBgn0040365	X	1145644	1146132	+	CG14628	1.742	0.355173	0.72246	1	FALSE	FALSE
FBgn0040366	X	1211989	1215156	-	CG11398	-1.14042	-3.92269	8.76e-05	0.00023986	FALSE	TRUE
FBgn0040367	X	1209970	1211853	+	CG11382	3.91757	8.45429	2.81e-17	1.44e-16	TRUE	FALSE
FBgn0040368	X	1158599	1162389	-	eIF4E-7	4.99879	1.75641	0.0790179	0.137177	FALSE	FALSE
FBgn0040370	X	283186	294962	-	CG13375	1.23906	3.19833	0.00138228	0.00329987	TRUE	FALSE
FBgn0040371	X	307684	308935	+	CG12470	4.28251	1.27573	0.20205	0.30208	FALSE	FALSE
FBgn0040372	X	245978	254650	+	G9a	-1.32357	-21.5854	2.47e-103	3.92e-102	FALSE	TRUE
FBgn0040373	X	243954	245856	-	CG3038	1.49824	2.41094	0.0159114	0.0324763	TRUE	FALSE
FBgn0040375	X	2583745	2585699	-	CG13760	0.290153	1.41407	0.157342	0.246862	FALSE	FALSE
FBgn0040376	X	2580958	2583823	+	CG13759	-1.66744	-0.668	0.504133	0.62061	FALSE	FALSE
FBgn0040377	X	2579091	2580560	-	Vha36-3	-1.76629	-1.51853	0.12888	0.208877	FALSE	FALSE
FBgn0040382	X	759594	761939	+	CG5273	0.0515323	0.303217	0.761725	0.838984	FALSE	FALSE
FBgn0040383	X	750347	758719	+	CG5254	-0.626824	-6.47194	9.68e-11	3.86e-10	FALSE	TRUE
FBgn0040384	X	2782906	2790567	-	CG32795	-0.506029	-11.3966	4.35e-30	3.06e-29	FALSE	FALSE
FBgn0040385	X	2409365	2410901	-	CG12496	1.76557	0.676971	0.498424	0.614794	FALSE	FALSE
FBgn0040388	X	2444167	2470043	-	boi	-0.294355	-1.46344	0.143347	0.228623	FALSE	FALSE
FBgn0040389	X	2343997	2344649	-	mRpL14	1.01652	6.05061	1.44e-09	5.47e-09	TRUE	FALSE
FBgn0040391	X	2327128	2328941	+	CG2854	-1.65081	-1.72343	0.0848115	0.146024	FALSE	FALSE
FBgn0040392	X	2324748	2326217	-	CG14050	-0.910045	-1.11788	0.263617	0.373488	FALSE	FALSE
FBgn0040393	X	3236130	3236686	-	CG14265	0.498074	0.339056	0.734567	0.818279	FALSE	FALSE
FBgn0040394	X	2078343	2080405	-	CG16903	0.518463	7.20762	5.69e-13	2.5e-12	FALSE	FALSE
FBgn0040395	X	2080610	2093948	+	Unc-76	0.966362	7.50816	6e-14	2.73e-13	TRUE	FALSE
FBgn0040396	X	3175018	3176223	+	CG3939	0.654326	5.2668	1.39e-07	4.67e-07	TRUE	FALSE
FBgn0040397	X	1073041	1134896	-	CG3655	-0.442392	-7.90903	2.59e-15	1.24e-14	FALSE	FALSE
FBgn0040398	X	1051525	1052631	+	CG14629	-1.78578	-43.0662	0	0	FALSE	TRUE
FBgn0040467	X	9158622	9159375	+	Dip1	-0.341637	-0.727214	0.467095	0.583224	FALSE	FALSE
FBgn0040514	X	23084672	23085536	+	CG17169	1.19247	1.07989	0.280192	0.391023	FALSE	FALSE
FBgn0040649	X	20486180	20486588	+	CG15461	-1.57457	-2.10877	0.0349649	0.0667932	FALSE	TRUE
FBgn0040650	X	20426431	20427042	-	CG15456	-0.125363	-0.205169	0.83744	0.892988	FALSE	FALSE
FBgn0040651	X	20413652	20414199	-	CG15458	-3.50658	-0.720426	0.471263	1	FALSE	FALSE
FBgn0040850	X	10839230	10839895	+	CG15210	3.68308	61.1996	0	0	TRUE	FALSE
FBgn0040877	X	17422320	17443994	-	CG12994	6.24485	2.88627	0.00389837	0.00877167	TRUE	FALSE
FBgn0040890	X	19494420	19494992	-	ksh	0.412183	2.55408	0.0106467	0.0223964	FALSE	FALSE
FBgn0040892	X	862608	863200	+	CG14634	-4.30532	-0.89092	0.372972	1	FALSE	FALSE
FBgn0040899	X	2184725	2185258	+	CG17776	1.23826	5.10724	3.27e-07	1.08e-06	TRUE	FALSE
FBgn0040900	X	2186855	2187741	+	CG17777	0.0115357	0.00765311	0.993894	0.995335	FALSE	FALSE
FBgn0040904	X	4276493	4277000	-	CG15577	4.35759	1.30707	0.191189	0.289251	FALSE	FALSE
FBgn0040905	X	4277547	4277961	-	CG15578	-0.133255	-0.0480379	0.961686	0.975684	FALSE	FALSE
FBgn0040906	X	4311279	4311799	-	CG15579	1.06631	0.80059	0.423369	0.541931	FALSE	FALSE
FBgn0040907	X	4321764	4322231	-	mRpL33	0.669779	4.7313	2.23e-06	6.97e-06	TRUE	FALSE
FBgn0040918	X	6257668	6267228	-	schlank	0.0657304	1.66803	0.0953091	0.162077	FALSE	FALSE
FBgn0040928	X	8397157	8398298	-	CG15345	-0.154638	-0.313838	0.753644	0.833514	FALSE	FALSE
FBgn0040929	X	8590775	8591729	-	CG12659	-0.0571125	-0.202874	0.839234	0.894029	FALSE	FALSE
FBgn0040931	X	9159514	9160052	-	CG9034	1.25953	7.52527	5.26e-14	2.4e-13	TRUE	FALSE
FBgn0040941	X	10217913	10219139	-	CG15308	-0.116569	-0.103473	0.917587	0.946596	FALSE	FALSE
FBgn0040942	X	10264233	10265263	-	CG12643	-0.964166	-9.19408	3.78e-20	2.11e-19	FALSE	TRUE
FBgn0041210	X	13262687	13285632	-	HDAC4	0.281621	4.89425	9.87e-07	3.15e-06	FALSE	FALSE
FBgn0041626	X	20141819	20143188	-	Or19a	1.82968	0.649631	0.515931	0.630753	FALSE	FALSE
FBgn0041629	X	8709652	8712478	+	Hexo2	0.707651	3.83999	0.000123039	0.000331763	TRUE	FALSE
FBgn0042132	X	19741224	19744335	-	CG18809	-0.503404	-4.87388	1.09e-06	3.48e-06	FALSE	FALSE
FBgn0042146	X	990518	991184	+	CG18823	-1.02814	-0.469704	0.638566	0.738296	FALSE	FALSE
FBgn0043001	X	12017225	12017961	-	Chrac-16	0.280254	0.753343	0.451244	0.56781	FALSE	FALSE
FBgn0043796	X	6299054	6301285	-	CG12219	-0.203016	-0.987637	0.323331	0.438302	FALSE	FALSE
FBgn0043903	X	19676061	19683518	-	dome	0.865632	21.3799	2.06e-101	3.24e-100	TRUE	FALSE
FBgn0044030	X	19479382	19480238	-	mRpS14	1.23574	7.17389	7.29e-13	3.19e-12	TRUE	FALSE
FBgn0044046	X	3667621	3668845	+	Ilp7	-1.09223	-0.277259	0.781581	1	FALSE	FALSE
FBgn0044047	X	2331493	2334658	-	Ilp6	-0.0340763	-0.06704	0.94655	0.966066	FALSE	FALSE
FBgn0044508	X	1482492	1482590	-	snoRNA:M	-1.42949	-0.764192	0.444753	0.561689	FALSE	FALSE
FBgn0044872	X	23008766	23011303	-	FucTC	0.554597	4.20374	2.63e-05	7.55e-05	FALSE	FALSE
FBgn0045073	X	15934495	15940451	-	Stim	-0.13947	-2.66429	0.00771506	0.0166048	FALSE	FALSE
FBgn0045502	X	11413467	11417422	-	Gr10a	-2.21092	-2.86564	0.00416168	0.00933531	FALSE	TRUE
FBgn0046687	X	5673830	5679977	-	Tre1	1.82951	10.6511	1.72e-26	1.11e-25	TRUE	FALSE
FBgn0047092	X	7145600	7149850	-	CR32730	4.20364	1.21118	0.225826	0.330291	FALSE	FALSE
FBgn0047095	X	19171077	19174900	-	CG33939	0.70445	0.360513	0.718464	0.805057	FALSE	FALSE
FBgn0052493	X	3427452	3427523	-	tRNA:CR32493	3.64087	0.891404	0.372712	1	FALSE	FALSE
FBgn0052495	X	17899702	17906025	+	CG32495	0.223516	3.968	7.25e-05	0.000200286	FALSE	FALSE
FBgn0052496	X	17898643	17899498	+	CR32496	0.483819	0.569081	0.569301	0.678679	FALSE	FALSE
FBgn0052499	X	22583634	22632710	-	Cda4	3.11991	0.645707	0.518469	1	FALSE	FALSE
FBgn0052506	X	20449331	20467065	+	CG32506	0.62814	3.34577	0.00082055	0.00201573	TRUE	FALSE
FBgn0052507	X	20780150	20781220	-	CG32507	-2.86786	-1.42816	0.153247	0.241767	FALSE	FALSE
FBgn0052511	X	21156259	21156621	-	CR32511	2.14308	0.439497	0.660301	1	FALSE	FALSE
FBgn0052512	X	21062277	21067540	-	CG32512	-1.14519	-2.97144	0.0029641	0.00676697	FALSE	TRUE
FBgn0052520	X	21304441	21304535	-	tRNA:CR32520	-0.115264	-0.0247862	0.980225	1	FALSE	FALSE
FBgn0052521	X	21205310	21281171	-	CG32521	0.391156	2.80872	0.00497389	0.0110421	FALSE	FALSE
FBgn0052528	X	19746041	19748458	+	parvin	1.40176	15.412	1.36e-53	1.37e-52	TRUE	FALSE
FBgn0052529	X	19866146	19908108	+	Hers	-0.315515	-8.08765	6.08e-16	2.98e-15	FALSE	FALSE
FBgn0052532	X	19531851	19547482	-	CG32532	0.70831	0.688801	0.490948	0.607113	FALSE	FALSE
FBgn0052533	X	19474156	19479411	-	CG32533	0.510266	2.61171	0.00900896	0.0191694	FALSE	FALSE
FBgn0052536	X	19275004	19276898	-	CG32536	0.210952	1.19509	0.232053	0.337816	FALSE	FALSE
FBgn0052537	X	19273349	19276539	-	CG32537	0.245593	1.48154	0.138463	0.222258	FALSE	FALSE
FBgn0052544	X	18860284	18861964	+	CG32544	1.48278	3.29656	0.00097877	0.00238165	TRUE	FALSE
FBgn0052547	X	18443027	18479487	-	CG32547	1.06592	4.46754	7.91e-06	2.37e-05	TRUE	FALSE
FBgn0052548	X	18435719	18440581	-	CG32548	6.01835	2.69286	0.00708415	0.0153451	TRUE	FALSE
FBgn0052549	X	18390498	18410144	-	CG32549	-0.109167	-2.15475	0.0311813	0.0600952	FALSE	FALSE
FBgn0052554	X	17851869	17852685	-	CG32554	-1.20949	-2.88629	0.00389816	0.00877167	FALSE	TRUE
FBgn0052557	X	17852958	17856129	-	CG32557	1.42733	4.60145	4.2e-06	1.29e-05	TRUE	FALSE
FBgn0052563	X	17208436	17209063	+	CG32563	2.14308	0.439497	0.660301	1	FALSE	FALSE
FBgn0052564	X	17206407	17207854	+	CG32564	0.727348	0.51077	0.609512	0.713787	FALSE	FALSE
FBgn0052568	X	16740906	16742918	+	CG32568	-0.490872	-1.05894	0.289627	0.401688	FALSE	FALSE
FBgn0052569	X	16738178	16738868	+	TwdlZ	-1.89996	-2.7847	0.00535777	0.0118103	FALSE	TRUE
FBgn0052570	X	16734947	16735980	+	TwdlY	-1.95674	-1.66288	0.0963365	0.163612	FALSE	FALSE
FBgn0052571	X	16731091	16732630	+	TwdlX	-0.532845	-0.765861	0.443759	0.560866	FALSE	FALSE
FBgn0052572	X	16721183	16726948	+	CG32572	0.115308	0.125324	0.900267	0.93609	FALSE	FALSE
FBgn0052573	X	16651376	16653275	+	CG32573	5.39351	1.69234	0.0905814	0.154901	FALSE	FALSE
FBgn0052574	X	16742847	16744365	+	Twdlalpha	4.36433	1.3077	0.190975	0.289118	FALSE	FALSE
FBgn0052576	X	16285953	16288533	-	CG32576	0.181335	2.45587	0.0140543	0.0290019	FALSE	FALSE
FBgn0052579	X	16323286	16325768	+	CG32579	0.913724	4.67036	3.01e-06	9.31e-06	TRUE	FALSE
FBgn0052580	X	16009114	16061722	+	Muc14A	-1.57794	-5.79895	6.67e-09	2.44e-08	FALSE	TRUE
FBgn0052581	X	15796908	15799162	-	CG32581	-0.305268	-4.00852	6.11e-05	0.00016985	FALSE	FALSE
FBgn0052582	X	15835601	15836923	+	CR32582	2.44268	3.30215	0.000959482	0.00233732	TRUE	FALSE
FBgn0052590	X	14838352	14839106	-	CG32590	0.24232	0.705063	0.480771	0.596615	FALSE	FALSE
FBgn0052591	X	14927202	14928944	-	CG32591	-2.9728	-2.2632	0.0236234	0.0466985	FALSE	TRUE
FBgn0052594	X	15024436	15042060	+	be	1.89299	29.755	1.49e-194	3.83e-193	TRUE	FALSE
FBgn0052600	X	14322226	14462351	+	dpr8	-0.280153	-0.236086	0.813366	0.876113	FALSE	FALSE
FBgn0052601	X	14378806	14379826	+	betaNACtes3	3.69663	0.770903	0.440764	1	FALSE	FALSE
FBgn0052602	X	14277735	14288161	+	Muc12Ea	-1.11065	-0.555665	0.57844	0.68672	FALSE	FALSE
FBgn0052603	X	14184561	14185807	+	CG32603	3.28708	0.68102	0.495859	1	FALSE	FALSE
FBgn0052625	X	13756164	13756826	-	CG32625	-0.0602157	-0.0739384	0.941059	0.96316	FALSE	FALSE
FBgn0052626	X	13830741	13845866	-	AMPdeam	-0.0518366	-1.30676	0.191296	0.28937	FALSE	FALSE
FBgn0052631	X	13556472	13557866	+	CG32631	-1.55488	-1.36385	0.172615	0.265895	FALSE	FALSE
FBgn0052633	X	13561671	13563359	+	CG32633	-0.224646	-4.97533	6.51e-07	2.11e-06	FALSE	FALSE
FBgn0052636	X	13332374	13333857	+	CR32636	-1.63966	-5.56905	2.56e-08	9.04e-08	FALSE	TRUE
FBgn0052638	X	13122876	13128794	-	CG32638	0.965996	14.7443	3.35e-49	3.18e-48	TRUE	FALSE
FBgn0052639	X	13235925	13236566	-	CG32639	1.85354	7.58545	3.31e-14	1.52e-13	TRUE	FALSE
FBgn0052640	X	13178005	13178523	+	CG32640	0.197556	1.58119	0.113834	0.188236	FALSE	FALSE
FBgn0052641	X	13184478	13184996	+	CG32641	-0.0155497	-0.121711	0.903128	0.93783	FALSE	FALSE
FBgn0052642	X	12959220	12960790	+	CG32642	-3.91826	-0.808388	0.418867	1	FALSE	FALSE
FBgn0052645	X	13139199	13153462	+	CG32645	0.572767	1.71136	0.0870149	0.149357	FALSE	FALSE
FBgn0052647	X	12771844	12784958	-	CG32647	2.32008	7.2779	3.39e-13	1.5e-12	TRUE	FALSE
FBgn0052649	X	12898768	12901114	-	CG32649	-0.455903	-3.87807	0.000105287	0.000286131	FALSE	FALSE
FBgn0052650	X	12897503	12898669	-	CG32650	-0.173497	-0.221517	0.82469	0.884931	FALSE	FALSE
FBgn0052651	X	12404616	12408477	-	CG32651	3.91864	0.867324	0.385764	0.50403	FALSE	FALSE
FBgn0052652	X	12411018	12412181	-	CR32652	2.14308	0.439497	0.660301	1	FALSE	FALSE
FBgn0052654	X	12596047	12609910	+	Sec16	-1.49277	-9.34152	9.5e-21	5.4e-20	FALSE	TRUE
FBgn0052655	X	12234562	12235877	-	CG32655	-0.950796	-0.809447	0.418258	0.536597	FALSE	FALSE
FBgn0052656	X	12059795	12065144	+	Muc11A	-9.76328	-27.7296	3.07e-169	7.08e-168	FALSE	TRUE
FBgn0052660	X	11920004	11920574	-	CR32660	3.57356	0.873931	0.382156	1	FALSE	FALSE
FBgn0052666	X	11493135	11555045	+	Drak	-0.21683	-4.19228	2.76e-05	7.91e-05	FALSE	FALSE
FBgn0052667	X	11139762	11140263	-	ssp7	1.74755	2.5144	0.0119234	0.0248666	TRUE	FALSE
FBgn0052668	X	11156676	11159760	-	CG32668	0.699951	1.23457	0.21699	0.32008	FALSE	FALSE
FBgn0052669	X	10842697	10845081	-	CG32669	-1.73304	-25.8701	1.45e-147	2.99e-146	FALSE	TRUE
FBgn0052672	X	10764878	10768338	-	Atg8a	0.671345	30.7015	5.43e-207	1.47e-205	TRUE	FALSE
FBgn0052675	X	10760048	10764413	-	Tango5	0.248311	4.49546	6.94e-06	2.1e-05	FALSE	FALSE
FBgn0052676	X	10711163	10744943	-	CG32676	0.000508277	0.0126814	0.989882	0.993137	FALSE	FALSE
FBgn0052677	X	10627737	10710947	+	X11Lbeta	0.899533	2.67677	0.00743366	0.0160545	TRUE	FALSE
FBgn0052679	X	10366402	10367472	-	CG32679	-4.64343	-1.2607	0.207416	0.3087	FALSE	FALSE
FBgn0052681	X	10376651	10381352	-	CG32681	-2.87251	-11.1296	9e-29	6.14e-28	FALSE	TRUE
FBgn0052683	X	10410391	10454895	-	CG32683	-0.171513	-0.366526	0.713972	0.801257	FALSE	FALSE
FBgn0052685	X	10071858	10082492	-	ZAP3	-0.554296	-10.0667	7.75e-24	4.74e-23	FALSE	FALSE
FBgn0052686	X	10371717	10375316	-	CG32686	-3.37242	-12.0314	2.43e-33	1.84e-32	FALSE	TRUE
FBgn0052687	X	10482028	10487205	-	CG32687	-0.763151	-29.6755	1.59e-193	4.06e-192	FALSE	TRUE
FBgn0052690	X	10204400	10205289	+	CR32690	-0.118467	-0.0970933	0.922652	0.950245	FALSE	FALSE
FBgn0052693	X	10061627	10062785	+	Gr9a	0.138364	0.0917838	0.92687	0.952949	FALSE	FALSE
FBgn0052694	X	9989690	10006882	+	CG32694	-0.00609047	-0.0185019	0.985238	0.990145	FALSE	FALSE
FBgn0052695	X	9872382	9874057	-	CG32695	-0.313268	-1.41674	0.15656	0.24593	FALSE	FALSE
FBgn0052698	X	9783223	9855449	+	CG32698	1.12372	1.93958	0.0524304	0.0958047	FALSE	FALSE
FBgn0052699	X	9571537	9579987	-	CG32699	0.181313	4.12586	3.69e-05	0.000104467	FALSE	FALSE
FBgn0052702	X	9558665	9571308	-	Cubn	-0.584238	-7.66828	1.74e-14	8.1e-14	FALSE	FALSE
FBgn0052703	X	9261376	9267698	-	Erk7	0.136494	0.0648726	0.948275	0.9673	FALSE	FALSE
FBgn0052704	X	9232726	9236585	-	Ir8a	-4.91521	-1.18839	0.23468	0.339794	FALSE	FALSE
FBgn0052706	X	9087129	9088073	+	CG32706	3.24454	4.36119	1.29e-05	3.83e-05	TRUE	FALSE
FBgn0052707	X	9082931	9085867	+	APC4	-0.841447	-2.97082	0.00297006	0.00677939	FALSE	TRUE
FBgn0052708	X	9085932	9086864	+	CG32708	-0.230041	-0.7558	0.449769	0.566715	FALSE	FALSE
FBgn0052712	X	8433087	8433809	-	CG32712	0.240971	0.438802	0.660805	0.757334	FALSE	FALSE
FBgn0052713	X	8456837	8457632	-	CG32713	0.511106	1.84188	0.0654931	0.116462	FALSE	FALSE
FBgn0052726	X	7425220	7425743	-	CG32726	3.28708	0.68102	0.495859	1	FALSE	FALSE
FBgn0052732	X	6958032	6968750	-	CG32732	-0.520033	-4.0399	5.35e-05	0.000149283	FALSE	FALSE
FBgn0052733	X	6952336	6952809	+	CR32733	-0.288311	-0.161203	0.871933	0.916508	FALSE	FALSE
FBgn0052736	X	7011357	7012137	+	CG32736	-0.13346	-0.312088	0.754974	0.834562	FALSE	FALSE
FBgn0052745	X	6280233	6280752	-	CR32745	4.28251	1.27573	0.20205	0.30208	FALSE	FALSE
FBgn0052750	X	6194737	6196439	-	CG32750	-2.61407	-35.5542	7.17e-277	2.45e-275	FALSE	TRUE
FBgn0052751	X	6196580	6198654	-	CG32751	-4.82016	-3.49722	0.000470127	0.00118758	FALSE	TRUE
FBgn0052755	X	5950251	5951711	+	CG32755	0.551301	1.19713	0.231256	0.336807	FALSE	FALSE
FBgn0052756	X	5945682	5948353	+	CG32756	-0.321402	-1.81278	0.0698654	0.123417	FALSE	FALSE
FBgn0052758	X	5719374	5738031	-	CG32758	0.780355	10.683	1.22e-26	7.93e-26	TRUE	FALSE
FBgn0052767	X	5071027	5084768	-	CG32767	0.0741244	1.02999	0.303016	0.41553	FALSE	FALSE
FBgn0052772	X	4909102	4915161	+	CG32772	-0.12696	-1.13194	0.257659	0.366551	FALSE	FALSE
FBgn0052773	X	4387676	4611385	-	CR32773	2.00751	5.29548	1.19e-07	4.01e-07	TRUE	FALSE
FBgn0052774	X	4244095	4246139	-	Muc4B	-6.21436	-2.00367	0.0451052	0.0839158	FALSE	TRUE
FBgn0052783	X	3945043	3948460	+	CG32783	-0.90535	-2.59325	0.00950723	0.0201447	FALSE	TRUE
FBgn0052786	X	3940847	3944265	+	CG32786	-1.03887	-3.10442	0.00190652	0.00448042	FALSE	TRUE
FBgn0052791	X	3507245	3571649	-	CG32791	1.85923	3.21408	0.00130865	0.00313321	TRUE	FALSE
FBgn0052792	X	3557812	3572000	+	ppk8	0.349611	0.301141	0.763307	0.840092	FALSE	FALSE
FBgn0052793	X	2929796	2932626	+	CG32793	-2.33948	-0.914939	0.360224	0.477411	FALSE	FALSE
FBgn0052797	X	2424925	2425855	-	CG32797	3.11991	0.645707	0.518469	1	FALSE	FALSE
FBgn0052801	X	1902082	1903177	-	CG32801	-2.95424	-1.93805	0.0526167	0.096105	FALSE	FALSE
FBgn0052803	X	1900699	1901911	-	CG32803	0.690754	3.91317	9.11e-05	0.000248945	TRUE	FALSE
FBgn0052808	X	1468693	1469817	-	CG32808	1.96949	3.30337	0.000955312	0.00232803	TRUE	FALSE
FBgn0052813	X	1380914	1392843	+	CG32813	-0.173978	-4.36567	1.27e-05	3.75e-05	FALSE	FALSE
FBgn0052814	X	1019795	1026700	-	CG32814	0.41961	0.236965	0.812684	0.875725	FALSE	FALSE
FBgn0052815	X	932466	939424	+	CG32815	-0.408665	-1.20377	0.22868	0.333611	FALSE	FALSE
FBgn0052816	X	316576	470726	-	CG32816	1.15142	1.17803	0.238784	0.344216	FALSE	FALSE
FBgn0052817	X	479066	480166	+	CG32817	1.45508	3.66609	0.000246286	0.000643454	TRUE	FALSE
FBgn0052819	X	21617889	21621104	-	CG32819	1.80781	1.75216	0.0797462	0.138265	FALSE	FALSE
FBgn0052820	X	21611797	21615239	-	CG32820	1.56381	1.58639	0.11265	0.186655	FALSE	FALSE
FBgn0052821	X	19910168	19910521	-	CR32821	0.212895	0.0885007	0.929479	0.954883	FALSE	FALSE
FBgn0052823	X	20189440	20194227	-	Sdic3	0.225049	0.94473	0.344797	0.460614	FALSE	FALSE
FBgn0052857	X	21615449	21617617	-	CG32857	0.161312	0.901134	0.367517	0.484524	FALSE	FALSE
FBgn0053080	X	5708559	5717778	-	CG33080	-0.451972	-4.2556	2.08e-05	6.05e-05	FALSE	FALSE
FBgn0053082	X	1030758	1033119	+	CG33082	0.0306417	0.109672	0.91267	0.943154	FALSE	FALSE
FBgn0053172	X	15769664	15772985	+	CG33172	-1.28055	-5.64575	1.64e-08	5.88e-08	FALSE	TRUE
FBgn0053177	X	15081367	15082369	+	CG33177	-2.61546	-4.48439	7.31e-06	2.2e-05	FALSE	TRUE
FBgn0053178	X	15082827	15084017	+	CG33178	-1.67228	-2.72953	0.00634241	0.0138022	FALSE	TRUE
FBgn0053180	X	15927185	15933867	-	Ranbp16	-0.762133	-9.23658	2.55e-20	1.43e-19	FALSE	TRUE
FBgn0053181	X	8489348	8517029	+	CG33181	-0.811678	-40.5627	0	0	FALSE	TRUE
FBgn0053218	X	2330159	2330826	+	CR33218	-1.286	-1.33242	0.182724	0.278603	FALSE	FALSE
FBgn0053222	X	7898438	7901302	-	CR33222	-0.581002	-0.482222	0.629648	0.731208	FALSE	FALSE
FBgn0053223	X	8465690	8483885	-	CG33223	0.388198	0.646387	0.518029	0.632869	FALSE	FALSE
FBgn0053237	X	14059434	14060157	-	Ste:CG33237	-2.6547	-0.821803	0.411189	0.529158	FALSE	FALSE
FBgn0053239	X	14056895	14057618	-	Ste:CG33239	-1.22431	-0.387516	0.698374	1	FALSE	FALSE
FBgn0053240	X	14055626	14056349	-	Ste:CG33240	-0.128401	-0.0516053	0.958843	0.973688	FALSE	FALSE
FBgn0053241	X	14054357	14055080	-	Ste:CG33241	-1.74781	-0.454981	0.649123	1	FALSE	FALSE
FBgn0053242	X	14053087	14053811	-	Ste:CG33242	-3.18673	-0.967476	0.333306	0.448995	FALSE	FALSE
FBgn0053243	X	14051818	14052541	-	Ste:CG33243	-0.419969	-0.17657	0.859846	0.908755	FALSE	FALSE
FBgn0053244	X	14050549	14051272	-	Ste:CG33244	0.514839	0.109683	0.912661	1	FALSE	FALSE
FBgn0053245	X	14049280	14050003	-	Ste:CG33245	-1.71928	-0.723615	0.469302	0.585505	FALSE	FALSE
FBgn0053246	X	14048011	14048734	-	Ste:CG33246	-1.6467	-0.337815	0.735502	1	FALSE	FALSE
FBgn0053487	X	20194360	20195206	-	CR33487	2.139	3.8358	0.000125156	0.000337124	TRUE	FALSE
FBgn0053491	X	20178755	20179597	-	CR33491	2.57006	4.45785	8.28e-06	2.48e-05	TRUE	FALSE
FBgn0053496	X	20186630	20187472	-	CR33496	2.54635	3.11323	0.0018505	0.00435814	TRUE	FALSE
FBgn0053497	X	20181590	20186487	-	Sdic2	-0.708632	-6.92566	4.34e-12	1.84e-11	FALSE	TRUE
FBgn0053498	X	20225137	20225979	-	CR33498	2.65114	3.18274	0.00145888	0.00347641	TRUE	FALSE
FBgn0053499	X	20220666	20225020	-	Sdic4	0.0217151	0.124788	0.900691	0.936456	FALSE	FALSE
FBgn0053502	X	21609357	21611526	-	CG33502	0.156782	0.849472	0.395619	0.513834	FALSE	FALSE
FBgn0053513	X	1483625	1507809	-	Nmdar2	-0.332275	-0.297286	0.766248	0.841917	FALSE	FALSE
FBgn0053517	X	20004680	20062706	-	Dop2R	3.43389	0.71203	0.476446	1	FALSE	FALSE
FBgn0053542	X	18277233	18284596	+	upd3	4.40906	66.0031	0	0	TRUE	FALSE
FBgn0053548	X	2205515	2213809	-	msta	-1.17195	-1.56993	0.116432	0.19187	FALSE	FALSE
FBgn0053639	X	18210812	18226076	-	CG33639	1.34238	1.32991	0.183547	0.279616	FALSE	FALSE
FBgn0053665	X	6478138	6478849	-	CG33665	3.28708	0.68102	0.495859	1	FALSE	FALSE
FBgn0053963	X	12659462	12660632	+	CR33963	-1.53743	-7.19983	6.03e-13	2.64e-12	FALSE	TRUE
FBgn0054015	X	16447568	16448302	-	CG34015	-0.00234013	-0.0163416	0.986962	0.991269	FALSE	FALSE
FBgn0054026	X	9533818	9534625	+	CG34026	1.2657	23.4777	6.89e-122	1.23e-120	TRUE	FALSE
FBgn0058469	X	122493	122706	+	CR40469	4.3786	10.0302	1.12e-23	6.84e-23	TRUE	FALSE
FBgn0061196	X	4959929	4961128	-	SIP3	0.860375	0.295501	0.767611	0.842813	FALSE	FALSE
FBgn0061200	X	16599241	16610459	+	Nup153	-1.0811	-23.2622	1.07e-119	1.89e-118	FALSE	TRUE
FBgn0062413	X	6661647	6668258	+	Ctr1A	-0.253663	-2.47656	0.0132656	0.0274692	FALSE	FALSE
FBgn0062565	X	20094398	20095767	+	Or19b	3.67943	2.89752	0.00376126	0.00848499	TRUE	FALSE
FBgn0064116	X	21317936	21319296	-	CG33713	-0.581692	-6.13219	8.67e-10	3.32e-09	FALSE	FALSE
FBgn0064117	X	21317936	21319296	-	CG33714	-0.359045	-1.16248	0.245041	0.351191	FALSE	FALSE
FBgn0065032	X	17104571	17105852	-	Arpc3B	1.5491	22.5389	1.72e-112	2.88e-111	TRUE	FALSE
FBgn0065035	X	15858134	15859487	-	AlkB	-0.400793	-2.77659	0.00549327	0.0120846	FALSE	FALSE
FBgn0065046	X	10348170	10348337	+	snoRNA:U3:9B	-0.504015	-0.283116	0.777088	0.848991	FALSE	FALSE
FBgn0065071	X	6531635	6531701	-	snoRNA:Or-CD10	-1.6467	-0.337815	0.735502	1	FALSE	FALSE
FBgn0066114	X	4131211	4132833	+	GlcAT-I	-0.0969048	-0.618938	0.535957	0.649366	FALSE	FALSE
FBgn0066303	X	19744431	19745898	+	CG33932	-0.327113	-3.53828	0.000402743	0.00102566	FALSE	FALSE
FBgn0066304	X	19744431	19745898	+	Rpp20	-0.946885	-3.27592	0.00105317	0.00255276	FALSE	TRUE
FBgn0067052	X	10589089	10589985	+	Rab9D	-3.88756	-0.801834	0.422649	1	FALSE	FALSE
FBgn0067861	X	20174217	20178638	-	Sdic1	0.287287	1.56921	0.116599	0.191985	FALSE	FALSE
FBgn0069973	X	22960609	22962360	-	CG40485	-2.8154	-1.25824	0.208304	0.309789	FALSE	FALSE
FBgn0082924	X	7901062	7901203	-	snoRNA:Or-aca2	-1.60663	-1.14827	0.250859	0.35812	FALSE	FALSE
FBgn0082997	X	6743675	6743815	-	snoRNA:Psi28S-1232	-0.677058	-0.647665	0.517202	0.632012	FALSE	FALSE
FBgn0082998	X	17143934	17144068	-	snoRNA:Psi28S-1192d	-0.20238	-0.165371	0.868652	0.914965	FALSE	FALSE
FBgn0082999	X	17144107	17144240	-	snoRNA:Psi28S-1192c	0.0460402	0.0400911	0.96802	0.980021	FALSE	FALSE
FBgn0083000	X	17144283	17144420	-	snoRNA:Psi28S-1192b	-0.392084	-0.37456	0.707988	0.795425	FALSE	FALSE
FBgn0083001	X	17144435	17144574	-	snoRNA:Psi28S-1192a	-0.462292	-0.375028	0.707639	0.795238	FALSE	FALSE
FBgn0083007	X	17145384	17145534	-	snoRNA:Psi28S-1135f	-2.68452	-1.83423	0.0666199	0.118193	FALSE	FALSE
FBgn0083008	X	17145730	17145880	-	snoRNA:Psi28S-1135e	-0.0712983	-0.055301	0.955899	0.972279	FALSE	FALSE
FBgn0083009	X	17146074	17146215	-	snoRNA:Psi28S-1135d	-0.972505	-0.861101	0.389182	0.507434	FALSE	FALSE
FBgn0083010	X	17146248	17146390	-	snoRNA:Psi28S-1135c	-1.78209	-1.5121	0.130508	0.211072	FALSE	FALSE
FBgn0083011	X	17146401	17146545	-	snoRNA:Psi28S-1135b	-1.90048	-1.56173	0.118351	0.194382	FALSE	FALSE
FBgn0083012	X	17146612	17146759	-	snoRNA:Psi28S-1135a	-1.41724	-0.91712	0.35908	0.47628	FALSE	FALSE
FBgn0083013	X	6742852	6743001	-	snoRNA:Psi28S-1060	-0.7508	-0.629174	0.529235	0.64336	FALSE	FALSE
FBgn0083027	X	763083	763234	-	snoRNA:Psi18S-531	-0.0237331	-0.0632388	0.949576	0.9681	FALSE	FALSE
FBgn0083040	X	17145210	17145349	-	snoRNA:Psi18S-1854c	-0.60437	-0.477305	0.633145	0.733911	FALSE	FALSE
FBgn0083041	X	17145557	17145695	-	snoRNA:Psi18S-1854b	-1.19737	-1.04503	0.29601	0.407627	FALSE	FALSE
FBgn0083042	X	17145903	17146041	-	snoRNA:Psi18S-1854a	-0.446809	-0.400972	0.688441	0.78028	FALSE	FALSE
FBgn0083167	X	10460736	10461878	+	Neb-cGP	0.498194	6.63287	3.29e-11	1.34e-10	FALSE	FALSE
FBgn0083228	X	18177612	18204407	+	Frq2	-0.660594	-4.72136	2.34e-06	7.3e-06	FALSE	TRUE
FBgn0083940	X	10086527	10148876	+	RhoU	-0.461105	-1.83763	0.0661175	0.117508	FALSE	FALSE
FBgn0083956	X	21123634	21140951	+	CG34120	2.16438	6.33328	2.4e-10	9.42e-10	TRUE	FALSE
FBgn0083979	X	11308533	11311208	-	Ir10a	-0.0940463	-0.055637	0.955631	0.972083	FALSE	FALSE
FBgn0083981	X	20590252	20623773	-	RunxA	-1.77836	-0.811047	0.417339	0.53568	FALSE	FALSE
FBgn0083994	X	22917105	22917498	+	CR41352	0.88451	0.286755	0.7743	0.847074	FALSE	FALSE
FBgn0085351	X	11726390	11733895	-	inaF-A	2.14308	0.439497	0.660301	1	FALSE	FALSE
FBgn0085352	X	12070437	12071263	+	CG34323	1.742	0.355173	0.72246	1	FALSE	FALSE
FBgn0085353	X	13456534	13457663	-	CG34324	4.15361	42.354	0	0	TRUE	FALSE
FBgn0085354	X	16714449	16721411	-	CG34325	0.820085	7.37054	1.7e-13	7.62e-13	TRUE	FALSE
FBgn0085356	X	17222968	17223815	-	CG34327	5.68493	2.37586	0.0175083	0.0354599	TRUE	FALSE
FBgn0085357	X	18399569	18400065	-	CG34328	-0.558597	-0.729747	0.465545	0.581566	FALSE	FALSE
FBgn0085358	X	19050442	19053160	+	Diedel3	-1.05417	-32.2476	3.8e-228	1.12e-226	FALSE	TRUE
FBgn0085359	X	19068275	19068973	-	CG34330	-0.721442	-26.9191	1.31e-159	2.89e-158	FALSE	TRUE
FBgn0085360	X	20122453	20125271	+	CG34331	1.23118	0.789349	0.429908	0.548166	FALSE	FALSE
FBgn0085362	X	2275822	2277781	+	Vml	-2.71559	-6.957	3.48e-12	1.48e-11	FALSE	TRUE
FBgn0085377	X	11339873	11344734	+	CG34348	0.165755	1.48965	0.136315	0.219248	FALSE	FALSE
FBgn0085387	X	20761071	20927050	-	shakB	0.302268	2.1521	0.0313895	0.0604828	FALSE	FALSE
FBgn0085430	X	18863950	18884075	+	CG34401	-0.69614	-11.3743	5.62e-30	3.94e-29	FALSE	TRUE
FBgn0085437	X	10220110	10230088	+	CG34408	-0.265217	-3.78706	0.000152442	0.000407361	FALSE	FALSE
FBgn0085440	X	13161714	13189164	-	CG34411	0.136638	0.621404	0.534334	0.64811	FALSE	FALSE
FBgn0085443	X	10490069	10585422	-	spri	0.451978	4.31084	1.63e-05	4.77e-05	FALSE	FALSE
FBgn0085446	X	6540771	6589173	+	CG34417	1.40033	63.0578	0	0	TRUE	FALSE
FBgn0085451	X	18843663	18855858	+	CG34422	0.169801	0.280865	0.778814	0.850452	FALSE	FALSE
FBgn0085478	X	9324508	9356227	-	CG34449	0.745207	4.9533	7.3e-07	2.35e-06	TRUE	FALSE
FBgn0085479	X	9329016	9330487	-	CG34450	1.20201	2.4953	0.0125851	0.026151	TRUE	FALSE
FBgn0085771	X	23239718	23240975	+	28SrRNA-Psi:CR40741	0.409435	2.54208	0.0110194	0.0231173	FALSE	FALSE
FBgn0085813	X	23211192	23213166	+	18SrRNA-Psi:CR41602	0.711443	11.2854	1.55e-29	1.08e-28	TRUE	FALSE
FBgn0085819	X	23261772	23262666	-	28SrRNA-Psi:CR41609	0.808176	3.17167	0.00151564	0.00360642	TRUE	FALSE
FBgn0086042	X	1482559	1482629	-	snoRNA:Me28S-G980	-0.0891173	-0.0315319	0.974845	0.983425	FALSE	FALSE
FBgn0086043	X	2101927	2102025	+	snoRNA:Me18S-C1024	0.171745	0.132514	0.894577	0.931576	FALSE	FALSE
FBgn0086045	X	10124347	10124445	+	snoRNA:Me18S-A627	-1.6467	-0.337815	0.735502	1	FALSE	FALSE
FBgn0086047	X	12497701	12497808	+	snoRNA:Me18S-G894	-2.18486	-3.11197	0.00185843	0.00437524	FALSE	TRUE
FBgn0086048	X	21050898	21050978	-	snoRNA:Me28S-U3344b	-1.98498	-0.965945	0.334072	0.449887	FALSE	FALSE
FBgn0086367	X	9217655	9223257	-	t	-0.53721	-3.40667	0.000657606	0.00163504	FALSE	FALSE
FBgn0086368	X	784746	788215	+	tw	-1.74715	-0.701377	0.483068	0.598666	FALSE	FALSE
FBgn0086384	X	19689697	19693500	-	Mer	0.206409	2.5438	0.0109652	0.0230074	FALSE	FALSE
FBgn0086448	X	16359143	16361275	+	Gpi1	0.148895	0.642885	0.520299	0.634969	FALSE	FALSE
FBgn0086450	X	9196808	9201820	-	su(r)	-0.788582	-18.6832	6.79e-78	8.76e-77	FALSE	TRUE
FBgn0086558	X	6276876	6279647	-	Ubi-p5E	-0.111272	-4.74362	2.1e-06	6.58e-06	FALSE	FALSE
FBgn0086602	X	6742349	6742491	-	snoRNA:Psi28S-3436b	-1.06266	-0.990256	0.322049	0.436926	FALSE	FALSE
FBgn0086666	X	763942	764086	-	snoRNA:Psi28S-2179	-0.227972	-0.323275	0.746487	0.828044	FALSE	FALSE
FBgn0086667	X	5524302	5524465	-	snoRNA:Psi28S-3342	4.75864	1.59972	0.10966	0.182785	FALSE	FALSE
FBgn0086668	X	6742686	6742826	-	snoRNA:Psi28S-3436a	0.120255	0.0944654	0.924739	0.95143	FALSE	FALSE
FBgn0086671	X	17144831	17144970	-	snoRNA:Psi28S-2876	-1.58927	-1.02156	0.306989	0.420363	FALSE	FALSE
FBgn0086674	X	13563823	13593224	+	Tango13	0.473869	1.37822	0.168136	0.260402	FALSE	FALSE
FBgn0086675	X	12917477	12950417	+	fne	1.0514	1.56516	0.117545	0.1933	FALSE	FALSE
FBgn0086693	X	6813978	6818156	+	iav	0.952568	4.23767	2.26e-05	6.53e-05	TRUE	FALSE
FBgn0086778	X	19327075	19348447	-	nAChRalpha7	0.0107243	0.00958227	0.992355	0.994477	FALSE	FALSE
FBgn0086782	X	19886108	19890060	-	amn	-1.23059	-11.2911	1.45e-29	1.01e-28	FALSE	TRUE
FBgn0087008	X	19626548	19638369	-	e(y)3	-0.571682	-9.11476	7.88e-20	4.35e-19	FALSE	FALSE
FBgn0250731	X	23280155	23280277	-	5.8SrRNA:CR40454	2.68801	0.554467	0.579259	1	FALSE	FALSE
FBgn0250788	X	17657372	17669371	+	beta-Spec	0.0617104	3.45511	0.000550075	0.00137945	FALSE	FALSE
FBgn0250862	X	13115131	13123066	+	CG42237	-1.69791	-1.14343	0.25286	0.360584	FALSE	FALSE
FBgn0250869	X	6330842	6333028	+	CG42240	1.55418	54.3725	0	0	TRUE	FALSE
FBgn0250871	X	11907409	11917260	-	pot	1.19994	4.19389	2.74e-05	7.86e-05	TRUE	FALSE
FBgn0250874	X	2730077	2732190	-	ttm50	-0.0458498	-0.426626	0.669652	0.765199	FALSE	FALSE
FBgn0250904	X	5614554	5616370	-	CG34434	0.322219	0.325494	0.744807	0.827017	FALSE	FALSE
FBgn0259098	X	7411267	7411906	-	CG42246	1.08395	0.44145	0.658887	0.755597	FALSE	FALSE
FBgn0259101	X	11096273	11108148	+	CG42249	-1.15099	-43.5122	0	0	FALSE	TRUE
FBgn0259108	X	1409069	1453686	+	futsch	1.27161	4.97112	6.66e-07	2.15e-06	TRUE	FALSE
FBgn0259110	X	15946936	15973159	-	mmd	1.56203	1.3697	0.170781	0.26369	FALSE	FALSE
FBgn0259143	X	12463528	12478431	+	CG42258	1.16011	27.0306	6.46e-161	1.44e-159	TRUE	FALSE
FBgn0259149	X	5773023	5776647	-	CG42264	0.42941	0.183293	0.854568	0.904687	FALSE	FALSE
FBgn0259150	X	5650567	5662861	-	CG42265	0.81801	0.656192	0.5117	0.627394	FALSE	FALSE
FBgn0259162	X	20538497	20567097	+	RunxB	-0.216273	-0.0640461	0.948934	0.967595	FALSE	FALSE
FBgn0259166	X	14228060	14234066	-	CG42271	-0.092006	-0.838484	0.401759	0.519802	FALSE	FALSE
FBgn0259168	X	17862697	17887222	-	mnb	0.225035	5.46167	4.72e-08	1.64e-07	FALSE	FALSE
FBgn0259170	X	10266792	10325958	-	alpha-Man-I	2.28679	31.9043	2.33e-223	6.71e-222	TRUE	FALSE
FBgn0259171	X	12785563	12897327	-	Pde9	-0.824077	-11.7948	4.15e-32	3.05e-31	FALSE	TRUE
FBgn0259188	X	7881939	7884026	-	Ir7f	-3.91826	-0.808388	0.418867	1	FALSE	FALSE
FBgn0259190	X	7876963	7878836	-	Ir7d	2.14308	0.439497	0.660301	1	FALSE	FALSE
FBgn0259195	X	15574947	15575683	-	CG42299	3.69663	0.770903	0.440764	1	FALSE	FALSE
FBgn0259204	X	7011357	7012137	+	CG42308	0.113075	0.583547	0.559525	0.670306	FALSE	FALSE
FBgn0259223	X	18422413	18427001	+	CG42323	-3.80742	-2.53375	0.0112848	0.0236288	FALSE	TRUE
FBgn0259228	X	6780790	6803593	-	C3G	-0.843995	-18.4563	4.64e-76	5.88e-75	FALSE	TRUE
FBgn0259231	X	18707494	18726572	-	CCKLR-17D1	-2.0956	-0.744995	0.456275	0.572822	FALSE	FALSE
FBgn0259241	X	10967722	11039901	-	CG42339	-5.40664	-1.80456	0.0711441	0.125187	FALSE	FALSE
FBgn0259242	X	6423123	6524323	-	CG42340	-0.533256	-1.39502	0.163009	0.2536	FALSE	FALSE
FBgn0259245	X	21422115	21457738	-	CG42343	0.476178	0.429411	0.667624	0.763319	FALSE	FALSE
FBgn0259677	X	22832399	22885541	+	CG42346	1.13069	2.22501	0.0260803	0.0510554	TRUE	FALSE
FBgn0259680	X	12432224	12453650	+	Pkcdelta	0.540315	4.62415	3.76e-06	1.16e-05	FALSE	FALSE
FBgn0259699	X	16093059	16104946	-	CG42353	-0.233687	-3.03908	0.00237304	0.00550187	FALSE	FALSE
FBgn0259700	X	16093059	16104946	-	CG42354	-0.393238	-8.82464	1.1e-18	5.85e-18	FALSE	FALSE
FBgn0259722	X	254876	255524	+	CG42376	0.32876	2.98161	0.00286737	0.00655984	FALSE	FALSE
FBgn0259734	X	9030205	9054575	+	CG42388	2.47626	44.0041	0	0	TRUE	FALSE
FBgn0259741	X	9575126	9576247	-	CG42395	-0.322449	-0.472342	0.636683	0.736833	FALSE	FALSE
FBgn0259789	X	19766465	19783548	-	vfl	-5.64088	-20.7705	8e-96	1.2e-94	FALSE	TRUE
FBgn0259834	X	19310513	19322106	-	out	-0.747116	-16.3217	6.91e-60	7.57e-59	FALSE	TRUE
FBgn0259918	X	11724668	11732770	-	inaF-B	-3.88756	-0.801834	0.422649	1	FALSE	FALSE
FBgn0259923	X	16684216	16695173	-	2019-09-04	0.936196	12.2474	1.74e-34	1.34e-33	TRUE	FALSE
FBgn0259926	X	5683240	5684456	+	CG42449	1.43122	1.21558	0.224144	0.328454	FALSE	FALSE
FBgn0259927	X	18813297	18830406	+	CG42450	0.0839387	0.954908	0.339624	0.455355	FALSE	FALSE
FBgn0259993	X	762615	763810	-	CR42491	0.552383	5.18435	2.17e-07	7.23e-07	FALSE	FALSE
FBgn0259994	X	5625676	5648487	-	CG42492	-0.135629	-0.209905	0.833742	0.890855	FALSE	FALSE
FBgn0260006	X	15125753	15137311	+	drd	0.170157	0.449433	0.653119	0.750603	FALSE	FALSE
FBgn0260238	X	16651376	16653275	+	CG42512	1.07383	0.347879	0.727931	0.812366	FALSE	FALSE
FBgn0260400	X	509235	523226	-	elav	0.802081	8.06639	7.24e-16	3.54e-15	TRUE	FALSE
FBgn0260447	X	7897250	7897987	-	CR11386	-1.44732	-0.547088	0.584318	0.691607	FALSE	FALSE
FBgn0260450	X	16325763	16328523	+	CalpC	1.55928	12.5748	2.91e-36	2.31e-35	TRUE	FALSE
FBgn0260482	X	14243686	14246514	+	CG32599	1.42467	5.33954	9.32e-08	3.17e-07	TRUE	FALSE
FBgn0260484	X	3799150	3801570	+	HIP	-0.440579	-5.83927	5.24e-09	1.93e-08	FALSE	FALSE
FBgn0260658	X	3891497	3930578	-	CG42541	1.54553	13.5397	9.11e-42	7.87e-41	TRUE	FALSE
FBgn0260747	X	17149001	17150647	+	CG5010	-0.00513356	-0.117135	0.906753	0.940225	FALSE	FALSE
FBgn0260748	X	17107582	17135988	+	CG5004	1.72422	46.3959	0	0	TRUE	FALSE
FBgn0260753	X	2552206	2578640	+	Pdfr	0.405017	3.822	0.000132371	0.000355756	FALSE	FALSE
FBgn0260771	X	9243817	9245925	+	Larp7	-1.32514	-7.26926	3.61e-13	1.6e-12	FALSE	TRUE
FBgn0260780	X	11893943	11899920	+	wisp	-5.94255	-33.9849	3.73e-253	1.21e-251	FALSE	TRUE
FBgn0260789	X	9236801	9243467	-	mxc	-0.967909	-6.88145	5.92e-12	2.5e-11	FALSE	TRUE
FBgn0260812	X	11724668	11729099	-	inaF-D	0.129893	0.208082	0.835165	0.891649	FALSE	FALSE
FBgn0260855	X	806076	808200	+	Sec22	-0.144587	-2.79418	0.00520311	0.0115003	FALSE	FALSE
FBgn0260858	X	7920409	7921966	+	Ykt6	0.307355	3.47706	0.00050695	0.00127618	FALSE	FALSE
FBgn0260867	X	20259239	20259656	+	CG42577	2.93075	0.605743	0.544686	1	FALSE	FALSE
FBgn0260868	X	20446371	20446703	+	CG42578	3.43684	0.712653	0.476061	1	FALSE	FALSE
FBgn0260938	X	15876368	15887311	-	tay	-0.494771	-10.4144	2.13e-25	1.35e-24	FALSE	FALSE
FBgn0260970	X	7935896	7953883	+	CG42593	-0.381826	-10.1802	2.43e-24	1.51e-23	FALSE	FALSE
FBgn0260971	X	4840833	4906575	+	CG42594	0.804539	0.825015	0.409363	0.527249	FALSE	FALSE
FBgn0260986	X	1477063	1481420	+	mei-38	3.43482	1.87651	0.0605847	0.108736	FALSE	FALSE
FBgn0261085	X	13359248	13368179	+	Syt12	-0.259946	-0.720423	0.471265	0.587647	FALSE	FALSE
FBgn0261244	X	13783714	13811493	+	inaE	1.22963	7.23503	4.65e-13	2.05e-12	TRUE	FALSE
FBgn0261245	X	16679297	16681784	+	sing	1.2747	3.28758	0.00101051	0.00245524	TRUE	FALSE
FBgn0261260	X	9358496	9500129	-	mgl	0.766534	8.02386	1.02e-15	4.98e-15	TRUE	FALSE
FBgn0261277	X	11152484	11153990	-	rtv	0.68474	0.866419	0.38626	0.504627	FALSE	FALSE
FBgn0261284	X	6986486	6987188	+	bou	-0.322947	-0.440088	0.659873	0.756464	FALSE	FALSE
FBgn0261383	X	5738663	5747254	-	IntS6	-0.650005	-7.94336	1.97e-15	9.45e-15	FALSE	TRUE
FBgn0261444	X	1215289	1236684	-	CG3638	0.958014	26.2115	1.97e-151	4.11e-150	TRUE	FALSE
FBgn0261446	X	258335	263999	-	CG13377	0.050058	0.0534196	0.957398	0.973102	FALSE	FALSE
FBgn0261461	X	19136107	19167082	-	RhoGAP18B	0.689875	16.6736	2.04e-62	2.28e-61	TRUE	FALSE
FBgn0261522	X	9688189	9689295	+	CR42657	-1.09223	-0.277259	0.781581	1	FALSE	FALSE
FBgn0261524	X	13091145	13093986	+	lic	-0.628416	-6.89269	5.47e-12	2.32e-11	FALSE	TRUE
FBgn0261549	X	8907068	9029476	+	rdgA	-0.0367223	-0.27383	0.784215	0.854643	FALSE	FALSE
FBgn0261570	X	17710144	17752007	+	CG42684	-0.199429	-4.10984	3.96e-05	0.000111743	FALSE	FALSE
FBgn0261573	X	19521929	19530896	+	CoRest	-0.956994	-9.96053	2.27e-23	1.37e-22	FALSE	TRUE
FBgn0261592	X	7899624	7901331	-	RpS6	0.0418139	2.18842	0.0286394	0.0556085	FALSE	FALSE
FBgn0261609	X	16445176	16446993	-	eIF-2alpha	-0.0978087	-1.42744	0.153452	0.242033	FALSE	FALSE
FBgn0261610	X	5764553	5789576	+	CG42699	0.284256	1.01441	0.310389	0.42431	FALSE	FALSE
FBgn0261616	X	7413869	7414662	+	CG42705	-3.50658	-0.720426	0.471263	1	FALSE	FALSE
FBgn0261617	X	9665442	9687066	-	nej	-0.420582	-15.0152	5.84e-51	5.71e-50	FALSE	FALSE
FBgn0261624	X	20881814	20882626	-	I-3	-1.60215	-0.54245	0.587508	0.694154	FALSE	FALSE
FBgn0261675	X	20934869	20939503	+	Npc1b	0.883356	30.258	4.1e-201	1.07e-199	TRUE	FALSE
FBgn0261703	X	15297766	15319074	+	gce	-0.828985	-19.3538	1.89e-83	2.55e-82	FALSE	TRUE
FBgn0261710	X	10461865	10474675	-	nocte	-0.609029	-18.5519	7.87e-77	1e-75	FALSE	TRUE
FBgn0261791	X	16639810	16640419	-	SmG	0.563336	2.49986	0.0124242	0.0258576	FALSE	FALSE
FBgn0261793	X	8409272	8433011	+	Trf2	0.638811	17.3562	1.77e-67	2.1e-66	TRUE	FALSE
FBgn0261803	X	5296066	5306288	+	CG42749	2.39508	1.48197	0.138349	0.222142	FALSE	FALSE
FBgn0261811	X	19830215	19852059	-	pico	0.0828149	0.907685	0.364045	0.481308	FALSE	FALSE
FBgn0261834	X	15976868	15977660	+	CG42766	3.91751	1.05268	0.292487	0.403793	FALSE	FALSE
FBgn0261835	X	9557539	9558466	-	CR42767	-0.355795	-0.347842	0.727959	0.812366	FALSE	FALSE
FBgn0261848	X	7331265	7332191	-	CG42780	1.15497	0.634192	0.525955	0.640323	FALSE	FALSE
FBgn0261849	X	7382733	7382990	-	CG42781	2.14308	0.439497	0.660301	1	FALSE	FALSE
FBgn0261873	X	8178549	8240474	+	sdt	0.42958	4.35059	1.36e-05	4.01e-05	FALSE	FALSE
FBgn0261927	X	5697123	5697660	+	CR42794	1.74146	0.798417	0.424629	0.54323	FALSE	FALSE
FBgn0261930	X	582121	598151	+	vnd	-1.53453	-32.61	2.96e-233	8.88e-232	FALSE	TRUE
FBgn0261931	X	9608946	9623243	+	CG42797	-0.0660612	-0.542416	0.587532	0.694154	FALSE	FALSE
FBgn0261954	X	2010860	2024647	+	east	-1.22002	-7.88196	3.22e-15	1.54e-14	FALSE	TRUE
FBgn0261955	X	6350629	6361323	+	kdn	-1.83574	-85.319	0	0	FALSE	TRUE
FBgn0262101	X	17245353	17247016	-	CG42854	-2.24871	-0.710274	0.477534	0.593098	FALSE	FALSE
FBgn0262108	X	13744928	13745476	+	CR42861	0.652074	1.32495	0.185186	0.281622	FALSE	FALSE
FBgn0262111	X	17232942	17280964	+	f	0.951341	1.09677	0.272742	0.383805	FALSE	FALSE
FBgn0262187	X	12636336	12636430	+	mir-970	2.57433	0.53046	0.595793	1	FALSE	FALSE
FBgn0262228	X	19558753	19558843	+	mir-975	2.57433	0.53046	0.595793	1	FALSE	FALSE
FBgn0262235	X	4368309	4368399	-	mir-983-1	0.0616517	0.0308892	0.975358	0.983606	FALSE	FALSE
FBgn0262237	X	22833440	22833583	-	mir-2491	4.14175	3.14674	0.00165101	0.00390938	TRUE	FALSE
FBgn0262279	X	4368483	4368581	-	mir-983-2	2.36941	0.760951	0.446687	0.563752	FALSE	FALSE
FBgn0262282	X	4368646	4368735	-	mir-984	-4.21509	-1.00523	0.314787	1	FALSE	FALSE
FBgn0262335	X	11547422	11547497	+	mir-2492	0.632925	0.95337	0.340402	0.456212	FALSE	FALSE
FBgn0262338	X	19557008	19557103	+	mir-2499	1.742	0.355173	0.72246	1	FALSE	FALSE
FBgn0262339	X	4365806	4365898	-	mir-982	0.288877	0.0850547	0.932218	1	FALSE	FALSE
FBgn0262369	X	8993305	8993431	-	mir-31b	0.808035	0.325147	0.74507	0.827169	FALSE	FALSE
FBgn0262395	X	15509473	15509546	+	mir-12	-0.526458	-0.463234	0.643197	0.74195	FALSE	FALSE
FBgn0262409	X	15508959	15509046	+	mir-304	2.09208	3.01781	0.00254605	0.00587805	TRUE	FALSE
FBgn0262421	X	9091230	9091299	+	mir-13b-2	-0.127353	-0.0258513	0.979376	1	FALSE	FALSE
FBgn0262426	X	15507956	15508055	+	mir-283	0.9341	2.62368	0.00869851	0.0185498	TRUE	FALSE
FBgn0262433	X	18128219	18128318	+	mir-210	-3.50658	-0.720426	0.471263	1	FALSE	FALSE
FBgn0262454	X	21296385	21296449	-	mir-1007	-0.783877	-0.421129	0.673661	0.768744	FALSE	FALSE
FBgn0262487	X	17067304	17068523	-	CG43077	-1.26734	-1.05297	0.292355	0.403793	FALSE	FALSE
FBgn0262536	X	6199216	6199891	-	CG43090	0.785279	0.350697	0.725816	0.810457	FALSE	FALSE
FBgn0262575	X	6065729	6066416	-	CG43115	0.862901	0.215089	0.829698	1	FALSE	FALSE
FBgn0262607	X	18129585	18130178	-	CG43133	2.21294	1.80894	0.0704602	0.124334	FALSE	FALSE
FBgn0262608	X	4247313	4247785	+	CG43134	10.1335	6.77725	1.22e-11	5.09e-11	TRUE	FALSE
FBgn0262656	X	3373159	3391697	+	dm	-0.156237	-7.03387	2.01e-12	8.66e-12	FALSE	FALSE
FBgn0262685	X	11459786	11476504	+	CG43155	0.175311	0.214957	0.829801	0.888502	FALSE	FALSE
FBgn0262687	X	11919125	11919657	-	CR43157	1.59612	2.0143	0.0439786	0.0821225	TRUE	FALSE
FBgn0262699	X	4667290	4679537	-	rap	0.403238	4.83897	1.31e-06	4.13e-06	FALSE	FALSE
FBgn0262730	X	6225647	6236218	+	CG14446	0.145251	2.12341	0.0337196	0.064697	FALSE	FALSE
FBgn0262734	X	16448665	16454972	+	Rbp2	0.147398	5.70899	1.14e-08	4.1e-08	FALSE	FALSE
FBgn0262738	X	4322626	4365408	+	norpA	-0.0579862	-0.995918	0.31929	0.433811	FALSE	FALSE
FBgn0262740	X	11430523	11454386	-	Evi5	-0.721592	-9.56774	1.09e-21	6.38e-21	FALSE	TRUE
FBgn0262822	X	20864813	20865731	+	CR43193	4.66488	1.52124	0.128199	0.20797	FALSE	FALSE
FBgn0262847	X	11597748	11599638	+	CR43211	1.10557	5.40076	6.64e-08	2.28e-07	TRUE	FALSE
FBgn0262848	X	11595655	11597545	+	CR43212	1.37762	5.51581	3.47e-08	1.22e-07	TRUE	FALSE
FBgn0262849	X	11593562	11595452	+	CR43213	0.904173	3.66089	0.00025134	0.000656265	TRUE	FALSE
FBgn0262850	X	11591469	11593359	+	CR43214	0.893429	2.82706	0.00469777	0.0104574	TRUE	FALSE
FBgn0262851	X	11589376	11591266	+	CR43215	1.22725	4.83654	1.32e-06	4.18e-06	TRUE	FALSE
FBgn0262852	X	11587283	11589173	+	CR43216	1.1578	4.52989	5.9e-06	1.79e-05	TRUE	FALSE
FBgn0262853	X	11586228	11586944	+	CR43217	1.44331	1.88137	0.0599218	0.107708	FALSE	FALSE
FBgn0262866	X	22529964	22536371	+	S6kII	0.200163	1.7619	0.0780866	0.135764	FALSE	FALSE
FBgn0262874	X	18138542	18139000	+	CG43229	-3.91826	-0.808388	0.418867	1	FALSE	FALSE
FBgn0262900	X	8923960	8924449	+	CG43255	-0.396329	-0.164271	0.869518	0.91551	FALSE	FALSE
FBgn0262905	X	19484858	19485423	-	CR43260	1.15832	0.47831	0.632429	0.733399	FALSE	FALSE
FBgn0262945	X	5831898	5832215	-	CR43264	4.73154	5.64257	1.68e-08	5.99e-08	TRUE	FALSE
FBgn0262976	X	8408008	8411658	-	lawc	1.73994	19.082	3.56e-81	4.72e-80	TRUE	FALSE
FBgn0262979	X	7707775	7708587	+	CR43287	0.9964	1.0676	0.2857	0.397098	FALSE	FALSE
FBgn0262989	X	8724674	8725901	+	CR43297	0.802015	0.244047	0.807195	0.871863	FALSE	FALSE
FBgn0262991	X	15662289	15665707	-	CR43299	2.14308	0.439497	0.660301	1	FALSE	FALSE
FBgn0263005	X	13095571	13112462	-	CG43313	-0.379212	-5.47952	4.26e-08	1.49e-07	FALSE	FALSE
FBgn0263072	X	10602641	10620190	-	CG43347	-0.692269	-0.52639	0.598617	0.704654	FALSE	FALSE
FBgn0263111	X	11931280	11985087	-	cac	0.278504	1.07059	0.284352	0.395542	FALSE	FALSE
FBgn0263132	X	10016845	10050803	+	Cht6	-0.305377	-0.340125	0.733763	0.81766	FALSE	FALSE
FBgn0263207	X	19915332	19915685	-	CR43377	-0.0203706	-0.0090004	0.992819	0.994715	FALSE	FALSE
FBgn0263208	X	19920486	19920708	-	CR43378	4.39679	1.34802	0.177653	0.272091	FALSE	FALSE
FBgn0263209	X	19929229	19929580	-	CR43379	3.16513	1.1006	0.271071	0.38174	FALSE	FALSE
FBgn0263210	X	19934345	19934565	-	CR43380	1.28858	0.31472	0.752974	1	FALSE	FALSE
FBgn0263211	X	19939045	19939396	-	CR43381	0.344817	0.134084	0.893336	0.930449	FALSE	FALSE
FBgn0263213	X	19948924	19949147	-	CR43383	0.00730904	0.00187896	0.998501	1	FALSE	FALSE
FBgn0263214	X	19953659	19953882	-	CR43384	0.00730904	0.00187896	0.998501	1	FALSE	FALSE
FBgn0263216	X	9966615	9977405	-	CG43386	3.43389	0.71203	0.476446	1	FALSE	FALSE
FBgn0263220	X	10233347	10263485	-	Hk	1.56891	10.3457	4.38e-25	2.75e-24	TRUE	FALSE
FBgn0263237	X	5307465	5308983	-	Cdk7	-0.102107	-0.62735	0.53043	0.644574	FALSE	FALSE
FBgn0263257	X	15386038	15441252	-	Cngl	1.2468	0.422346	0.672772	0.767829	FALSE	FALSE
FBgn0263258	X	17672458	17698730	-	chas	1.38223	20.1154	5.41e-90	7.71e-89	TRUE	FALSE
FBgn0263415	X	6732717	6735917	+	CR43461	1.62707	0.653887	0.513185	0.628434	FALSE	FALSE
[truncated: 11,980 more rows]
