# Supplementary material for: Lipoic acid rejuvenates aged intestinal stem cells by preventing age‐associated endosome reduction
Source: EMBO Rep. 2020 Jul 9;21(8):e49583. doi: 10.15252/embr.201949583 (PMC7403706; doi:10.15252/embr.201949583)
Supplement: Supplementary file 7 — Source Data for Figure 10 [file EMBR-21-e49583-s016.xlsx]

## Sheet: Figure 9A
		Homeostasis (Number of midguts )			Perturbed B (number of midguts )			Perturbed A (Number of midguts )
		independent experiment #1	independent experiment #2	independent experiment #3	independent experiment #1	independent experiment #2	independent experiment #3	independent experiment #1	independent experiment #2	independent experiment #3
	UAS-lacZ	6	4	5	11	14	11	13	12	14
	UAS-Rab5-CA	12	12	14	9	7	7	9	11	9
	UAS-Rab5-CA + ALA	14	12	13	6	9	7	10	9	10
	UAS-Rab7-CA	11	13	13	8	7	7	11	10	10
	UAS-Rab7-CA + ALA	11	13	14	8	8	6	11	9	10
		Homeostasis (% )			Perturbed B (% )			Perturbed A (% )
		independent experiment #1	independent experiment #2	independent experiment #3	independent experiment #1	independent experiment #2	independent experiment #3	independent experiment #1	independent experiment #2	independent experiment #3
	UAS-lacZ	20	13.3333	16.6667	36.6667	46.6667	36.6667	43.3333	40	46.6667
	UAS-Rab5-CA	40	40	46.6667	30	23.3333	23.3333	30	36.6667	30
	UAS-Rab5-CA + ALA	46.6667	40	43.3333	20	30	23.3333	33.3333	30	33.3333
	UAS-Rab7-CA	36.6667	43.3333	43.3333	26.6667	23.3333	23.3333	36.6667	33.3333	33.3333
	UAS-Rab7-CA + ALA	36.6667	43.3333	46.6667	26.6667	26.6667	20	36.6667	30	33.3333

## Sheet: Figure 9B
		Number of deposits per field
		UAS-lacZ	UAS-Rab5-CA	UAS-Rab5-CA + ALA	UAS-Rab7-CA	UAS-Rab7-CA + ALA
		4	31	41	31	5
		12	42	31	19	2
		9	15	42	16	45
		8	19	15	25	23
		7	10	6	24	37
		21	21	19	32	35
		15	39	24	41	20
		12	20	9	15	11
		13	34	15	45	31
		9	9	16	10	10
		8	8	27	8	6
		7	29	19	4	5
		11	18	32	38	42
		9	30	4	31	6
		24	7	14	38	53
		26	4	10	49	10
		12	11	7	6	2
		7	6	6	14	15
		5	39	42	10	40
		20	41	12	43	3
		3	26	46	5	14
		20	4	36	38	45
		27	42	36	6	12
		7	9	10	5	3
		4	35	5	48	37
		10	28	14	37	48
		9	32	25	4	34
		5	4	36	15	29
		25	40	19	10	35
		18	17	43	15	45

## Sheet: Figure 9C
		Number of survival flies
		independent experiment #1
		days	UAS-lacZ	Las RNAi	Las RNAi+ UAS-Rab5-CA	Las RNAi+ UAS-Rab7-CA
		0	100	100	100	100
		2	100	98	99	99
		4	99	96	98	97
		6	92	92	94	95
		8	91	81	90	92
		10	86	73	88	89
		12	79	63	85	86
		14	76	52	70	74
		16	65	39	65	63
		18	56	26	54	55
		20	44	18	43	46
		22	39	15	37	39
		24	34	9	33	36
		26	28	4	27	29
		28	20	2	18	20
		30	15	0	15	16
		32	12		11	12
		34	10		8	9
		36	7		6	5
		38	5		4	2
		40	3		0	0
		42	0

## Sheet: Figure 9D
		Homeostasis (Number of midguts )			Perturbed B (number of midguts )			Perturbed A (Number of midguts )
		independent experiment #1	independent experiment #2	independent experiment #3	independent experiment #1	independent experiment #2	independent experiment #3	independent experiment #1	independent experiment #2	independent experiment #3
	UAS-lacZ	24	23	22	3	4	2	3	3	6
	Las RNAi	8	7	6	11	11	13	11	12	11
	Las RNAi+ UAS-Rab5-CA	21	19	22	4	5	3	5	6	5
	Las RNAi+ UAS-Rab7-CA	21	22	20	4	3	4	5	5	6
		Homeostasis (%)			Perturbed B (%)			Perturbed A (% )
		independent experiment #1	independent experiment #2	independent experiment #3	independent experiment #1	independent experiment #2	independent experiment #3	independent experiment #1	independent experiment #2	independent experiment #3
	UAS-lacZ	80	76.6667	73.3333	10	13.3333	6.66667	10	10	20
	Las RNAi	26.6667	23.3333	20	36.6667	36.6667	43.3333	36.6667	40	36.6667
	Las RNAi+ UAS-Rab5-CA	70	63.3333	73.3333	13.3333	16.6667	10	16.6667	20	16.6667
	Las RNAi+ UAS-Rab7-CA	70	73.3333	66.6667	13.3333	10	13.3333	16.6667	16.6667	20

## Sheet: Figure 9E
			Number of deposits per field
			UAS-lacZ	Las RNAi	Las RNAi+ UAS-Rab5-CA	Las RNAi+ UAS-Rab7-CA
			18	20	31	13
			26	7	36	18
			31	4	35	19
			21	18	12	16
			29	4	46	29
			25	12	11	31
			23	25	9	37
			31	29	52	15
			27	16	48	10
			19	10	29	40
			15	19	15	19
			13	7	2	24
			12	6	38	15
			42	17	10	45
			27	12	11	14
			42	8	19	39
			39	27	20	7
			13	24	5	12
			36	6	23	5
			22	11	51	9
			25	28	6	42
			29	4	41	46
			40	5	53	43
			22	22	4	12
			36	27	19	14
			27	3	12	38
			26	20	22	41
			16	12	3	6
			25	25	39	45
			27	4	2	16

## Sheet: Figure 9J
		dpERK Flu. Intensity×104/cell
		40d	40d+ALA		UAS-lacZ	Las RNAi
		74.9014	19.0557		14.6447	68.3254
		75.188	28.5471		8.6384	55.2443
		74.1471	14.6274		14.61	71.1634
		88.9921	8.8538		17.264	61.0855
		29.3687	10.002		7.021	116.588
		31.93	18.9558		3.7382	24.3075
		85.109	14.0158		9.0887	124.805
		53.2768	28.9049		15.4073	108.305
		37.5539	26.3009		15.0243	49.0578
		61.9998	10.8221		4.311	62.3236
		85.0192	28.4881		0.7625	61.36
		69.4449	5.498		2.8164	94.984
		39.792	21.6963		16.7379	19.6394
		16.8227	29.0586		10.5881	43.7924
		55.8516	27.2557		4.8323	11.4494
		76.9133	8.3469		11.7302	83.594
		51.6231	6.4073		12.7339	56.5541
		57.4594	23.7997		5.7681	18.1093
		92.8411	25.5539		14.4625	112.274
		8.5239	22.6698		4.2556	67.1147
		31.1394	20.0811		17.5526	42.0036
		75.4117	19.465		0.6279	35.3324
		40.5614	17.6926		1.9646	78.1136
		5.8663	24.4613		6.957	96.2686
		54.1753	15.6635		4.0879	105.64
		54.923	28.2314		12.7281	11.2176
		44.2806	26.5621		7.1895	9.3957
		84.7446	13.9024		6.3054	50.6279
		66.5649	12.5232		6.2416	64.5739
		86.7572	9.8472		6.8719	108.006
		47.5209	20.4711		6.3261	9.144
		5.2474	8.211		11.5328	68.6348
		80.3381	5.3746		0.5781	12.6029
		23.0374	7.06		13.8651	47.0983
		14.3787	9.2469		3.3117	84.4484
		80.3657	29.3827		2.8468	21.9677
		84.0523	10.1495		8.5032	100.499
		44.7129	11.5214		3.9013	101.302
		51.2681	21.2784		12.1301	72.6441
		83.7422	27.3012		8.7607	82.8191
		88.6124	17.3216		17.7768	75.531
		21.4307	10.0298		12.0277	9.2042
		7.5912	16.9365		4.6753	52.1532
		54.0211	9.8741		15.3301	124.101
		27.8967	29.5297		11.0681	73.6622
		39.3047	12.8677		9.5437	60.2866
		67.5443	7.8769		5.5391	116.868
		35.2299	28.5467		11.0792	41.9804
		73.2226	28.17		8.9395	121.685
		51.299	8.5744		8.8651	18.9156
		26.4116	25.9628		2.0402	67.6751
		62.1508	26.9319		4.1667	87.8771
		13.8945	10.1026		15.2789	30.3815
		42.4595	12.8021		5.5156	12.9221
		17.8134	8.6315		3.9987	57.7287
		57.7387	17.1729		17.7961	65.457
		17.2558	23.4385		16.6679	67.9174
		34.9808	12.5928		8.6766	91.0539
		7.3946	4.4132		16.6486	54.8308
		9.6334	24.1602		5.2528	122.663
		76.9934	28.563		9.9562	106.658
		33.7234	22.6292		12.9954	19.4527
		16.566	17.5488		17.9977	109.337
		14.1522	20.4247		3.6666	85.479
		14.7646	8.2824		7.3454	33.5231
		49.9628	5.2125		14.117	17.3495
		53.3591	14.6528		1.7741	120.335
		81.6346	22.2803		1.2274	112.81
		31.0468	7.7062		5.0674	80.0492
		68.1801	16.1221		6.5454	11.2623
		17.5711	26.4988		16.3358	106.055
		12.9928	4.6229		3.8424	82.0712
		71.6981	12.6346		16.2533	95.702
		19.1884	22.8259		2.6828	23.2192
		57.5689	10.8636		15.8238	19.3325
		63.1666	28.1062		4.6409	96.3974
		24.3916	5.4005		12.882	14.7504
		47.9287	8.7586		17.3331	105.124
		21.0201	7.5621		12.596	90.0642
		21.491	19.0175		5.6948	77.6832
		80.3382	11.2646		9.1888	93.7634
		28.6185	18.9143		1.3768	97.4617
		11.0661	20.0226		3.7569	104.897
		7.7665	6.8122		11.2993	110.556
		81.2809	23.3413		7.4311	111.463
		19.4043	7.8422		11.054	71.2492
		73.7683	4.0592		14.2591	17.2462
		9.8632	8.9209		17.2711	95.3291
		35.8625	26.1224		14.0818	120.92
		81.9889	29.231		2.1898	85.2691
		9.9545	8.9646		14.2487	38.1044
		90.4203	12.6175		8.9909	81.048
		44.3956	5.5921		15.7942	62.3195
		58.1244	28.5178		1.5709	112.53
		48.9123	8.0526		10.1972	64.7915
		92.9988	26.8274		10.6856	114.9
		33.7906	26.4796		4.7083	87.7555
		33.9539	18.8643		2.46	68.2132
		21.2542	27.7238		4.9684	25.9003
		38.8258	14.3612		11.9471	22.3709
		54.1133	17.7815		1.0168	83.7037
		64.9576	23.3929		14.3635	95.4065
		26.2259	12.6652		13.6035	35.822
		29.4448	21.698		7.9168	70.8881
		23.2095	8.7029		1.1884	65.4766
		27.4615	6.6175		10.4248	92.8584
		22.3057	28.6055		16.1436	66.466
		59.6985	26.8006		1.2507	122.137
		68.0701	28.5383		5.6912	103.558
		86.1549	17.323		3.723	106.954
		70.3051	24.4166		6.8465	122.34
		35.8846	13.8584		1.6711	78.5863
		45.6942	24.1408		2.9662	27.3284
		18.678	4.0945		6.9079	15.7953
		63.681	25.0253		13.99	76.8287
		8.9208	15.3227		12.0684	116.74
		66.7152	12.4245		12.7962	75.8338
		13.2877	17.6094		12.0118	12.4666
		52.8373	17.0578		7.9228	31.8417
		35.9253	15.9798		17.4393	33.1415
		94.3079	29.5352		2.2354	121.607
		53.5613	16.6075		4.1617	77.2945
		24.0312	17.2061		11.99	42.4224
		93.2982	18.3314		16.1559	29.5237
		48.9996	19.4861		2.517	65.4148
		15.7908	15.4917		6.7276	105.006
		49.7024	10.1453		12.3936	35.4942
		32.417	16.1188		12.6485	45.2362
		37.1229	24.1852		7.0617	31.6127
		49.3795	20.3911		11.3801	102.965
		43.0292	22.2086		2.6641	31.6081
		71.9837	26.8357		10.9728	63.8698
		51.963	24.6686		16.2856	11.7858
		37.9312	10.9959		7.5634	42.9781
		52.5146	21.8112		8.1254	101.97
		25.4549	12.8264		16.7994	20.3944
		75.3061	15.8763		9.276	30.7899
		26.5633	10.423		2.1889	85.4926
		60.6813	26.7705		4.3539	92.4918
		32.5249	4.7672		12.4592	23.3709
		70.1087	13.016		7.4688	68.8773
		68.2006	23.5957		9.6037	32.4708
		7.4906	4.8238		16.178	118.851
		33.717	7.3253		10.2492	55.5287
		81.1415	28.149		3.7739	19.8239
		40.7463	27.2066		7.3315	106.349
		54.0964	12.5086		15.7472	17.6735
		38.4342	27.3225		11.6433	119.237
		38.3865	8.4125		17.2973	83.3054
		48.6422	28.9249		17.8527	123.068
		26.7886	17.9784		4.1499	71.0525
		48.8179	13.6883		3.5629	33.4942
		11.4189	21.6612		8.7167	30.3435
		36.4753	14.8638		8.6607	87.4979
		29.1464	15.5361		6.7565	79.9912
		14.9673	29.3834		17.942	34.6445
		67.8871	18.0667		12.7683	39.6255
		74.7329	11.7		17.5571	113.469
		32.4841	21.3125		2.903	121.098
		12.0561	28.6344		6.3881	10.4741
		66.4518	21.0781		6.5416	38.8355
		21.9904	16.9646		5.3911	32.2943
		20.6358	26.7826		2.0325	89.0375
		6.3341	6.8197		13.7717	117.106
		45.1085	7.8497		7.2518	111.514
		45.6472	9.6404		9.4286	62.6549
		48.9185	15.9019		10.2839	117.849
		45.4151	15.3841		10.8331	58.1337
		40.9226	20.1453		15.2732	34.6454
		15.934	20.5962		9.5885	121.81
		48.2791	17.0889		5.5447	59.7599
		62.9054	12.9722		4.5702	30.9854
		40.1987	20.1857		15.8432	72.9022
		25.7513	20.3966		1.2335	79.1318
		29.2721	6.468		15.6936	81.5128
		26.765	4.5101		6.4828	54.8
		73.4006	29.8212		6.9284	11.957
		22.3098	29.8966		16.0435	14.7726
		55.4821	9.9762		7.1209	108.062
		81.6607	18.5551		11.8714	33.1198
		90.9997	8.7016		3.3126	102.805
		53.3654	5.2727		0.8542	97.8325
		86.6688	17.3104		13.9607	110.655
		54.3828	12.0581		5.7499	79.7055
		76.4344	17.7608		16.4444	73.3779
		27.8367	9.7019		10.4743	96.7814
		26.5299	24.6246		4.5741	108.397
		77.8453	22.166		10.3854	55.5472
		79.7116	14.5763		11.4751	72.6298
		62.2262	25.4373		15.992	63.1734
		76.5755	28.148		15.4182	16.4196
		21.2994	9.6724		4.6584	67.8997
		34.3507	12.3519		13.3751	99.8891
			4.3141		8.2903	68.7911
			17.8082		5.6265	68.372
			17.8502		14.8655	42.2244
			24.5286		11.2355	107.892
					12.0046	121.658
					14.6786
					10.3556

## Sheet: Figure 9N
Number of DAPI+ cells/ROI			Number of esg-GFP+ cells/ROI			Number of Dl+ cells/ROI			Ratio of esg-GFP+ cells to DAPI+ cells/ROI			Ratio of Dl+ cells to DAPI+ cells/ROI
UAS-lacZ	Las RNAi	Las RNAi + UAS-Egfr-DN	UAS-lacZ	Las RNAi	Las RNAi + UAS-Egfr-DN	UAS-lacZ	Las RNAi	Las RNAi + UAS-Egfr-DN	UAS-lacZ	Las RNAi	Las RNAi + UAS-Egfr-DN	UAS-lacZ	Las RNAi	Las RNAi + UAS-Egfr-DN
57	73	59	11	39	13	6	24	7	0.192982	0.534247	0.220339	0.105263	0.328767	0.118644
55	69	54	11	35	10	5	20	7	0.2	0.507246	0.185185	0.0909091	0.289855	0.12963
53	67	51	8	34	7	5	18	5	0.150943	0.507463	0.137255	0.0943396	0.268657	0.0980392			pH3+cells/gut
70	108	74	23	90	26	12	52	14	0.328571	0.833333	0.351351	0.171429	0.481481	0.189189			UAS-lacZ	Las RNAi	Las RNAi + UAS-Egfr-DN
61	82	64	15	54	17	8	29	10	0.245902	0.658537	0.265625	0.131148	0.353659	0.15625			17	35	9
68	97	71	21	74	23	11	40	13	0.308824	0.762887	0.323944	0.161765	0.412371	0.183099			13	42	8
68	105	73	22	84	24	11	49	14	0.323529	0.8	0.328767	0.161765	0.466667	0.191781			9	69	7
72	112	75	26	96	28	13	56	23	0.361111	0.857143	0.373333	0.180556	0.5	0.306667			8	78	12
54	68	51	10	34	8	5	19	5	0.185185	0.5	0.156863	0.0925926	0.279412	0.0980392			7	8	15
58	74	60	12	43	14	7	25	8	0.206897	0.581081	0.233333	0.12069	0.337838	0.133333			0	9	14
52	63	50	8	31	6	4	16	5	0.153846	0.492063	0.12	0.0769231	0.253968	0.1			0	15	2
59	75	61	12	45	15	7	25	8	0.20339	0.6	0.245902	0.118644	0.333333	0.131148			2	89	3
54	68	53	10	35	8	5	19	6	0.185185	0.514706	0.150943	0.0925926	0.279412	0.113208			2	91	1
69	108	73	22	88	25	12	52	14	0.318841	0.814815	0.342466	0.173913	0.481481	0.191781			14	7	1
70	109	74	24	92	26	12	53	14	0.342857	0.844037	0.351351	0.171429	0.486239	0.189189			5	113	2
60	82	62	14	52	16	7	29	9	0.233333	0.634146	0.258065	0.116667	0.353659	0.145161			1	29	2
66	88	69	18	64	21	10	35	12	0.272727	0.727273	0.304348	0.151515	0.397727	0.173913			4	21	7
73	113	69	27	99	22	21	58	12	0.369863	0.876106	0.318841	0.287671	0.513274	0.173913			9	18	6
74	93	55	27	70	10	26	37	7	0.364865	0.752688	0.181818	0.351351	0.397849	0.127273			8	34	21
66	70	75	20	36	28	10	22	24	0.30303	0.514286	0.373333	0.151515	0.314286	0.32			11	27	9
56	113	74	11	98	26	6	57	18	0.196429	0.867257	0.351351	0.107143	0.504425	0.243243				13	1
72	110	61	26	94	15	18	54	9	0.361111	0.854545	0.245902	0.25	0.490909	0.147541				71	5
71	82	60	25	51	13	13	29	8	0.352113	0.621951	0.216667	0.183099	0.353659	0.133333					9
73	73	61	27	42	15	23	24	9	0.369863	0.575342	0.245902	0.315068	0.328767	0.147541
59	80	61	14	49	15	7	28	8	0.237288	0.6125	0.245902	0.118644	0.35	0.131148
57	75	66	11	44	18	6	25	10	0.192982	0.586667	0.272727	0.105263	0.333333	0.151515
59	84	68	13	56	21	7	31	12	0.220339	0.666667	0.308824	0.118644	0.369048	0.176471
58	85	50	12	60	6	7	33	4	0.206897	0.705882	0.12	0.12069	0.388235	0.08
63	63	51	16	29	6	9	15	5	0.253968	0.460317	0.117647	0.142857	0.238095	0.0980392
64	64	54	17	32	9	9	16	7	0.265625	0.5	0.166667	0.140625	0.25	0.12963
51	69	50	7	35	6	4	20	4	0.137255	0.507246	0.12	0.0784314	0.289855	0.08
53	63	51	8	26	7	4	14	5	0.150943	0.412698	0.137255	0.0754717	0.222222	0.0980392
54	67	67	10	34	20	5	19	11	0.185185	0.507463	0.298507	0.0925926	0.283582	0.164179
50	84	54	7	56	10	4	32	7	0.14	0.666667	0.185185	0.08	0.380952	0.12963
54	70	73	10	36	24	5	21	14	0.185185	0.514286	0.328767	0.0925926	0.3	0.191781
64	105	68	17	84	20	9	48	11	0.265625	0.8	0.294118	0.140625	0.457143	0.161765
55	85	58	11	58	11	5	33	7	0.2	0.682353	0.189655	0.0909091	0.388235	0.12069
68	72	65	22	39	17	11	22	10	0.323529	0.541667	0.261538	0.161765	0.305556	0.153846
64	84	72	17	55	24	9	30	13	0.265625	0.654762	0.333333	0.140625	0.357143	0.180556
57	104	70	11	80	23	6	46	12	0.192982	0.769231	0.328571	0.105263	0.442308	0.171429
62	96	61	16	73	15	9	38	9	0.258065	0.760417	0.245902	0.145161	0.395833	0.147541
68	78	70	21	48	23	11	27	13	0.308824	0.615385	0.328571	0.161765	0.346154	0.185714
66	97	55	20	73	10	11	39	7	0.30303	0.752577	0.181818	0.166667	0.402062	0.127273
59	70	54	13	37	9	7	22	6	0.220339	0.528571	0.166667	0.118644	0.314286	0.111111
67	68	74	21	35	26	11	19	19	0.313433	0.514706	0.351351	0.164179	0.279412	0.256757
56	111	63	11	95	17	6	55	10	0.196429	0.855856	0.269841	0.107143	0.495495	0.15873
54	82		10	53		5	29		0.185185	0.646341		0.0925926	0.353659
71			25			13			0.352113			0.183099
60			15			8			0.25			0.133333

## Sheet: Figure 9O
		luciferase units (luciferase activity)										Relative luciferase units
		Blank	UAS-lacZ	Las RNAi	Las RNAi + UAS-Egfr-DN			Deduction blank (Luciferase activity)				UAS-lacZ	Las RNAi	Las RNAi + UAS-Egfr-DN
	independent experiment #1	38991	452282	1411118	472947			413291	1372127	433956		1.21	3.32	1.05
	independent experiment #2	27710	309158	847568	278199			281448	819858	250489		0.824	2.913	0.890001
	independent experiment #3	36030	306548	805112	363357			270518	769082	327327		0.792	2.843	1.21
	independent experiment #4	27135	308924	950841	351193			281789	923706	324058		0.824999	3.27801	1.15
	independent experiment #5	37298	432145	1270799	400952			394847	1233501	363654		1.156	3.124	0.921
	independent experiment #6	31184	438669	1326170	467193			407485	1294986	436009		1.193	3.178	1.07
							average of UAS-lacZ luciferase activity (Deduction blank )	341563
