# Supplementary material for: Lipoic acid rejuvenates aged intestinal stem cells by preventing age‐associated endosome reduction
Source: EMBO Rep. 2020 Jul 9;21(8):e49583. doi: 10.15252/embr.201949583 (PMC7403706; doi:10.15252/embr.201949583)
Supplement: Supplementary file 8 — Source Data for Expanded View [file EMBR-21-e49583-s017.zip]

Archive with 5 entries (4 files):
- EV Source datasets/
- EV Source datasets/statistic data for Figure EV1.xlsx
- EV Source datasets/statistic data for Figure EV2.xlsx
- EV Source datasets/statistic data for Figure EV4.xlsx
- EV Source datasets/statistic data for Figure EV5.xlsx
