# Supplementary material for: Lipoic acid rejuvenates aged intestinal stem cells by preventing age‐associated endosome reduction
Source: EMBO Rep. 2020 Jul 9;21(8):e49583. doi: 10.15252/embr.201949583 (PMC7403706; doi:10.15252/embr.201949583)
Supplement: Supplementary file 8 — Source Data for Expanded View [file EMBR-21-e49583-s017.zip › EV Source datasets/statistic data for Figure EV1.xlsx]

## Sheet: Figure EV1B
				luciferase units (luciferase activity)
				control			Vitamin B3 (mM)			D-Biotin (mM)			Vitamin D (mM)			Vitamin K (mM)			Inositol (mM)			Coenzyme Q9 (mM)			4-aminobenzoic acid (mM)			L-Carnitine (mM)			Glutathione (mM)
				-			0.2	2	20	0.2	2	20	0.2	2	20	0.2	2	20	0.2	2	20	0.2	2	20	0.2	2	20	0.2	2	20	0.2	2	20
		Blank		14d	26d	40d	40d
	independent experiment #1	35633		352185	722551	1168889	1051766	956799	906152	1077089	1032771	978959	1172054	1121406	1115075	1013778	1032771	1023275	1162556	1140399	1118240	1118240	1134068	1051764	1070759	1039103	1118240	1061261	1061261	1115075	1102413	1039103	1127737
	independent experiment #2	34507		357089	779670	1118381	931283	895799	1076445	1208704	973219	1082897	1089348	1134510	1050639	1121607	921606	931283	1053864	1163542	1134510	1060316	1050639	1018380	1095800	1211929	1044187	1134510	966767	995800	1150639	1079671	1089348
	independent experiment #3	37195		281391	650130	803974	747809	806416	679434	838162	838162	887001	857698	764903	840604	879675	764903	869907	838162	840604	835720	840604	803974	874791	801532	779554	830836	755135	896769	901653	813742	862581	801532
	independent experiment #4	27759		265925	558873	839911	839911	799422	773224	863727	799422	870872	839911	858964	799422	792277	770842	737499	775605	823239	863727	839911	787514	863727	839911	839911	882781	801804	839911	842292	863727	811330	839911
	independent experiment #5	25970		396788	908518	1316416	1364624	1368332	1131007	1338666	1253377	1316416	1131007	1290459	1182923	1194047	975264	1179216	1245961	1131007	1216296	1327540	1327542	1216296	1331249	1234836	1364624	1208879	1245961	1253377	1257086	1290459	1242254
	independent experiment #6	32738		349280	725988	1080526	1026711	1102683	928580	1115345	1115345	1115345	1143835	1048871	1153333	1061533	871601	1033042	1058366	985559	1184987	1067862	1115345	1090021	1067862	1026711	1020380	1147002	1017214	1074195	1014049	1017214	1017214
				Deduction blank (Luciferase activity)
				control			Vitamin B3 (mM)			D-Biotin (mM)			Vitamin D (mM)			Vitamin K (mM)			Inositol (mM)			Coenzyme Q9 (mM)			4-aminobenzoic acid (mM)			L-Carnitine (mM)			Glutathione (mM)
				-			0.2	2	20	0.2	2	20	0.2	2	20	0.2	2	20	0.2	2	20	0.2	2	20	0.2	2	20	0.2	2	20	0.2	2	20
				14d	26d	40d	40d
				316552	686918	1133256	1016133	921166	870519	1041456	997138	943326	1136421	1085773	1079442	978145	997138	987642	1126923	1104766	1082607	1082607	1098435	1016131	1035126	1003470	1082607	1025628	1025628	1079442	1066780	1003470	1092104
				322582	745163	1083874	896776	861292	1041938	1174197	938712	1048390	1054841	1100003	1016132	1087100	887099	896776	1019357	1129035	1100003	1025809	1016132	983873	1061293	1177422	1009680	1100003	932260	961293	1116132	1045164	1054841
				244196	612935	766779	710614	769221	642239	800967	800967	849806	820503	727708	803409	842480	727708	832712	800967	803409	798525	803409	766779	837596	764337	742359	793641	717940	859574	864458	776547	825386	764337
				238166	531114	812152	812152	771663	745465	835968	771663	843113	812152	831205	771663	764518	743083	709740	747846	795480	835968	812152	759755	835968	812152	812152	855022	774045	812152	814533	835968	783571	812152
				370818	882548	1290446	1338654	1342362	1105037	1312696	1227407	1290446	1105037	1264489	1156953	1168077	949294	1153246	1219991	1105037	1190326	1301570	1301572	1190326	1305279	1208866	1338654	1182909	1219991	1227407	1231116	1264489	1216284
				316542	693250	1047788	993973	1069945	895842	1082607	1082607	1082607	1111097	1016133	1120595	1028795	838863	1000304	1025628	952821	1152249	1035124	1082607	1057283	1035124	993973	987642	1114264	984476	1041457	981311	984476	984476
			average of 14d luciferase activity (Deduction blank )	301476
				Relative luciferase units
				control			Vitamin B3 (mM)			D-Biotin (mM)			Vitamin D (mM)			Vitamin K (mM)			Inositol (mM)			Coenzyme Q9 (mM)			4-aminobenzoic acid (mM)			L-Carnitine (mM)			Glutathione (mM)
				-			0.2	2	20	0.2	2	20	0.2	2	20	0.2	2	20	0.2	2	20	0.2	2	20	0.2	2	20	0.2	2	20	0.2	2	20
				14d	26d	40d	40d
				1.05001	2.17	3.58	3.21	2.91	2.75	3.29	3.15	2.98	3.59	3.43	3.41	3.09	3.15	3.12	3.55999	3.49	3.42	3.42	3.47	3.21	3.27	3.17	3.42	3.24	3.24	3.41	3.37	3.17	3.45
				1.07001	2.31	3.36	2.77999	2.66999	3.22999	3.64	2.90999	3.25	3.26999	3.40999	3.15	3.37	2.75	2.77999	3.15999	3.49999	3.40999	3.17999	3.15	3.04999	3.28999	3.64999	3.12999	3.40999	2.88999	2.98	3.45999	3.23999	3.26999
				0.810001	2.51001	3.14001	2.91001	3.15001	2.63001	3.28002	3.28002	3.48002	3.36002	2.98002	3.29002	3.45002	2.98002	3.41001	3.28002	3.29002	3.27002	3.29002	3.14001	3.43002	3.13001	3.04001	3.25002	2.94002	3.52002	3.54002	3.18002	3.38001	3.13001
				0.79	2.23002	3.41002	3.41002	3.24002	3.13002	3.51002	3.24002	3.54002	3.41002	3.49002	3.24002	3.21002	3.12002	2.98002	3.14002	3.34002	3.51002	3.41002	3.19002	3.51002	3.41002	3.41002	3.59003	3.25002	3.41002	3.42002	3.51002	3.29002	3.41002
				1.23001	2.38	3.48	3.61	3.62	2.98	3.54	3.31	3.48	2.98	3.41	3.12	3.15	2.56	3.11001	3.29	2.98	3.21	3.51	3.51	3.21	3.52	3.26	3.61	3.19	3.29	3.31	3.32	3.41	3.28
				1.04997	2.19007	3.31011	3.1401	3.3801	2.83009	3.42011	3.42011	3.42011	3.51011	3.2101	3.54011	3.25011	2.65008	3.1601	3.2401	3.01009	3.64011	3.2701	3.42011	3.3401	3.2701	3.1401	3.1201	3.52011	3.1101	3.29011	3.1001	3.1101	3.1101
