# Supplementary material for: Lipoic acid rejuvenates aged intestinal stem cells by preventing age‐associated endosome reduction
Source: EMBO Rep. 2020 Jul 9;21(8):e49583. doi: 10.15252/embr.201949583 (PMC7403706; doi:10.15252/embr.201949583)
Supplement: Supplementary file 8 — Source Data for Expanded View [file EMBR-21-e49583-s017.zip › EV Source datasets/statistic data for Figure EV2.xlsx]

## Sheet: Figure EV2F
				CT mean			△CT		-△△Ct		Transcript relative to control
				GAPDH	Las
		UAS-lacZ (Control)		15.5025	26.8819		11.3794
				17.4854	28.0766		10.5912
				17.6899	26.6465		8.95657
		Las RNAi (v22037)		16.1272	29.7579		13.6307		-2.25134		0.210029
				17.463	31.2388		13.7757		-3.18452		0.109992
				17.7637	30.5569		12.7932		-3.8366		0.0699951
		Las RNAi (TH02737.N)		16.4278	29.0587		12.6308		-1.25144		0.420029
				15.4081	28.3953		12.9872		-2.39603		0.189987
				17.3515	28.3079		10.9565		-1.9999		0.250017

## Sheet: Figure EV2G
	Food intake (μl per fly)
		26d			26d+ALA
		independent experiment #1	independent experiment #2	independent experiment #3	independent experiment #1	independent experiment #2	independent experiment #3
	0 hours	0	0	0	0	0	0
	12 hours	0.38	0.35	0.32	0.2	0.3	0.31
	24 hours	0.55	0.62	0.6	0.59	0.64	0.67
	36 hours	0.88	0.9	0.92	1.08	0.98	1.05
	48 hours	1.3	1.24	1.35	1.28	1.31	1.37
	60 hours	1.58	1.53	1.64	1.49	1.55	1.65
	72 hours	1.85	1.87	2.07	1.81	1.85	1.91

## Sheet: Figure EV2H
		Number of survival flies				Number of survival flies
		independent experiments #2				independent experiments #3
		days	W1118 + 0 mM ALA	W1118 + 0.5 mM ALA		days	W1118 + 0 mM ALA	W1118 + 0.5 mM ALA
		0	100	100		0	100	100
		2	98	100		2	98	100
		4	98	99		4	98	98
		6	98	98		6	98	97
		8	97	99		8	97	96
		10	96	98		10	96	98
		12	96	98		12	96	98
		14	95	97		14	95	97
		16	95	96		16	95	96
		18	92	96		18	96	94
		20	92	95		20	94	94
		22	87	95		22	91	92
		24	87	94		24	87	90
		26	84	90		26	82	84
		28	78	86		28	75	82
		30	70	82		30	69	81
		32	63	77		32	62	75
		34	57	70		34	56	70
		36	52	66		36	50	64
		38	47	57		38	44	53
		40	42	52		40	37	48
		42	36	43		42	30	41
		44	24	40		44	22	38
		46	20	36		46	16	34
		48	15	28		48	11	27
		50	10	24		50	9	22
		52	9	19		52	7	18
		54	6	15		54	5	14
		56	5	10		56	3	10
		58	3	8		58	2	8
		60	2	7		60	1	6
		62	0	6		62	0	4
		64		3		64		2
		66		0		66		1
		68				68		0

## Sheet: Figure EV2I
		Number of survival flies				Number of survival flies
		independent experiments #2				independent experiments #3
		days	Canton-S+ 0 mM ALA	Canton-S + 0.5 mM ALA		days	Canton-S + 0 mM ALA	Canton-S + 0.5 mM ALA
		0	100	100		0	100	100
		2	100	100		2	100	100
		4	99	100		4	99	99
		6	98	99		6	99	99
		8	97	99		8	98	99
		10	97	98		10	98	99
		12	96	98		12	98	99
		14	95	97		14	97	98
		16	95	97		16	95	98
		18	94	97		18	94	97
		20	93	96		20	92	96
		22	91	96		22	89	94
		24	87	94		24	86	92
		26	84	93		26	84	90
		28	78	89		28	80	88
		30	70	85		30	75	85
		32	64	81		32	70	83
		34	57	77		34	62	80
		36	54	70		36	58	71
		38	44	66		38	48	67
		40	38	60		40	42	61
		42	35	54		42	33	55
		44	30	45		44	25	50
		46	26	41		46	23	44
		48	20	35		48	17	36
		50	18	32		50	14	32
		52	15	28		52	12	27
		54	12	25		54	9	24
		56	9	21		56	7	18
		58	6	17		58	5	14
		60	4	15		60	3	13
		62	2	13		62	1	11
		64	0	12		64	0	9
		66		10		66		6
		68		8		68		5
		70		7		70		3
		72		4		72		0
		74		2
		76		0

## Sheet: Figure EV2J
		Number of survival flies				Number of survival flies
		independent experiments #2				independent experiments #3
		days	Canton-S+ 0 mM ALA	Canton-S + 0.5 mM ALA		days	Canton-S + 0 mM ALA	Canton-S + 0.5 mM ALA
		26	100	100		26	100	100
		28	99	99		28	99	99
		30	98	98		30	98	98
		32	97	98		32	96	97
		34	96	97		34	96	96
		36	94	94		36	93	92
		38	87	92		38	88	91
		40	80	87		40	80	86
		42	68	80		42	67	81
		44	61	75		44	59	77
		46	55	68		46	51	70
		48	45	61		48	44	63
		50	39	47		50	37	50
		52	34	43		52	31	45
		54	30	35		54	28	43
		56	25	29		56	23	35
		58	18	24		58	21	30
		60	15	20		60	17	24
		62	10	17		62	14	22
		64	6	14		64	10	17
		66	0	11		66	6	13
		68		7		68	2	10
		70		3		70	0	7
		72		0		72		3
		74				74		0
