# Supplementary material for: Lipoic acid rejuvenates aged intestinal stem cells by preventing age‐associated endosome reduction
Source: EMBO Rep. 2020 Jul 9;21(8):e49583. doi: 10.15252/embr.201949583 (PMC7403706; doi:10.15252/embr.201949583)
Supplement: Supplementary file 8 — Source Data for Expanded View [file EMBR-21-e49583-s017.zip › EV Source datasets/statistic data for Figure EV4.xlsx]

## Sheet: Figure EV4H
Number of DAPI+ cells/ROI					Number of esg-GFP+ cells/ROI					Number of Dl+ cells/ROI					Ratio of esg-GFP+ cells to DAPI+ cells/ROI					Ratio of Dl+ cells to DAPI+ cells/ROI
UAS-lacZ	UAS-Atg5	UAS-Atg5+ ALA	UAS-Atg8a	UAS-Atg8a+ ALA	UAS-lacZ	UAS-Atg5	UAS-Atg5+ ALA	UAS-Atg8a	UAS-Atg8a+ ALA	UAS-lacZ	UAS-Atg5	UAS-Atg5+ ALA	UAS-Atg8a	UAS-Atg8a+ ALA	UAS-lacZ	UAS-Atg5	UAS-Atg5+ ALA	UAS-Atg8a	UAS-Atg8a+ ALA	UAS-lacZ	UAS-Atg5	UAS-Atg5+ ALA	UAS-Atg8a	UAS-Atg8a+ ALA
80	59	60	60	59	43	19	18	18	18	21	9	10	9	9	0.5375	0.322034	0.3	0.3	0.305085	0.2625	0.152542	0.166667	0.15	0.152542
93	67	67	68	66	58	25	27	27	26	30	14	14	15	12	0.623656	0.373134	0.402985	0.397059	0.393939	0.322581	0.208955	0.208955	0.220588	0.181818
79	59	60	60	59	41	19	18	18	18	21	9	10	9	9	0.518987	0.322034	0.3	0.3	0.305085	0.265823	0.152542	0.166667	0.15	0.152542
127	79	81	82	80	108	42	43	45	42	55	21	22	22	22	0.850394	0.531646	0.530864	0.54878	0.525	0.433071	0.265823	0.271605	0.268293	0.275			pH3+cells/gut
73	56	59	58	57	34	16	16	16	15	16	8	9	8	8	0.465753	0.285714	0.271186	0.275862	0.263158	0.219178	0.142857	0.152542	0.137931	0.140351			UAS-lacZ	UAS-Atg5	UAS-Atg5+ ALA	UAS-Atg8a	UAS-Atg8a+ ALA
105	70	70	72	68	72	28	30	31	28	36	15	15	17	14	0.685714	0.4	0.428571	0.430556	0.411765	0.342857	0.214286	0.214286	0.236111	0.205882			8	25	32	21	13
91	66	64	64	64	54	23	23	25	23	28	12	12	12	12	0.593407	0.348485	0.359375	0.390625	0.359375	0.307692	0.181818	0.1875	0.1875	0.1875			11	39	18	35	45
78	58	59	59	59	39	17	17	17	17	20	8	10	9	8	0.5	0.293103	0.288136	0.288136	0.288136	0.25641	0.137931	0.169492	0.152542	0.135593			37	45	19	34	31
127	79	80	81	79	105	41	42	42	42	54	21	21	22	22	0.826772	0.518987	0.525	0.518519	0.531646	0.425197	0.265823	0.2625	0.271605	0.278481			69	59	38	36	24
116	75	77	77	76	90	35	36	37	37	47	19	19	20	19	0.775862	0.466667	0.467532	0.480519	0.486842	0.405172	0.253333	0.246753	0.25974	0.25			121	105	42	73	25
74	57	59	59	57	37	16	17	17	17	19	8	10	9	8	0.5	0.280702	0.288136	0.288136	0.298246	0.256757	0.140351	0.169492	0.152542	0.140351			109	73	78	43	26
98	68	68	71	67	64	26	28	29	27	33	14	14	16	13	0.653061	0.382353	0.411765	0.408451	0.402985	0.336735	0.205882	0.205882	0.225352	0.19403			115	21	56	51	31
89	62	63	63	62	50	21	21	24	22	27	11	11	11	11	0.561798	0.33871	0.333333	0.380952	0.354839	0.303371	0.177419	0.174603	0.174603	0.177419			37	42	81	53	37
115	75	76	77	76	87	35	36	37	36	47	19	19	20	19	0.756522	0.466667	0.473684	0.480519	0.473684	0.408696	0.253333	0.25	0.25974	0.25			75	19	11	9	83
78	58	60	59	59	39	18	18	17	18	20	9	10	9	8	0.5	0.310345	0.3	0.288136	0.305085	0.25641	0.155172	0.166667	0.152542	0.135593			23	21	25	8	73
96	68	67	70	66	62	26	27	28	26	31	14	14	16	13	0.645833	0.382353	0.402985	0.4	0.393939	0.322917	0.205882	0.208955	0.228571	0.19697			50	13	26	13	31
106	72	74	75	72	78	32	33	34	32	41	17	18	19	17	0.735849	0.444444	0.445946	0.453333	0.444444	0.386792	0.236111	0.243243	0.253333	0.236111			41	9	9	15	9
92	67	66	66	65	57	25	26	26	25	30	14	13	15	12	0.619565	0.373134	0.393939	0.393939	0.384615	0.326087	0.208955	0.19697	0.227273	0.184615			59	8	8	15	8
106	72	73	75	72	77	31	32	33	32	41	17	18	19	16	0.726415	0.430556	0.438356	0.44	0.444444	0.386792	0.236111	0.246575	0.253333	0.222222			107	7	13	81	13
88	61	62	62	61	48	20	20	23	20	26	10	10	11	9	0.545455	0.327869	0.322581	0.370968	0.327869	0.295455	0.163934	0.16129	0.177419	0.147541				9	15	31	69
89	62	63	62	62	49	21	21	23	21	27	11	11	11	10	0.550562	0.33871	0.333333	0.370968	0.33871	0.303371	0.177419	0.174603	0.177419	0.16129				12	43	26	17
126	79	80	81	79	104	41	41	41	42	53	21	21	21	22	0.825397	0.518987	0.5125	0.506173	0.531646	0.420635	0.265823	0.2625	0.259259	0.278481				15			31
102	70	69	72	67	70	28	29	30	28	35	15	15	17	14	0.686275	0.4	0.42029	0.416667	0.41791	0.343137	0.214286	0.217391	0.236111	0.208955							41
118	76	78	80	77	91	36	37	39	38	49	19	20	21	19	0.771186	0.473684	0.474359	0.4875	0.493506	0.415254	0.25	0.25641	0.2625	0.246753
127	80	82	82	82	108	43	44	45	44	55	22	22	23	23	0.850394	0.5375	0.536585	0.54878	0.536585	0.433071	0.275	0.268293	0.280488	0.280488
106	70	71	73	69	74	30	31	32	30	38	16	16	18	15	0.698113	0.428571	0.43662	0.438356	0.434783	0.358491	0.228571	0.225352	0.246575	0.217391
73	56	59	59	57	35	16	16	16	16	17	8	10	8	8	0.479452	0.285714	0.271186	0.271186	0.280702	0.232877	0.142857	0.169492	0.135593	0.140351
124	78	79	81	78	100	39	40	40	40	51	21	21	21	21	0.806452	0.5	0.506329	0.493827	0.512821	0.41129	0.269231	0.265823	0.259259	0.269231
92	67	65	65	65	56	25	24	26	25	29	13	13	14	12	0.608696	0.373134	0.369231	0.4	0.384615	0.315217	0.19403	0.2	0.215385	0.184615
106	70	70	72	69	74	29	30	31	29	38	16	16	18	15	0.698113	0.414286	0.428571	0.430556	0.42029	0.358491	0.228571	0.228571	0.25	0.217391
106	71	72	74	70	74	30	31	32	31	40	17	17	18	16	0.698113	0.422535	0.430556	0.432432	0.442857	0.377358	0.239437	0.236111	0.243243	0.228571
112	73	75	77	74	84	33	34	36	33	44	18	19	20	18	0.75	0.452055	0.453333	0.467532	0.445946	0.392857	0.246575	0.253333	0.25974	0.243243
83	60	61	61	60	45	20	19	21	19	24	10	10	9	9	0.542169	0.333333	0.311475	0.344262	0.316667	0.289157	0.166667	0.163934	0.147541	0.15
96	67	67	69	66	62	25	27	28	26	31	14	14	16	13	0.645833	0.373134	0.402985	0.405797	0.393939	0.322917	0.208955	0.208955	0.231884	0.19697
91	66	64	64	64	55	24	23	25	23	28	13	12	13	12	0.604396	0.363636	0.359375	0.390625	0.359375	0.307692	0.19697	0.1875	0.203125	0.1875
106	71	72	75	71	75	30	31	33	31	40	17	17	19	16	0.707547	0.422535	0.430556	0.44	0.43662	0.377358	0.239437	0.236111	0.253333	0.225352
71	83	57	56	83	31	45	15	15	45	15	23	8	7	35	0.43662	0.542169	0.263158	0.267857	0.542169	0.211268	0.277108	0.140351	0.125	0.421687
126	55	79	81	56	102	15	40	40	14	53	7	21	21	7	0.809524	0.272727	0.506329	0.493827	0.25	0.420635	0.127273	0.265823	0.259259	0.125
80	79	60	60	78	43	41	18	20	41	22	21	10	9	21	0.5375	0.518987	0.3	0.333333	0.525641	0.275	0.265823	0.166667	0.15	0.269231
112	59	75	76	59	84	20	33	35	19	43	9	18	19	9	0.75	0.338983	0.44	0.460526	0.322034	0.383929	0.152542	0.24	0.25	0.152542
101	73	69	71	72	69	32	28	29	32	35	18	15	17	17	0.683168	0.438356	0.405797	0.408451	0.444444	0.346535	0.246575	0.217391	0.239437	0.236111
130	69	82	83	67	111	27	44	46	27	57	15	22	23	14	0.853846	0.391304	0.536585	0.554217	0.402985	0.438462	0.217391	0.268293	0.277108	0.208955
72	81	57	57	82	33	44	15	16	44	16	22	8	7	23	0.458333	0.54321	0.263158	0.280702	0.536585	0.222222	0.271605	0.140351	0.122807	0.280488
91	56	64	63	57	54	15	22	24	15	28	7	12	12	7	0.593407	0.267857	0.34375	0.380952	0.263158	0.307692	0.125	0.1875	0.190476	0.122807
124	65	83	80	63	96	23	46	39	22	51	12	23	21	11	0.774194	0.353846	0.554217	0.4875	0.349206	0.41129	0.184615	0.277108	0.2625	0.174603
70	82	78	56	82	30	45	38	15	44	15	22	20	6	29	0.428571	0.54878	0.487179	0.267857	0.536585	0.214286	0.268293	0.25641	0.107143	0.353659
113	76	56	77	77	85	38	14	36	39	46	20	7	20	20	0.752212	0.5	0.25	0.467532	0.506494	0.40708	0.263158	0.125	0.25974	0.25974
	55	76		55		14	35		14		7	19		7		0.254545	0.460526		0.254545		0.127273	0.25		0.127273
	74			74		34			34		18			18		0.459459			0.459459		0.243243			0.243243

## Sheet: Figure EV4I
				luciferase units (luciferase activity)								Relative luciferase units
			Blank	UAS-lacZ	UAS-lacZ	UAS-Atg5	UAS-Atg5+ ALA	UAS-Atg8a	UAS-Atg8a+ ALA			UAS-lacZ	UAS-Atg5	UAS-Atg5+ ALA	UAS-Atg8a	UAS-Atg8a+ ALA
				14d	40d							40d
		independent experiment one	34547	308006	984270	622484	677176	622484	644361			3.473	2.15	2.35	2.15	2.23
		independent experiment two	30409	316307	1009038	647949	570756	676538	616501			3.423	2.16	1.89	2.26	2.05
		independent experiment three	28859	282873	825193	519107	539428	519107	519104			3.135	1.93	2.01	1.93	1.92999
		independent experiment four	35271	300522	894949	510070	605561	520680	528638			3.241	1.79	2.15	1.83	1.86
		independent experiment five	30107	285782	902726	505663	472425	497992	549127			3.413	1.86	1.73	1.83	2.03
		independent experiment six	38973	311868	888495	650258	579306	636612	538371			3.113	2.24	1.98	2.19	1.83

## Sheet: Figure EV4M
	Number of survival flies						Number of survival flies
	independent experiment #2						independent experiment #3
	days	UAS-lacZ	Las RNAi	Las RNAi + UAS-Atg5	Las RNAi + UAS-Atg8a		days	UAS-lacZ	Las RNAi	Las RNAi + UAS-Atg5	Las RNAi + UAS-Atg8a
	0	100	100	100	100		0	100	100	100	100
	2	99	96	98	98		2	100	96	98	99
	4	98	91	97	96		4	99	93	96	98
	6	97	87	95	94		6	97	88	93	95
	8	95	80	94	91		8	95	82	90	91
	10	93	74	91	87		10	92	73	86	88
	12	90	59	87	80		12	89	65	79	84
	14	84	45	78	76		14	83	47	75	77
	16	78	38	66	68		16	77	36	65	70
	18	73	32	55	60		18	64	23	47	55
	20	60	25	45	51		20	58	19	41	48
	22	53	20	38	43		22	43	13	31	36
	24	42	12	34	30		24	35	7	24	29
	26	31	8	23	27		26	28	3	17	24
	28	23	6	17	20		28	24	0	12	15
	30	19	2	14	15		30	19		8	13
	32	17	0	11	10		32	15		6	9
	34	10		8	5		34	12		3	5
	36	6		5	2		36	7		1	2
	38	4		2	0		38	5		0	0
	40	0		0			40	2
							42	0
