# Supplementary material for: Lipoic acid rejuvenates aged intestinal stem cells by preventing age‐associated endosome reduction
Source: EMBO Rep. 2020 Jul 9;21(8):e49583. doi: 10.15252/embr.201949583 (PMC7403706; doi:10.15252/embr.201949583)
Supplement: Supplementary file 8 — Source Data for Expanded View [file EMBR-21-e49583-s017.zip › EV Source datasets/statistic data for Figure EV5.xlsx]

## Sheet: Figure EV5F
Number of DAPI+ cells/ROI					Number of esg-GFP+ cells/ROI					Number of Dl+ cells /ROI					Ratio of esg-GFP+ cells to DAPI+ cells/ROI					Ratio of Dl+ cells to DAPI+ cells/ROI
UAS-lacZ	Atg6 RNAi	Atg6 RNAi + ALA	Atg8a RNAi	Atg8a RNAi + ALA	UAS-lacZ	Atg6 RNAi	Atg6 RNAi + ALA	Atg8a RNAi	Atg8a RNAi + ALA	UAS-lacZ	Atg6 RNAi	Atg6 RNAi + ALA	Atg8a RNAi	Atg8a RNAi + ALA	UAS-lacZ	Atg6 RNAi	Atg6 RNAi + ALA	Atg8a RNAi	Atg8a RNAi + ALA	UAS-lacZ	Atg6 RNAi	Atg6 RNAi + ALA	Atg8a RNAi	Atg8a RNAi + ALA
56	84	87	85	82	12	60	62	61	59	6	31	32	32	31	0.214286	0.714286	0.712644	0.717647	0.719512	0.107143	0.369048	0.367816	0.376471	0.378049
54	81	77	82	80	10	55	54	58	57	5	30	28	30	30	0.185185	0.679012	0.701299	0.707317	0.7125	0.0925926	0.37037	0.363636	0.365854	0.375
65	104	105	107	103	19	85	88	89	84	10	44	45	48	44	0.292308	0.817308	0.838095	0.831776	0.815534	0.153846	0.423077	0.428571	0.448598	0.427184			pH3+cells/gut
53	130	129	80	130	10	119	119	56	119	5	64	63	29	63	0.188679	0.915385	0.922481	0.7	0.915385	0.0943396	0.492308	0.488372	0.3625	0.484615			UAS-lacZ	Atg6 RNAi	Atg6 RNAi + ALA	Atg8a RNAi	Atg8a RNAi + ALA
52	80	76	71	76	8	53	52	49	54	4	29	27	19	28	0.153846	0.6625	0.684211	0.690141	0.710526	0.0769231	0.3625	0.355263	0.267606	0.368421			15	45	118	71	89
52	74	70	73	72	9	45	42	50	47	4	20	24	26	26	0.173077	0.608108	0.6	0.684932	0.652778	0.0769231	0.27027	0.342857	0.356164	0.361111			21	78	135	63	81
56	77	71	85	73	11	47	47	61	48	6	23	24	32	26	0.196429	0.61039	0.661972	0.717647	0.657534	0.107143	0.298701	0.338028	0.376471	0.356164			8	98	149	59	42
59	83	83	91	81	15	58	59	71	58	7	31	30	37	30	0.254237	0.698795	0.710843	0.78022	0.716049	0.118644	0.373494	0.361446	0.406593	0.37037			7	132	178	136	15
67	94	95	120	92	20	73	71	105	70	11	37	37	55	37	0.298507	0.776596	0.747368	0.875	0.76087	0.164179	0.393617	0.389474	0.458333	0.402174			9	115	125	178	132
62	111	118	99	113	16	95	102	80	96	8	49	52	42	51	0.258065	0.855856	0.864407	0.808081	0.849558	0.129032	0.441441	0.440678	0.424242	0.451327			6	178	35	162	116
57	100	99	86	97	13	79	75	63	77	6	41	40	33	40	0.22807	0.79	0.757576	0.732558	0.793814	0.105263	0.41	0.40404	0.383721	0.412371			5	45	41	154	41
72	89	87	123	85	23	64	62	108	62	12	33	33	59	32	0.319444	0.719101	0.712644	0.878049	0.729412	0.166667	0.370787	0.37931	0.479675	0.376471			5	113	30	63	67
63	114	120	101	120	16	99	104	82	104	8	51	55	43	55	0.253968	0.868421	0.866667	0.811881	0.866667	0.126984	0.447368	0.458333	0.425743	0.458333			10	36	94	69	69
68	101	101	121	98	21	81	80	106	78	12	42	41	57	41	0.308824	0.80198	0.792079	0.876033	0.795918	0.176471	0.415842	0.405941	0.471074	0.418367			2	135	128	71	41
57	111	118	86	115	13	96	102	64	98	6	50	53	33	52	0.22807	0.864865	0.864407	0.744186	0.852174	0.105263	0.45045	0.449153	0.383721	0.452174			2	51	51	82	31
65	90	87	107	85	18	65	63	89	62	10	34	33	47	33	0.276923	0.722222	0.724138	0.831776	0.729412	0.153846	0.377778	0.37931	0.439252	0.388235			0	173	61	51	141
53	104	104	75	102	9	85	86	52	83	5	44	45	27	43	0.169811	0.817308	0.826923	0.693333	0.813725	0.0943396	0.423077	0.432692	0.36	0.421569			1	41	71	41	116
75	78	73	127	74	28	52	49	116	49	22	27	26	61	27	0.373333	0.666667	0.671233	0.913386	0.662162	0.293333	0.346154	0.356164	0.480315	0.364865			3	35	31	51	151
75	120	123	127	123	28	108	110	116	111	24	57	59	62	57	0.373333	0.9	0.894309	0.913386	0.902439	0.32	0.475	0.479675	0.488189	0.463415			4	69	89	109	35
63	123	123	102	123	17	110	110	83	111	8	58	59	43	57	0.269841	0.894309	0.894309	0.813725	0.902439	0.126984	0.471545	0.479675	0.421569	0.463415			5	9	91	151	56
67	103	102	116	98	20	83	82	99	79	11	43	43	52	41	0.298507	0.805825	0.803922	0.853448	0.806122	0.164179	0.417476	0.421569	0.448276	0.418367				51	112	131	51
51	107	116	70	109	8	90	99	43	92	4	47	50	17	49	0.156863	0.841121	0.853448	0.614286	0.844037	0.0784314	0.439252	0.431034	0.242857	0.449541				29	105	56	178
58	70	70	88	71	14	40	40	67	46	7	15	17	35	25	0.241379	0.571429	0.571429	0.761364	0.647887	0.12069	0.214286	0.242857	0.397727	0.352113				112	31	9	119
64	93	91	105	90	17	69	67	87	67	9	36	35	46	35	0.265625	0.741935	0.736264	0.828571	0.744444	0.140625	0.387097	0.384615	0.438095	0.388889				53			169
53	104	103	75	102	9	85	83	53	82	5	44	44	27	43	0.169811	0.817308	0.805825	0.706667	0.803922	0.0943396	0.423077	0.427184	0.36	0.421569
61	78	74	99	74	16	52	50	79	49	8	27	26	40	27	0.262295	0.666667	0.675676	0.79798	0.662162	0.131148	0.346154	0.351351	0.40404	0.364865
74	95	99	130	95	24	74	75	119	73	13	38	39	63	39	0.324324	0.778947	0.757576	0.915385	0.768421	0.175676	0.4	0.393939	0.484615	0.410526
75	124	123	123	126	27	112	111	109	114	14	59	59	59	60	0.36	0.903226	0.902439	0.886179	0.904762	0.186667	0.475806	0.479675	0.479675	0.47619
75	115	122	124	120	27	100	107	111	105	16	52	56	60	55	0.36	0.869565	0.877049	0.895161	0.875	0.213333	0.452174	0.459016	0.483871	0.458333
66	118	122	130	121	20	105	109	120	108	11	56	57	64	56	0.30303	0.889831	0.893443	0.923077	0.892562	0.166667	0.474576	0.467213	0.492308	0.46281
64	126	126	127	127	17	115	115	115	115	9	61	61	61	61	0.265625	0.912698	0.912698	0.905512	0.905512	0.140625	0.484127	0.484127	0.480315	0.480315
52	120	123	111	122	9	107	110	94	109	5	57	58	50	57	0.173077	0.891667	0.894309	0.846847	0.893443	0.0961538	0.475	0.471545	0.45045	0.467213
66	106	114	104	109	19	89	97	86	92	10	46	49	45	47	0.287879	0.839623	0.850877	0.826923	0.844037	0.151515	0.433962	0.429825	0.432692	0.431193
74	103	103	73	99	26	83	83	50	80	13	43	44	26	41	0.351351	0.805825	0.805825	0.684932	0.808081	0.175676	0.417476	0.427184	0.356164	0.414141
65	77	72	109	74	19	50	48	92	49	10	26	25	49	26	0.292308	0.649351	0.666667	0.844037	0.662162	0.153846	0.337662	0.347222	0.449541	0.351351
60	105	129	124	130	15	88	119	110	120	8	45	63	60	63	0.25	0.838095	0.922481	0.887097	0.923077	0.133333	0.428571	0.488372	0.483871	0.484615
67	115	113	108	108	20	101	95	91	91	11	53	49	48	47	0.298507	0.878261	0.840708	0.842593	0.842593	0.164179	0.46087	0.433628	0.444444	0.435185
57	105	122	96	120	13	87	108	76	106	6	45	57	39	56	0.22807	0.828571	0.885246	0.791667	0.883333	0.105263	0.428571	0.467213	0.40625	0.466667
58	94	111	120	104	15	73	93	104	86	7	37	48	54	45	0.258621	0.776596	0.837838	0.866667	0.826923	0.12069	0.393617	0.432432	0.45	0.432692
53	110	96	87	95	10	94	72	65	73	5	48	38	34	39	0.188679	0.854545	0.75	0.747126	0.768421	0.0943396	0.436364	0.395833	0.390805	0.410526
56	92	118	88	111	10	67	101	68	94	6	35	52	35	50	0.178571	0.728261	0.855932	0.772727	0.846847	0.107143	0.380435	0.440678	0.397727	0.45045
57	93	90	80	87	12	70	66	56	64	6	37	34	29	34	0.210526	0.752688	0.733333	0.7	0.735632	0.105263	0.397849	0.377778	0.3625	0.390805
62	80	92	85	91	16	53	68	61	69	8	29	36	32	36	0.258065	0.6625	0.73913	0.717647	0.758242	0.129032	0.3625	0.391304	0.376471	0.395604
57	81	76	86	76	14	56	52	62	52	6	30	27	33	28	0.245614	0.691358	0.684211	0.72093	0.684211	0.105263	0.37037	0.355263	0.383721	0.368421
71	84	81	99	81	23	60	57	80	58	12	31	30	42	30	0.323944	0.714286	0.703704	0.808081	0.716049	0.169014	0.369048	0.37037	0.424242	0.37037
	100	87	87	85		78	62	65	62		41	32	34	32		0.78	0.712644	0.747126	0.729412		0.41	0.367816	0.390805	0.376471
	93	99	123	96		69	75	108	75		36	39	59	40		0.741935	0.757576	0.878049	0.78125		0.387097	0.393939	0.479675	0.416667
	113	90		88		98	66		65		51	34		35		0.867257	0.733333		0.738636		0.451327	0.377778		0.397727
		119		116			103		100			54		53			0.865546		0.862069			0.453782		0.456897

## Sheet: Figure EV5G
		luciferase units (luciferase activity)													Relative luciferase units
		UAS-lacZ	Atg6 RNAi	Atg6 RNAi + ALA	Atg8a RNAi	Atg8a RNAi + ALA		Deduction blank (Luciferase activity)							UAS-lacZ	Atg6 RNAi	Atg6 RNAi + ALA	Atg8a RNAi	Atg8a RNAi + ALA
independent experiment #1	31623	342192	1146565	1121720	1245947	1311167			310569	1114942	1090097	1214324	1279544		1.03	3.59	3.51	3.91	4.12
independent experiment #2	35813	271001	997733	903657	913064	955399			235188	961920	867844	877251	919586		0.78	4.09	3.69	3.73	3.91
independent experiment #3	30257	313689	1146978	1192327	1195162	1087457			283432	1116721	1162070	1164905	1057200		0.940001	3.94	4.1	4.11	3.73
independent experiment #4	25590	299976	1032587	1071001	996917	996917			274386	1006997	1045411	971327	971327		0.91	3.67	3.81	3.54	3.54
independent experiment #5	37430	420364	1504069	1442799	1465775	1603632			382934	1466639	1405369	1428345	1566202		1.27	3.83	3.67	3.73	4.09001
independent experiment #6	32762	355392	1236171	1265208	1391033	1268434			322630	1203409	1232446	1358271	1235672		1.07	3.73	3.82	4.21	3.83
								average of UAS-lacZ luciferase activity (Deduction blank )	301523

## Sheet: Figure EV5H
		Homeostasis (Number of midguts )			Perturbed B (number of midguts )			Perturbed A (Number of midguts )
		independent experiment #1	independent experiment #2	independent experiment #3	independent experiment #1	independent experiment #2	independent experiment #3	independent experiment #1	independent experiment #2	independent experiment #3
	UAS-lacZ	23	23	22	4	3	4	3	4	4
	Atg6 RNAi	5	4	5	11	13	9	14	13	16
	Atg6 RNAi + ALA	3	5	6	12	10	11	15	15	14
	Atg8a RNAi	4	3	4	10	13	12	16	14	14
	Atg8a RNAi + ALA	3	4	3	11	13	13	16	13	14
		Homeostasis (Percent )			Perturbed B (Percent )			Perturbed A (Percent )
		independent experiment #1	independent experiment #2	independent experiment #3	independent experiment #1	independent experiment #2	independent experiment #3	independent experiment #1	independent experiment #2	independent experiment #3
	UAS-lacZ	76.6667	76.6667	73.3333	13.3333	10	13.3333	10	13.3333	13.3333
	Atg6 RNAi	16.6667	13.3333	16.6667	36.6667	43.3333	30	46.6667	43.3333	53.3333
	Atg6 RNAi + ALA	10	16.6667	19.3548	40	33.3333	35.4839	50	50	45.1613
	Atg8a RNAi	13.3333	10	13.3333	33.3333	43.3333	40	53.3333	46.6667	46.6667
	Atg8a RNAi + ALA	10	13.3333	10	36.6667	43.3333	43.3333	53.3333	43.3333	46.6667

## Sheet: Figure EV5I
			Number of deposits per field
			UAS-lacZ	Atg6 RNAi	Atg6 RNAi + ALA	Atg8a RNAi	Atg8a RNAi + ALA
			15	8	12	8	12
			22	11	9	9	6
			30	15	7	7	7
			27	6	8	15	13
			20	7	15	6	9
			35	6	7	9	8
			21	3	5	8	6
			32	2	10	4	7
			31	5	5	6	6
			19	2	6	13	11
			24	14	7	6	8
			29	25	11	19	5
			25	4	23	7	5
			21	14	4	18	9
			15	5	9	2	15
			17	4	6	5	6
			15	10	6	2	5
			40	2	11	21	2
			24	2	8	4	5
			34	4	7	14	11
			22	9	17	8	2
			40	3	8	4	7
			33	6	4	4	7
			24	4	6	13	18
			33	18	20	11	7
			13	5	3	7	13
			35	19	9	4	14
			31	13	4	5	6
			30	21	13	8	12
			33	10	2	12	8

## Sheet: Figure EV5O
		Number of survival flies							Number of survival flies
		independent experiment #2							independent experiment #2
		days	UAS-lacZ	Las RNAi	Las RNAi+ UAS-Rab5-CA	Las RNAi+ UAS-Rab7-CA			days	UAS-lacZ	Las RNAi	Las RNAi+ UAS-Rab5-CA	Las RNAi+ UAS-Rab7-CA
		0	100	100	100	100			0	100	100	100	100
		2	99	98	100	99			2	99	98	99	98
		4	98	95	97	97			4	98	96	96	97
		6	97	90	94	96			6	96	91	93	93
		8	94	85	91	92			8	94	86	89	91
		10	91	78	84	87			10	90	78	86	85
		12	89	63	83	82			12	86	71	78	81
		14	81	51	70	77			14	81	58	73	75
		16	76	39	67	68			16	73	49	63	65
		18	64	30	56	61			18	63	35	53	58
		20	55	25	45	51			20	58	27	46	49
		22	47	18	36	39			22	44	18	35	42
		24	42	9	31	33			24	37	13	27	32
		26	31	6	19	25			26	33	8	22	25
		28	27	0	16	19			28	25	4	15	19
		30	20		10	15			30	20	2	9	13
		32	16		7	8			32	15	0	6	11
		34	12		4	3			34	11		3	7
		36	9		2	0			36	8		1	3
		38	4		0				38	3		0	0
		40	2						40	0
		42	0

## Sheet: Figure EV5P
		Homeostasis (Number of midguts )			Perturbed B (number of midguts )			Perturbed A (Number of midguts )
		independent experiment #1	independent experiment #2	independent experiment #3	independent experiment #1	independent experiment #2	independent experiment #3	independent experiment #1	independent experiment #2	independent experiment #3
	UAS-lacZ	23	22	24	3	2	2	4	6	4
	UAS-Rab5-DN	4	5	5	12	13	12	14	12	13
	UAS-Rab5-DN + ALA	5	5	4	12	13	13	13	12	13
	Rab7 RNAi	3	4	4	12	14	13	15	12	13
	Rab7 RNAi + ALA	4	6	4	13	12	12	13	12	14
		Homeostasis (Percent )			Perturbed B (Percent )			Perturbed A (Percent )
		independent experiment #1	independent experiment #2	independent experiment #3	independent experiment #1	independent experiment #2	independent experiment #3	independent experiment #1	independent experiment #2	independent experiment #3
	UAS-lacZ	76.6667	73.3333	80	10	6.66667	6.66667	13.3333	20	13.3333
	UAS-Rab5-DN	13.3333	16.6667	16.6667	40	43.3333	40	46.6667	40	43.3333
	UAS-Rab5-DN + ALA	16.6667	16.6667	13.3333	40	43.3333	43.3333	43.3333	40	43.3333
	Rab7 RNAi	10	13.3333	13.3333	40	46.6667	43.3333	50	40	43.3333
	Rab7 RNAi + ALA	13.3333	20	13.3333	43.3333	40	40	43.3333	40	46.6667

## Sheet: Figure EV5Q
	Number of deposits per field
	UAS-lacZ	UAS-Rab5-DN	UAS-Rab5-DN + ALA	Rab7 RNAi	Rab7 RNAi + ALA
	22	13	15	6	8
	21	15	6	9	15
	33	9	9	11	27
	26	8	8	14	9
	20	8	9	17	8
	29	8	11	8	5
	23	6	7	9	6
	31	9	8	6	9
	32	11	12	5	8
	18	12	2	4	6
	15	6	3	8	8
	11	5	6	19	12
	38	24	11	5	7
	21	5	15	2	2
	25	23	9	4	11
	26	4	7	3	2
	13	10	17	12	5
	33	5	9	12	6
	28	4	3	27	27
	33	11	4	29	2
	32	2	4	14	29
	31	7	5	3	2
	42	5	7	3	3
	35	2	13	10	2
	20	2	6	12	4
	17	4	13	7	5
	14	5	14	5	16
	18	18	13	2	19
	41	19	8	7	13
	16	9	11	7	9
