# Supplementary material for: Lipoic acid rejuvenates aged intestinal stem cells by preventing age‐associated endosome reduction
Source: EMBO Rep. 2020 Jul 9;21(8):e49583. doi: 10.15252/embr.201949583 (PMC7403706; doi:10.15252/embr.201949583)
Supplement: Supplementary file 10 — Source Data for Figure 1 [file EMBR-21-e49583-s007.xlsx]

## Sheet: Figure 1B
		luciferase units (Luciferase activity)										Deduction blank (Luciferase activity)								Relative luciferase units
				14d	26d	40d	40d	40d	40d			14d	26d	40d	40d	40d	40d			14d	26d	40d	40d	40d	40d
			Blank	-	-	-	0.01 mM	0.05 mM	0.5 mM			-	-	-	0.01 mM	0.05 mM	0.5 mM			-	-	-	0.01 mM	0.05 mM	0.5 mM
	independent experiment #1		30737	251743	554522	804259	678285	550101	424128			221006	523785	773522	647548	519364	393391			1.02978	2.37	3.5	2.93	2.35	1.78
	independent experiment #2		28612	268929	571729	845690	773595	511650	492424			240317	543117	817078	744983	483038	463812			1.11976	2.26	3.4	3.1	2.01	1.93
	independent experiment #3		39711	222376	510987	604146	664426	472627	432441			182665	471276	564435	624715	432916	392730			0.851129	2.58	3.09	3.42	2.37	2.15
	independent experiment #4		31701	278453	557283	910138	813905	710269	581958			246752	525582	878437	782204	678568	550257			1.14974	2.13	3.56	3.17	2.75	2.23
	independent experiment #5		34448	264035	601527	851777	840297	523468	479846			229587	567079	817329	805849	489020	445398			1.06976	2.47	3.56	3.50999	2.13	1.94
	independent experiment #6		26633	193995	379767	585623	500268	358010	376420			167362	353134	558990	473635	331377	349787			0.779825	2.11	3.34001	2.83	1.98	2.09
											average of 14d luciferase activity (Deduction blank )	214615

## Sheet: Figure 1G
Number of DAPI+ cells/ROI				Number of esg-GFP+ cells/ROI				Number of Dl+ cells/ROI				Ratio of esg-GFP+ cells to DAPI+ cells/ROI				Ratio of Dl+ cells to DAPI+ cells/ROI
14d	26d	40d	40d+ALA	14d	26d	40d	40d+ALA	14d	26d	40d	40d+ALA	14d	26d	40d	40d+ALA	14d	26d	40d	40d+ALA
71	72	114	69	17	36	73	31	9	17	39	16	0.239437	0.5	0.640351	0.449275	0.126761	0.236111	0.342105	0.231884
73	74	122	72	19	38	86	34	10	20	44	19	0.260274	0.513514	0.704918	0.472222	0.136986	0.27027	0.360656	0.263889
74	76	122	73	21	39	89	35	10	25	47	20	0.283784	0.513158	0.729508	0.479452	0.135135	0.328947	0.385246	0.273973
50	55	114	69	8	18	74	31	4	9	40	17	0.16	0.327273	0.649123	0.449275	0.08	0.163636	0.350877	0.246377
67	59	126	78	15	22	95	40	8	12	56	28	0.223881	0.372881	0.753968	0.512821	0.119403	0.20339	0.444444	0.358974
54	56	76	78	9	20	37	40	5	11	17	28	0.166667	0.357143	0.486842	0.512821	0.0925926	0.196429	0.223684	0.358974
64	67	124	75	13	30	93	38	7	16	54	23	0.203125	0.447761	0.75	0.506667	0.109375	0.238806	0.435484	0.306667
74	77	124	65	22	40	93	25	19	27	54	13	0.297297	0.519481	0.75	0.384615	0.256757	0.350649	0.435484	0.2
72	75	107	60	17	39	65	19	9	24	32	9	0.236111	0.52	0.607477	0.316667	0.125	0.32	0.299065	0.15
70	74	84	64	16	38	45	23	8	18	20	11	0.228571	0.513514	0.535714	0.359375	0.114286	0.243243	0.238095	0.171875
54	67	114	71	9	31	73	33	5	16	39	19	0.166667	0.462687	0.640351	0.464789	0.0925926	0.238806	0.342105	0.267606
74	56	112	63	21	20	69	21	10	10	35	11	0.283784	0.357143	0.616071	0.333333	0.135135	0.178571	0.3125	0.174603
61	78	99	67	12	44	56	28	7	27	28	15	0.196721	0.564103	0.565657	0.41791	0.114754	0.346154	0.282828	0.223881
61	61	129	67	12	25	109	27	7	13	62	15	0.196721	0.409836	0.844961	0.402985	0.114754	0.213115	0.48062	0.223881
74	61	122	60	21	25	88	19	10	13	46	8	0.283784	0.409836	0.721311	0.316667	0.135135	0.213115	0.377049	0.133333
73	63	68	70	19	26	32	32	10	14	14	18	0.260274	0.412698	0.470588	0.457143	0.136986	0.222222	0.205882	0.257143
50	74	97	64	8	38	54	24	3	19	26	12	0.16	0.513514	0.556701	0.375	0.06	0.256757	0.268041	0.1875
55	55	84	74	10	13	45	37	5	8	21	23	0.181818	0.236364	0.535714	0.5	0.0909091	0.145455	0.25	0.310811
70	61	102	59	16	25	59	17	8	12	30	8	0.228571	0.409836	0.578431	0.288136	0.114286	0.196721	0.294118	0.135593
65	67	65	53	14	31	30	12	7	16	10	5	0.215385	0.462687	0.461538	0.226415	0.107692	0.238806	0.153846	0.0943396
75	65	102	77	35	28	59	39	26	15	29	27	0.466667	0.430769	0.578431	0.506494	0.346667	0.230769	0.284314	0.350649
75	80	110	55	26	49	68	13	23	31	34	5	0.346667	0.6125	0.618182	0.236364	0.306667	0.3875	0.309091	0.0909091
59	80	83	63	12	49	43	21	6	28	19	11	0.20339	0.6125	0.518072	0.333333	0.101695	0.35	0.228916	0.174603
56	60	127	77	11	24	103	39	6	12	60	27	0.196429	0.4	0.811024	0.506494	0.107143	0.2	0.472441	0.350649
70	59	127	77	16	22	102	39	9	12	58	26	0.228571	0.372881	0.80315	0.506494	0.128571	0.20339	0.456693	0.337662
55	70	78	57	10	34	38	14	5	17	17	6	0.181818	0.485714	0.487179	0.245614	0.0909091	0.242857	0.217949	0.105263
64	57	90	59	14	21	48	17	7	11	22	8	0.21875	0.368421	0.533333	0.288136	0.109375	0.192982	0.244444	0.135593
72	80	112	73	18	51	70	36	9	33	38	22	0.25	0.6375	0.625	0.493151	0.125	0.4125	0.339286	0.30137
70	74	83	56	16	38	43	14	9	19	19	6	0.228571	0.513514	0.518072	0.25	0.128571	0.256757	0.228916	0.107143
73	70	99	69	20	34	55	30	10	17	28	16	0.273973	0.485714	0.555556	0.434783	0.136986	0.242857	0.282828	0.231884
53	59	115	53	9	22	75	13	5	11	40	5	0.169811	0.372881	0.652174	0.245283	0.0943396	0.186441	0.347826	0.0943396
61	55	112	70	12	18	70	32	7	10	36	18	0.196721	0.327273	0.625	0.457143	0.114754	0.181818	0.321429	0.257143
53	63	95	68	9	26	53	30	5	14	25	16	0.169811	0.412698	0.557895	0.441176	0.0943396	0.222222	0.263158	0.235294
55	55	74	65	10	19	36	25	5	10	16	14	0.181818	0.345455	0.486486	0.384615	0.0909091	0.181818	0.216216	0.215385
75	56	129	60	22	20	108	19	23	11	62	10	0.293333	0.357143	0.837209	0.316667	0.306667	0.196429	0.48062	0.166667
54	78	74	65	9	48	36	24	5	27	16	13	0.166667	0.615385	0.486486	0.369231	0.0925926	0.346154	0.216216	0.2
51	56	95	57	8	20	52	14	4	11	25	6	0.156863	0.357143	0.547368	0.245614	0.0784314	0.196429	0.263158	0.105263
72	55	127	58	17	18	98	15	9	10	58	7	0.236111	0.327273	0.771654	0.258621	0.125	0.181818	0.456693	0.12069
65	73	79	76	14	37	41	38	8	18	18	24	0.215385	0.506849	0.518987	0.5	0.123077	0.246575	0.227848	0.315789
67	65	72	67	14	28	34	28	8	15	15	15	0.208955	0.430769	0.472222	0.41791	0.119403	0.230769	0.208333	0.223881
58	66	121	67	11	29	81	28	6	15	43	15	0.189655	0.439394	0.669421	0.41791	0.103448	0.227273	0.355372	0.223881
56	60	104	65	11	23	60	26	6	12	31	14	0.196429	0.383333	0.576923	0.4	0.107143	0.2	0.298077	0.215385
	78	104	67		42	62	27		27	31	15		0.538462	0.596154	0.402985		0.346154	0.298077	0.223881
		90	59			48	18			23	8			0.533333	0.305085			0.255556	0.135593
		129	78			110	43			65	29			0.852713	0.551282			0.503876	0.371795
			73				35				20				0.479452				0.273973

## Sheet: Figure 1H
	pH3+ cells/gut
	14d	26d	40d	40d+ALA
	5	32	85	23
	4	45	15	15
	3	12	18	34
	3	15	19	19
	1	19	25	12
	13	5	98	24
	10	6	93	6
	2	9	53	11
	2	18	183	9
	15	46	57	11
	1	51	34	21
	2	32	15	15
	1	19	17	8
	2	21	13	9
	4	25	9	2
		24	31	18
		29

## Sheet: Figure 1I
			14d	20d	26d	40d	50d
	CT mean of GAPDH	independent experiment #1	16.152	18.5816	20.2153	18.0272	17.214
		independent experiment #2	17.367	18.2304	18.4814	19.9805	18.1429
		independent experiment #3	19.1417	16.0875	17.1515	18.2619	17.099
	CT mean of Las	independent experiment #1	23.8674	25.9973	28.8685	27.9669	29.1404
	LAS	independent experiment #2	23.9625	24.3262	25.5211	28.1283	27.7616
		independent experiment #3	23.9743	20.9867	22.6926	26.1179	24.0458
	△CT	independent experiment #1	7.71545	7.41572	8.65323	9.93967	11.9264
		independent experiment #2	6.59551	6.09583	7.03968	8.14777	9.61868
		independent experiment #3	4.83265	4.89918	5.54115	7.85602	6.94679
	-△△Ct	independent experiment #1	0	0.299731	-0.937778	-2.22422	-4.211
		independent experiment #2	0	0.499682	-0.444174	-1.55226	-3.02317
		independent experiment #3	0	-0.0665274	-0.708496	-3.02337	-2.11414
	Relative mRNA fold change	independent experiment #1	1	1.23091	0.522036	0.214015	0.0539963
		independent experiment #2	1	1.4139	0.735005	0.340976	0.123009
		independent experiment #3	1	0.954934	0.611958	0.122991	0.230984

## Sheet: Figure 1K
			Band Gray Value					Ratio of LAS Band Gray Value to β-tubulin Band Gray Value						Relative WB Gray Value
			14d	26d	40d	50d								14d	26d	40d	50d
	LAS	independent experiment #1	152048	129325	36261.1	17457.3			1.28054	0.999252	0.319696	0.166152		1.15067	0.780335	0.249656	0.129751
		independent experiment #2	117741	65684	40614.5	10577.6			0.931753	0.62373	0.316406	0.0843109		0.837254	0.669415	0.339581	0.0904862
		independent experiment #3	122558	79152.1	43006.3	28308.7			1.12631	0.776783	0.416583	0.224764		1.01208	0.689673	0.369867	0.199558
								average of Ratio of 14d LAS Band Gray Value to β-tubulin Band Gray Value	1.11287
	β-tubulin	independent experiment #1	118737	129422	113424	105068
		independent experiment #2	126365	105308	128362	125460
		independent experiment #3	108814	101897	103236	125949

## Sheet: Figure 1L
Calibration curves: y = 0.0298x + 0.0341 r = 0.9998			Area of ALA	Area of 8-Aminooctanoic acid (Internal standard)	Ratio of Area of ALA to Area of 8-Aminooctanoic acid		ALA concentration (ng/mL (sample))	weight of 300 midguts (g)	ALA content
	14d	independent experiment #1	65440	143600	0.45571
			56660	140500	0.403274	0.429492	13.2682	0.0298	44.5241
		independent experiment #2	77920	170780	0.45626
			62620	180600	0.346733	0.401496	12.3287	0.0301	40.9593
		independent experiment #3	59350	128300	0.462588
			49260	141100	0.349114	0.405851	12.4749	0.0318	39.2291
	26d	independent experiment #1	54440	272400	0.199853
			34640	161600	0.214356	0.207105	5.80553	0.0276	21.0345
		independent experiment #2	30340	152000	0.199605
			22690	135400	0.167578	0.183591	5.01649	0.0258	19.4438
		independent experiment #3	24670	132600	0.186048
			23000	117800	0.195246	0.190647	5.25326	0.0281	18.6949
	40d	independent experiment #1	0	153600	0
			0	152600	0	0	0	0.0205	0
		independent experiment #2	0	141300	0
			0	146900	0	0	0	0.0193	0
		independent experiment #3	0	173500	0
			0	155900	0	0	0	0.0217	0
