# Supplementary material for: Lipoic acid rejuvenates aged intestinal stem cells by preventing age‐associated endosome reduction
Source: EMBO Rep. 2020 Jul 9;21(8):e49583. doi: 10.15252/embr.201949583 (PMC7403706; doi:10.15252/embr.201949583)
Supplement: Supplementary file 11 — Source Data for Figure 2 [file EMBR-21-e49583-s008.xlsx]

## Sheet: Figure 2C
Calibration curves: y = 0.0298x + 0.0341 R² = 0.9998			Area of ALA	Area of 8-Aminooctanoic acid (Internal standard)	Ratio of Area of ALA to Area of 8-Aminooctanoic acid		ALA concentration (ng/mL (sample))	weight of 300 midguts (g)	ALA content (ng/g midgut)
	UAS-lacZ	independent experiment #1	110400	220500	0.50068
			69200	104000	0.665385	0.583032	18.4206	0.0283	65.0903
		independent experiment #2	57780	138000	0.418696
			54740	115800	0.472712	0.445704	13.8122	0.0294	46.9803
		independent experiment #3	53470	127200	0.420362
			46470	100100	0.464236	0.442299	13.6979	0.0307	44.6187
	Las RNAi	independent experiment #1	0	160600	0
			0	158300	0	0	0	0.0213	0
		independent experiment #2	0	165300	0
			0	160100	0	0	0	0.0209	0
		independent experiment #3	0	159400	0
			0	157200	0	0	0	0.0198	0

## Sheet: Figure 2G
Number of DAPI+ cells/ROI			Number of esg-GFP+ cells/ROI			Number of Dl+ cells/ROI			Ratio of esg-GFP+ cells to DAPI+ cells/ROI			Ratio of Dl+ cells to DAPI+ cells/ROI
UAS-lacZ	Las RNAi	Las RNAi+ALA	UAS-lacZ	Las RNAi	Las RNAi+ALA	UAS-lacZ	Las RNAi	Las RNAi+ALA	UAS-lacZ	Las RNAi	Las RNAi+ALA	UAS-lacZ	Las RNAi	Las RNAi+ALA
50	63	51	5	22	6	3	11	3	0.1	0.349206	0.117647	0.06	0.174603	0.0588235
65	96	68	19	68	19	11	34	12	0.292308	0.708333	0.279412	0.169231	0.354167	0.176471
58	74	60	12	38	14	7	22	8	0.206897	0.513514	0.233333	0.12069	0.297297	0.133333				pH3+cells/gut
67	113	71	22	101	22	14	64	13	0.328358	0.893805	0.309859	0.208955	0.566372	0.183099				UAS-lacZ	Las RNAi	Las RNAi+ALA
51	100	52	7	76	8	4	38	4	0.137255	0.76	0.153846	0.0784314	0.38	0.0769231				4	68	4
51	67	51	6	27	7	4	13	4	0.117647	0.402985	0.137255	0.0784314	0.19403	0.0784314				6	71	8
62	120	67	15	108	18	9	69	10	0.241935	0.9	0.268657	0.145161	0.575	0.149254				9	35	7
65	66	68	17	26	19	10	12	11	0.261538	0.393939	0.279412	0.153846	0.181818	0.161765				2	41	12
50	84	51	6	55	7	3	28	4	0.12	0.654762	0.137255	0.06	0.333333	0.0784314				1	42	15
54	93	54	8	62	8	5	32	6	0.148148	0.666667	0.148148	0.0925926	0.344086	0.111111				0	9	13
65	113	68	18	101	19	10	60	11	0.276923	0.893805	0.279412	0.153846	0.530973	0.161765				5	8	21
59	65	63	13	25	15	7	12	9	0.220339	0.384615	0.238095	0.118644	0.184615	0.142857				14	11	6
58	69	59	11	31	13	7	17	7	0.189655	0.449275	0.220339	0.12069	0.246377	0.118644				15	15	4
56	93	58	9	62	11	6	32	6	0.160714	0.666667	0.189655	0.107143	0.344086	0.103448				9	16	3
58	77	60	12	42	13	7	24	7	0.206897	0.545455	0.216667	0.12069	0.311688	0.116667				8	17	5
60	72	65	14	36	16	8	20	9	0.233333	0.5	0.246154	0.133333	0.277778	0.138462				1	31	8
75	72	74	29	34	30	16	19	16	0.386667	0.472222	0.405405	0.213333	0.263889	0.216216				3	101	7
59	73	60	13	36	14	7	21	8	0.220339	0.493151	0.233333	0.118644	0.287671	0.133333				3	31	6
61	78	66	14	43	17	8	24	9	0.229508	0.551282	0.257576	0.131148	0.307692	0.136364				1	25	4
54	111	56	9	95	9	5	50	6	0.166667	0.855856	0.160714	0.0925926	0.45045	0.107143				6	63	8
53	75	54	8	39	8	4	22	5	0.150943	0.52	0.148148	0.0754717	0.293333	0.0925926				9	66	1
53	82	54	7	49	8	4	26	5	0.132075	0.597561	0.148148	0.0754717	0.317073	0.0925926					61	4
75	69	70	30	31	22	17	17	13	0.4	0.449275	0.314286	0.226667	0.246377	0.185714					57
67	68	69	20	30	21	14	17	13	0.298507	0.441176	0.304348	0.208955	0.25	0.188406
67	68	72	20	29	26	14	16	14	0.298507	0.426471	0.361111	0.208955	0.235294	0.194444
73	112	68	25	97	19	16	50	11	0.342466	0.866071	0.279412	0.219178	0.446429	0.161765
65	99	68	18	75	19	11	38	10	0.276923	0.757576	0.279412	0.169231	0.383838	0.147059
64	99	62	16	75	14	9	37	8	0.25	0.757576	0.225806	0.140625	0.373737	0.129032
59	104	51	13	84	6	7	42	3	0.220339	0.807692	0.117647	0.118644	0.403846	0.0588235
50	94	57	5	63	9	3	32	6	0.1	0.670213	0.157895	0.06	0.340426	0.105263
54	89	72	9	59	28	5	30	15	0.166667	0.662921	0.388889	0.0925926	0.337079	0.208333
73	77	69	27	41	20	16	23	13	0.369863	0.532468	0.289855	0.219178	0.298701	0.188406
66	65	72	19	24	26	13	12	14	0.287879	0.369231	0.361111	0.19697	0.184615	0.194444
72	71	59	25	32	12	15	18	7	0.347222	0.450704	0.20339	0.208333	0.253521	0.118644
57	104	67	11	87	18	7	42	10	0.192982	0.836538	0.268657	0.122807	0.403846	0.149254
62	98	69	15	71	20	8	35	12	0.241935	0.72449	0.289855	0.129032	0.357143	0.173913
66	104	73	19	81	30	11	42	16	0.287879	0.778846	0.410959	0.166667	0.403846	0.219178
74	72	71	28	35	23	16	20	14	0.378378	0.486111	0.323944	0.216216	0.277778	0.197183
69	83	57	24	50	10	14	27	6	0.347826	0.60241	0.175439	0.202899	0.325301	0.105263
55	97	72	9	71	28	6	35	16	0.163636	0.731959	0.388889	0.109091	0.360825	0.222222
75	108	69	30	92	20	17	48	12	0.4	0.851852	0.289855	0.226667	0.444444	0.173913
74	102	65	28	78	16	16	41	9	0.378378	0.764706	0.246154	0.216216	0.401961	0.138462
65	71	71	19	33	24	11	18	14	0.292308	0.464789	0.338028	0.169231	0.253521	0.197183
60	113	53	14	99	8	8	58	5	0.233333	0.876106	0.150943	0.133333	0.513274	0.0943396
70	106		24	89		15	44		0.342857	0.839623		0.214286	0.415094
51	97		7	69		4	34		0.137255	0.71134		0.0784314	0.350515
	78			46			25			0.589744			0.320513
	102			79			41			0.77451			0.401961
	68			29			14			0.426471			0.205882

## Sheet: Figure 2H
		luciferase units (Luciferase activity)							Deduction blank (Luciferase activity)					Relative luciferase units
		Blank		UAS-lacZ	Las RNAi	Las RNAi+ALA			UAS-lacZ	Las RNAi	Las RNAi+ALA			UAS-lacZ	Las RNAi	Las RNAi+ALA
	independent experiment #1	37063		368374	1170148	472406			331311	1133085	435343			1.13	3.42	1.314
	independent experiment #2	33712		272080	704242	251342			238368	670530	217630			0.812999	2.813	0.913
	independent experiment #3	33932		301620	765791	251562			267688	731859	217630			0.913	2.734	0.812999
	independent experiment #4	32453		249125	734686	204924			216672	702233	172471			0.739001	3.241	0.796
	independent experiment #5	27818		389622	1081753	467410			361804	1053935	439592			1.234	2.913	1.215
	independent experiment #6	27480		370813	1140221	454242			343333	1112741	426762			1.171	3.241	1.243
								average of 14d luciferase activity (Deduction blank )	293196

## Sheet: Figure 2K
		Number of GFP+ cells per clone			Number of Pdm1+ cells per clone			Ratio of Pdm1+ cells per clone
		FRT40A	FRT40A; Las RNAi		FRT40A	FRT40A; Las RNAi		FRT40A	FRT40A; Las RNAi
		12	22		8	15		0.666667	0.681818
		9	16		6	10		0.666667	0.625
		17	30		13	20		0.764706	0.666667
		17	32		14	22		0.823529	0.6875
		12	23		8	15		0.666667	0.652174
		18	32		14	22		0.777778	0.6875
		7	10		4	5		0.571429	0.5
		1	2		0	0		0	0
		13	28		10	19		0.769231	0.678571
		4	7		2	3		0.5	0.428571
		4	6		1	3		0.25	0.5
		13	27		10	18		0.769231	0.666667
		10	18		7	11		0.7	0.611111
		10	18		7	11		0.7	0.611111
		4	36		2	27		0.5	0.75
		4	6		1	4		0.25	0.666667
		12	5		9	1		0.75	0.2
		12	36		9	27		0.75	0.75
		3	27		1	18		0.333333	0.666667
		8	25		5	17		0.625	0.68
		10	4		7	1		0.7	0.25
		8	38		5	29		0.625	0.763158
		9	13		6	7		0.666667	0.538462
		11	19		8	12		0.727273	0.631579
		3	12		1	6		0.333333	0.5
		3	13		1	7		0.333333	0.538462
		8	20		5	13		0.625	0.65
		5	4		3	1		0.6	0.25
		2	5		0	1		0	0.2
		9	12		6	6		0.666667	0.5
		5	8		3	5		0.6	0.625
		2	3		0	1		0	0.333333
		4	15		2	8		0.5	0.533333
			9			4			0.444444
			3			0			0
			8			3			0.375

## Sheet: Figure 2L
			Number of GFP+ cells per clone
			FRT40A	FRT40A; Las RNAi
			1	1
			1	1
			1	36
			3	2
			8	38
			9	35
			11	2
			2	2
			2	2
			2	3
			3	3
			3	3
			2	36
			2	3
			2	3
			4	3
			4	4
			4	4
			4	4
			4	4
			4	4
			4	4
			4	4
			4	5
			5	5
			5	5
			5	5
			5	5
			5	5
			5	5
			5	6
			6	6
			6	6
			6	12
			6	13
			6	12
			6	6
			7	6
			7	7
			7	7
			7	7
			7	7
			7	7
			7	8
			7	8
			7	8
			7	8
			7	8
			7	8
			7	9
			7	9
			7	9
			7	9
			8	9
			8	9
			8	9
			8	9
			8	10
			8	10
			8	11
			9	10
			9	10
			9	10
			9	15
			9	15
			9	16
			10	16
			10	12
			10	12
			10	12
			10	20
			10	21
			11	21
			11	21
			11	24
			11	22
			11	19
			11	18
			12	18
			12	12
			12	12
			12	12
			13	12
			13	11
			14	11
			14	11
			14	11
			14	20
			15	21
			15	22
			15	22
			15	26
			16	11
			16	13
			16	13
			17	13
			17	13
			17	13
			17	13
			18	13
			18	13
			18	25
			18	25
			6	26
			3	26
			19	27
			19	27
			20	20
			20	20
			20	23
			21	23
			21	14
			5	14
			22	14
			12	14
			12	28
			23	29
			24	15
			14	15
			13	16
			24	30
			25	30
			3	16
			30	17
			8	25
			8	17
			8	18
			8	18
			8	18
			8	19
			8	19
			8	20
			9	20
			9	20
			9	21
			9	21
			10	22
			10	22
			10	23
			10	23
			10	23
			11	23
			11	24
			11	25
			12	25
			12	26
			12	26
			12	26
			12	27
			12	27
			12	27
			12	28
			14	28
			14	28
			14	28
			14	29
			14	29
			14	30
			14	30
			4	31
			4	31
			4	32
			5	32
			5	32
			5	35
			10	33
			15	36
			15	36
			14	35
				34
				40
				33
				33
