# Supplementary material for: Lipoic acid rejuvenates aged intestinal stem cells by preventing age‐associated endosome reduction
Source: EMBO Rep. 2020 Jul 9;21(8):e49583. doi: 10.15252/embr.201949583 (PMC7403706; doi:10.15252/embr.201949583)
Supplement: Supplementary file 12 — Source Data for Figure 3 [file EMBR-21-e49583-s009.xlsx]

## Sheet: Figure 3A
		Homeostasis (Number of midguts )			Perturbed B (number of midguts )			Perturbed A (Number of midguts )
		independent experiment #1	independent experiment #2	independent experiment #3	independent experiment #1	independent experiment #2	independent experiment #3	independent experiment #1	independent experiment #2	independent experiment #3
	14d	25	22	25	2	4	2	3	4	3
	40d	6	7	7	11	12	9	13	11	14
	40d+ALA	13	11	13	9	8	7	8	11	10
		Homeostasis (%)			Perturbed B (% )			Perturbed A (% )
		independent experiment #1	independent experiment #2	independent experiment #3	independent experiment #1	independent experiment #2	independent experiment #3	independent experiment #1	independent experiment #2	independent experiment #3
	14d	83.3333	73.3333	83.3333	6.66667	13.3333	6.66667	10	13.3333	10
	40d	20	23.3333	23.3333	36.6667	40	30	43.3333	36.6667	46.6667
	40d+ALA	43.3333	36.6667	43.3333	30	26.6667	23.3333	26.6667	36.6667	33.3333

## Sheet: Figure 3B
		Food intake (μl per fly)
		14d			40d			40d+ALA
		independent experiment #1	independent experiment #2	independent experiment #3	independent experiment #1	independent experiment #2	independent experiment #3	independent experiment #1	independent experiment #2	independent experiment #3
	0 hours	0	0	0	0	0	0	0	0	0
	12 hours	0.26	0.34	0.29	0.16	0.19	0.21	0.27	0.24	0.26
	24 hours	0.51	0.58	0.62	0.33	0.38	0.37	0.45	0.48	0.52
	36 hours	0.99	0.96	0.94	0.52	0.51	0.56	0.66	0.74	0.71
	48 hours	1.13	1.21	1.31	0.71	0.81	0.74	0.83	0.89	0.93
	60 hours	1.53	1.55	1.6	0.87	0.92	0.93	1.14	1.17	1.22
	72 hours	1.81	1.85	1.91	1.06	1.09	1.01	1.36	1.44	1.33

## Sheet: Figure 3C
		Number of deposits per field
		14d	40d	40d+ALA
		35	28	26
		41	25	24
		28	24	28
		29	24	17
		21	21	25
		25	18	26
		27	17	13
		26	30	31
		24	7	15
		23	25	12
		28	7	17
		29	28	27
		30	6	18
		32	16	32
		14	16	12
		31	15	10
		43	14	21
		29	9	35
		45	19	13
		14	13	21
		26	6	12
		41	26	42
		23	13	45
		29	12	29
		29	9	37
		16	5	20
		22	5	40
		22	8	22
		33	7	14
		27	7	13

## Sheet: Figure 3D
		Homeostasis (Number of midguts )			Perturbed B (number of midguts )			Perturbed A (Number of midguts )
		independent experiment #1	independent experiment #2	independent experiment #3	independent experiment #1	independent experiment #2	independent experiment #3	independent experiment #1	independent experiment #2	independent experiment #3
	UAS-lacZ	25	24	22	2	2	3	3	4	5
	Las RNAi	9	5	6	9	14	10	12	11	14
	Las RNAi + ALA	24	24	23	3	2	4	3	4	3
		Homeostasis (Percent )			Perturbed B (Percent )			Perturbed A (Percent )
		independent experiment #1	independent experiment #2	independent experiment #3	independent experiment #1	independent experiment #2	independent experiment #3	independent experiment #1	independent experiment #2	independent experiment #3
	UAS-lacZ	83.3333	80	73.3333	6.66667	6.66667	10	10	13.3333	16.6667
	Las RNAi	30	16.6667	20	30	46.6667	33.3333	40	36.6667	46.6667
	Las RNAi + ALA	80	80	76.6667	10	6.66667	13.3333	10	13.3333	10

## Sheet: Figure 3E
		Food intake (μl per fly)
		UAS-lacZ			Las RNAi			Las RNAi + ALA
		independent experiment #1	independent experiment #2	independent experiment #3	independent experiment #1	independent experiment #2	independent experiment #3	independent experiment #1	independent experiment #2	independent experiment #3
	0 hours	0	0	0	0	0	0	0	0	0
	12 hours	0.24	0.35	0.25	0.18	0.11	0.13	0.28	0.41	0.33
	24 hours	0.49	0.56	0.48	0.25	0.34	0.35	0.55	0.59	0.51
	36 hours	0.89	0.81	0.81	0.5	0.48	0.46	0.91	0.98	0.88
	48 hours	1.19	1.15	1.28	0.71	0.77	0.7	1.05	1.18	1.25
	60 hours	1.43	1.47	1.53	0.85	0.94	0.98	1.45	1.41	1.48
	72 hours	1.73	1.61	1.78	1.13	1.15	1.08	1.76	1.79	1.68

## Sheet: Figure 3F
		Number of deposits per field
		UAS-lacZ	Las RNAi	Las RNAi + ALA
		20	19	34
		24	13	21
		36	6	24
		23	20	27
		19	6	36
		16	10	26
		24	20	31
		15	25	35
		29	18	26
		20	8	40
		18	18	29
		30	8	31
		28	28	40
		32	12	33
		27	7	19
		18	16	17
		36	24	33
		35	21	25
		19	7	20
		18	13	40
		31	22	39
		20	18	29
		28	11	22
		14	5	38
		32	19	41
		33	8	17
		35	8	28
		39	6	38
		41	15	20
		36	22	43

## Sheet: Figure 3G
	Number of survival flies
	independent experiment #1
	days	W1118 + 0 mM ALA	W1118 + 0.5 mM ALA
	0	100	100
	2	99	99
	4	98	99
	6	98	99
	8	97	98
	10	97	98
	12	96	98
	14	96	98
	16	95	97
	18	93	97
	20	91	96
	22	88	94
	24	85	92
	26	79	91
	28	73	87
	30	66	84
	32	59	78
	34	54	72
	36	48	67
	38	45	56
	40	38	48
	42	31	44
	44	22	43
	46	16	38
	48	11	30
	50	8	25
	52	6	20
	54	4	16
	56	3	11
	58	1	8
	60	0	7
	62		5
	64		4
	66		2
	68		0

## Sheet: Figure 3H
	change in the median longevity (%)									change in the age of 90% mortality (%)
	0.01 mM ALA	2.5	5.34	4.83871						0.01 mM ALA	3.5	8.4	12.9032
	0.05 mM ALA	3.1	3.42	6.66667						0.05 mM ALA	5.7	6.9	10.8
	0.5 mM ALA	0.59	2.78	3.22581						0.5 mM ALA	4.3	4.3	9.56452

## Sheet: Figure 3I
	Number of survival flies
	independent experiment #1
	days	Canton-S+ 0 mM ALA	Canton-S + 0.5 mM ALA
	0	100	100
	2	99	100
	4	99	99
	6	98	99
	8	98	99
	10	97	98
	12	97	98
	14	97	98
	16	96	97
	18	95	97
	20	93	96
	22	91	95
	24	88	93
	26	83	91
	28	75	89
	30	72	86
	32	66	81
	34	60	79
	36	54	75
	38	45	70
	40	42	63
	42	35	60
	44	30	54
	46	28	49
	48	22	43
	50	15	35
	52	12	32
	54	10	28
	56	8	24
	58	6	20
	60	5	17
	62	3	15
	64	2	12
	66	0	9
	68		7
	70		3
	72		1
	74		0

## Sheet: Figure 3J
		Number of survival flies
		independent experiment #1
		days	Canton-S+ 0 mM ALA	Canton-S + 0.5 mM ALA
		26	100	100
		28	99	99
		30	98	98
		32	95	96
		34	92	94
		36	85	90
		38	79	87
		40	68	82
		42	55	78
		44	50	61
		46	45	54
		48	40	51
		50	34	45
		52	31	39
		54	28	36
		56	23	34
		58	19	28
		60	15	25
		62	12	20
		64	9	15
		66	3	13
		68	0	9
		70		4
		72		0
		74
				4
				2
				0
