# Supplementary material for: Lipoic acid rejuvenates aged intestinal stem cells by preventing age‐associated endosome reduction
Source: EMBO Rep. 2020 Jul 9;21(8):e49583. doi: 10.15252/embr.201949583 (PMC7403706; doi:10.15252/embr.201949583)
Supplement: Supplementary file 13 — Source Data for Figure 4 [file EMBR-21-e49583-s010.xlsx]

## Sheet: Figure 4G
Number of DAPI+ cells/ROI							Number of esg-GFP+ cells/ROI							Number of Dl+ cells/ROI							Ratio of esg-GFP+ cells to DAPI+ cells/ROI							Ratio of Dl+ cells to DAPI+ cells/ROI
UAS-lacZ	UAS-Cat			Keap1 RNAi			UAS-lacZ	UAS-Cat			Keap1 RNAi			UAS-lacZ	UAS-Cat			Keap1 RNAi			UAS-lacZ	UAS-Cat			Keap1 RNAi			UAS-lacZ	UAS-Cat			Keap1 RNAi
-	-	ALA	AD4	-	ALA	AD4	-	-	ALA	AD4	-	ALA	AD4	-	-	ALA	AD4	-	ALA	AD4	-	-	ALA	AD4	-	ALA	AD4	-	-	ALA	AD4	-	ALA	AD4
118	76	73	75	71	67	70	90	43	35	43	34	25	31	53	27	21	26	21	13	19	0.762712	0.565789	0.479452	0.573333	0.478873	0.373134	0.442857	0.449153	0.355263	0.287671	0.346667	0.295775	0.19403	0.271429
77	61	56	61	56	56	60	49	26	16	24	16	11	19	20	11	6	10	8	6	8	0.636364	0.42623	0.285714	0.393443	0.285714	0.196429	0.316667	0.25974	0.180328	0.107143	0.163934	0.142857	0.107143	0.133333
82	64	59	62	57	57	61	53	28	18	25	18	12	21	24	13	8	12	10	6	10	0.646341	0.4375	0.305085	0.403226	0.315789	0.210526	0.344262	0.292683	0.203125	0.135593	0.193548	0.175439	0.105263	0.163934
74	60	55	59	55	55	58	42	25	14	22	14	11	18	18	10	6	8	6	5	7	0.567568	0.416667	0.254545	0.372881	0.254545	0.2	0.310345	0.243243	0.166667	0.109091	0.135593	0.109091	0.0909091	0.12069
107	73	69	72	67	66	67	77	38	29	38	30	21	26	45	23	17	23	17	10	16	0.719626	0.520548	0.42029	0.527778	0.447761	0.318182	0.38806	0.420561	0.315068	0.246377	0.319444	0.253731	0.151515	0.238806
115	75	71	73	69	66	68	86	41	33	40	32	22	27	51	26	19	24	19	11	18	0.747826	0.546667	0.464789	0.547945	0.463768	0.333333	0.397059	0.443478	0.346667	0.267606	0.328767	0.275362	0.166667	0.264706
72	59	54	58	55	54	57	38	23	13	21	14	11	16	18	9	6	8	5	5	7	0.527778	0.389831	0.240741	0.362069	0.254545	0.203704	0.280702	0.25	0.152542	0.111111	0.137931	0.0909091	0.0925926	0.122807
91	69	61	65	59	62	63	62	32	23	31	21	16	23	33	18	12	18	12	9	13	0.681319	0.463768	0.377049	0.476923	0.355932	0.258065	0.365079	0.362637	0.26087	0.196721	0.276923	0.20339	0.145161	0.206349
116	75	72	74	69	67	69	88	42	34	41	32	25	29	52	26	20	26	20	12	19	0.758621	0.56	0.472222	0.554054	0.463768	0.373134	0.42029	0.448276	0.346667	0.277778	0.351351	0.289855	0.179104	0.275362
110	74	69	72	68	66	67	81	39	30	39	31	22	26	47	23	17	23	18	10	16	0.736364	0.527027	0.434783	0.541667	0.455882	0.333333	0.38806	0.427273	0.310811	0.246377	0.319444	0.264706	0.151515	0.238806
122	78	75	77	74	70	73	102	48	41	48	38	30	37	60	30	22	30	23	15	22	0.836066	0.615385	0.546667	0.623377	0.513514	0.428571	0.506849	0.491803	0.384615	0.293333	0.38961	0.310811	0.214286	0.30137
126	79	75	79	75	72	75	105	49	41	50	41	32	39	63	32	24	32	24	16	23	0.833333	0.620253	0.546667	0.632911	0.546667	0.444444	0.52	0.5	0.405063	0.32	0.405063	0.32	0.222222	0.306667
116	75	71	74	69	66	69	88	41	34	41	32	24	28	52	26	19	25	20	11	19	0.758621	0.546667	0.478873	0.554054	0.463768	0.363636	0.405797	0.448276	0.346667	0.267606	0.337838	0.289855	0.166667	0.275362
106	72	68	71	66	65	67	76	38	28	37	27	20	26	43	22	14	22	15	10	15	0.716981	0.527778	0.411765	0.521127	0.409091	0.307692	0.38806	0.40566	0.305556	0.205882	0.309859	0.227273	0.153846	0.223881
70	57	54	57	54	53	54	33	20	12	20	12	8	14	16	7	5	8	5	4	5	0.471429	0.350877	0.222222	0.350877	0.222222	0.150943	0.259259	0.228571	0.122807	0.0925926	0.140351	0.0925926	0.0754717	0.0925926
83	65	59	62	57	58	62	54	29	20	26	18	12	21	25	14	8	14	10	7	10	0.650602	0.446154	0.338983	0.419355	0.315789	0.206897	0.33871	0.301205	0.215385	0.135593	0.225806	0.175439	0.12069	0.16129
65	55	52	55	53	51	52	23	19	11	17	11	7	12	14	5	3	5	3	3	3	0.353846	0.345455	0.211538	0.309091	0.207547	0.137255	0.230769	0.215385	0.0909091	0.0576923	0.0909091	0.0566038	0.0588235	0.0576923
88	80	60	65	59	60	63	59	50	22	30	20	14	22	29	33	10	16	12	8	12	0.670455	0.625	0.366667	0.461538	0.338983	0.233333	0.349206	0.329545	0.4125	0.166667	0.246154	0.20339	0.133333	0.190476
80	67	58	62	56	57	61	51	31	17	25	17	12	20	23	17	7	12	9	6	9	0.6375	0.462687	0.293103	0.403226	0.303571	0.210526	0.327869	0.2875	0.253731	0.12069	0.193548	0.160714	0.105263	0.147541
127	63	67	80	75	73	75	106	28	28	51	41	32	41	65	13	14	33	24	18	24	0.834646	0.444444	0.41791	0.6375	0.546667	0.438356	0.546667	0.511811	0.206349	0.208955	0.4125	0.32	0.246575	0.32
106	80	54	71	66	64	66	76	50	12	37	27	19	25	41	33	5	22	15	9	15	0.716981	0.625	0.222222	0.521127	0.409091	0.296875	0.378788	0.386792	0.4125	0.0925926	0.309859	0.227273	0.140625	0.227273
69	72	63	56	54	52	53	32	36	25	19	12	8	13	15	21	13	7	5	4	4	0.463768	0.5	0.396825	0.339286	0.222222	0.153846	0.245283	0.217391	0.291667	0.206349	0.125	0.0925926	0.0769231	0.0754717
97	57	66	69	63	63	64	68	20	26	34	25	18	24	37	6	13	20	13	9	14	0.701031	0.350877	0.393939	0.492754	0.396825	0.285714	0.375	0.381443	0.105263	0.19697	0.289855	0.206349	0.142857	0.21875
103	70	56	70	66	64	64	73	34	16	36	27	19	24	40	19	7	21	15	9	14	0.708738	0.485714	0.285714	0.514286	0.409091	0.296875	0.375	0.38835	0.271429	0.125	0.3	0.227273	0.140625	0.21875
78	71	75	62	56	56	60	50	35	41	25	17	12	19	21	21	23	11	8	6	9	0.641026	0.492958	0.546667	0.403226	0.303571	0.214286	0.316667	0.269231	0.295775	0.306667	0.177419	0.142857	0.107143	0.15
125	62	62	78	75	70	74	104	27	23	49	40	31	38	62	13	12	31	24	15	23	0.832	0.435484	0.370968	0.628205	0.533333	0.442857	0.513514	0.496	0.209677	0.193548	0.397436	0.32	0.214286	0.310811
92	78	55	67	60	63	63	63	48	14	32	22	16	24	34	30	6	18	12	9	13	0.684783	0.615385	0.254545	0.477612	0.366667	0.253968	0.380952	0.369565	0.384615	0.109091	0.268657	0.2	0.142857	0.206349
74	69	74	59	55	54	57	40	32	40	22	14	11	17	18	19	22	8	6	5	7	0.540541	0.463768	0.540541	0.372881	0.254545	0.203704	0.298246	0.243243	0.275362	0.297297	0.135593	0.109091	0.0925926	0.122807
121	60	74	77	74	69	73	99	24	38	46	38	29	37	58	9	22	30	23	15	22	0.818182	0.4	0.513514	0.597403	0.513514	0.42029	0.506849	0.479339	0.15	0.297297	0.38961	0.310811	0.217391	0.30137
120	78	54	77	73	67	73	96	47	13	46	36	28	33	56	30	5	28	23	14	21	0.8	0.602564	0.240741	0.597403	0.493151	0.41791	0.452055	0.466667	0.384615	0.0925926	0.363636	0.315068	0.208955	0.287671
70	77	73	57	54	53	55	35	46	36	20	12	9	14	16	28	21	8	5	4	5	0.5	0.597403	0.493151	0.350877	0.222222	0.169811	0.254545	0.228571	0.363636	0.287671	0.140351	0.0925926	0.0754717	0.0909091
118	58	60	75	72	67	71	91	22	21	44	36	26	32	53	8	10	26	22	13	20	0.771186	0.37931	0.35	0.586667	0.5	0.38806	0.450704	0.449153	0.137931	0.166667	0.346667	0.305556	0.19403	0.28169
83	76	62	64	58	59	62	55	45	24	29	19	13	21	27	27	12	15	10	7	11	0.662651	0.592105	0.387097	0.453125	0.327586	0.220339	0.33871	0.325301	0.355263	0.193548	0.234375	0.172414	0.118644	0.177419
96	66	60	68	61	63	63	67	30	22	34	23	17	24	35	16	10	19	13	9	14	0.697917	0.454545	0.366667	0.5	0.377049	0.269841	0.380952	0.364583	0.242424	0.166667	0.279412	0.213115	0.142857	0.222222
86	69	53	64	59	59	63	57	33	12	29	20	14	22	28	19	4	15	11	8	12	0.662791	0.478261	0.226415	0.453125	0.338983	0.237288	0.349206	0.325581	0.275362	0.0754717	0.234375	0.186441	0.135593	0.190476
65	67	56	56	53	51	52	28	31	16	18	11	7	12	14	17	6	7	4	3	4	0.430769	0.462687	0.285714	0.321429	0.207547	0.137255	0.230769	0.215385	0.253731	0.107143	0.125	0.0754717	0.0588235	0.0769231
77	56	53	61	56	56	60	49	20	12	24	17	11	19	21	6	4	10	8	6	9	0.636364	0.357143	0.226415	0.393443	0.303571	0.196429	0.316667	0.272727	0.107143	0.0754717	0.163934	0.142857	0.107143	0.15
67	62	61	56	54	51	52	29	27	23	18	11	8	12	15	12	11	7	4	3	4	0.432836	0.435484	0.377049	0.321429	0.203704	0.156863	0.230769	0.223881	0.193548	0.180328	0.125	0.0740741	0.0588235	0.0769231
89	56	74	65	59	60	63	60	20	38	30	20	15	22	32	6	22	16	12	8	13	0.674157	0.357143	0.513514	0.461538	0.338983	0.25	0.349206	0.359551	0.107143	0.297297	0.246154	0.20339	0.133333	0.206349
121	68	70	77	73	68	73	99	32	31	46	37	28	35	58	17	19	28	23	14	21	0.818182	0.470588	0.442857	0.597403	0.506849	0.411765	0.479452	0.479339	0.25	0.271429	0.363636	0.315068	0.205882	0.287671
110	78	74	73	68	66	68	82	47	36	40	31	22	27	47	29	21	24	18	11	17	0.745455	0.602564	0.486486	0.547945	0.455882	0.333333	0.397059	0.427273	0.371795	0.283784	0.328767	0.264706	0.166667	0.25
120	75	54	76	72	67	72	96	40	13	45	36	26	33	55	25	6	27	22	14	20	0.8	0.533333	0.240741	0.592105	0.5	0.38806	0.458333	0.458333	0.333333	0.111111	0.355263	0.305556	0.208955	0.277778
72	76	56	80	55	75	75	37	45	15	52	13	34	41	17	28	6	33	5	18	24	0.513889	0.592105	0.267857	0.65	0.236364	0.453333	0.546667	0.236111	0.368421	0.107143	0.4125	0.0909091	0.24	0.32
76	80	65	57	56	53	56	46	50	26	20	16	9	16	19	33	13	8	8	4	6	0.605263	0.625	0.4	0.350877	0.285714	0.169811	0.285714	0.25	0.4125	0.2	0.140351	0.142857	0.0754717	0.107143
102	59	60	60	64	56	59	73	23	21	23	25	11	19	40	8	9	9	14	6	7	0.715686	0.389831	0.35	0.383333	0.390625	0.196429	0.322034	0.392157	0.135593	0.15	0.15	0.21875	0.107143	0.118644
83	60	56	69	58	64	64	54	25	15	35	19	19	24	26	11	6	20	10	9	14	0.650602	0.416667	0.267857	0.507246	0.327586	0.296875	0.375	0.313253	0.183333	0.107143	0.289855	0.172414	0.140625	0.21875
75	71		63	55	58	62	45	35		27	15	13	21	19	20		14	7	7	10	0.6	0.492958		0.428571	0.272727	0.224138	0.33871	0.253333	0.28169		0.222222	0.127273	0.12069	0.16129
	65		60		56	59		30		23		11	18		16		9		5	7		0.461538		0.383333		0.196429	0.305085		0.246154		0.15		0.0892857	0.118644
	60							25							11							0.416667							0.183333

## Sheet: Figure 4H
pH3+ cells/gut
UAS-lacZ	UAS-Cat			Keap1 RNAi							luciferase units ( luciferase activity)									Relative luciferase units
-	-	ALA	AD4	-	ALA	AD4				UAS-lacZ	UAS-lacZ	UAS-Cat			Keap1 RNAi					UAS-lacZ	UAS-Cat			Keap1 RNAi
34	45	34	34	34	15	35					-	-	ALA	AD4	-	ALA	AD4			-	-	ALA	AD4	-	ALA	AD4
41	69	15	83	25	19	41			Blank	14d	40d									14d	40d
58	34	12	57	24	8	67		independent experiment #1	30142	310775	1116753	685701	524056	640799	416349	416293	488135			3.872	2.336	1.76	2.176	1.3762	1.376	1.632
69	9	13	24	15	7	72		independent experiment #2	28981	259186	787736	507807	485707	552006	493074	286810	441508			3.296	2.08	1.984	2.272	2.016	1.12	1.792
71	78	14	63	17	6	15		independent experiment #3	32939	237930	754506	485558	446200	524917	374043	308446	367484			3.51999	2.20799	2.016	2.4	1.664	1.344	1.632
25	62	9	19	11	9	14		independent experiment #4	25379	211711	520277	514315	365249	484502	424875	305623	448726			2.656	2.624	1.824	2.46401	2.144	1.504	2.272
29	78	8	64	19	5	11		independent experiment #5	33875	445873	1207246	1035855	811728	1141327	838096	574417	758992			2.848	2.432	1.888	2.688	1.952	1.312	1.76
35	19	7	41	21	16	13		independent experiment #6	32114	302157	844403	749348	429617	706141	490107	308638	559238			3.008	2.656	1.472	2.496	1.696	1.024	1.952
93	26	34	58	24	12	9
46	27	15	51	51	11	8
15	41	12	24	15	13	21
102	31	21	29	10	21	12
98	9	11	11	13	48	81
45	8	31	15	81	31	15
103	15	8	16	63	13	13
27	24	41	17	15	9	9
19	16	31	21	12	8	8
56	34	11	20	11	7	11
	13	10			11	19
		25

## Sheet: Figure 4M
Number of DAPI+ cells/ROI				Number of esg-GFP+ cells/ROI				Number of Dl+ cells/ROI				Ratio of esg-GFP+ cells to DAPI+ cells/ROI				Ratio of Dl+ cells to DAPI+ cells/ROI
UAS-lacZ	Las RNAi	Las RNAi+UAS-Cat	Las RNAi+Keap1 RNAi	UAS-lacZ	Las RNAi	Las RNAi+UAS-Cat	Las RNAi+Keap1 RNAi	UAS-lacZ	Las RNAi	Las RNAi+UAS-Cat	Las RNAi+Keap1 RNAi	UAS-lacZ	Las RNAi	Las RNAi+UAS-Cat	Las RNAi+Keap1 RNAi	UAS-lacZ	Las RNAi	Las RNAi+UAS-Cat	Las RNAi+Keap1 RNAi
63	117	111	110	17	101	90	82	9	68	55	47	0.269841	0.863248	0.810811	0.745455	0.142857	0.581197	0.495495	0.427273
62	95	87	113	17	66	54	93	9	37	31	52	0.274194	0.694737	0.62069	0.823009	0.145161	0.389474	0.356322	0.460177
51	95	85	91	9	65	52	57	5	37	28	30	0.176471	0.684211	0.611765	0.626374	0.0980392	0.389474	0.329412	0.32967
58	64	65	89	13	31	29	56	7	16	13	29	0.224138	0.484375	0.446154	0.629213	0.12069	0.25	0.2	0.325843		pH3+cells/gut
58	78	77	64	13	47	45	28	7	26	21	13	0.224138	0.602564	0.584416	0.4375	0.12069	0.333333	0.272727	0.203125		UAS-lacZ	Las RNAi	Las RNAi+UAS-Cat	Las RNAi+Keap1 RNAi
53	77	76	78	9	46	43	44	5	25	20	22	0.169811	0.597403	0.565789	0.564103	0.0943396	0.324675	0.263158	0.282051		5	35	35	45
50	69	68	77	8	35	31	43	4	18	14	22	0.16	0.507246	0.455882	0.558442	0.08	0.26087	0.205882	0.285714		6	49	45	39
64	119	111	112	19	104	92	86	10	81	56	49	0.296875	0.87395	0.828829	0.767857	0.15625	0.680672	0.504505	0.4375		7	73	9	78
67	63	63	67	21	28	26	32	11	15	12	15	0.313433	0.444444	0.412698	0.477612	0.164179	0.238095	0.190476	0.223881		3	15	8	86
59	96	90	111	13	70	57	83	8	38	34	48	0.220339	0.729167	0.633333	0.747748	0.135593	0.395833	0.377778	0.432432		2	17	29	15
55	99	98	112	11	81	66	88	6	40	38	50	0.2	0.818182	0.673469	0.785714	0.109091	0.40404	0.387755	0.446429		4	26	24	19
52	79	79	63	9	51	46	25	5	28	23	12	0.173077	0.64557	0.582278	0.396825	0.0961538	0.35443	0.291139	0.190476		7	131	15	24
56	74	73	94	11	42	38	60	6	22	16	33	0.196429	0.567568	0.520548	0.638298	0.107143	0.297297	0.219178	0.351064		12	21	19	28
62	67	66	98	16	33	30	66	9	16	13	37	0.258065	0.492537	0.454545	0.673469	0.145161	0.238806	0.19697	0.377551		11	19	65	11
72	74	73	82	26	44	40	48	13	22	16	24	0.361111	0.594595	0.547945	0.585366	0.180556	0.297297	0.219178	0.292683		6	27	89	19
60	90	83	73	15	61	51	39	8	34	27	20	0.25	0.677778	0.614458	0.534247	0.133333	0.377778	0.325301	0.273973		7	13	43	23
55	110	107	66	11	93	84	29	6	48	50	13	0.2	0.845455	0.785047	0.439394	0.109091	0.436364	0.46729	0.19697		13	39	51	9
72	88	82	75	26	58	48	41	13	33	25	21	0.361111	0.659091	0.585366	0.546667	0.180556	0.375	0.304878	0.28		4	29	39	11
61	73	72	87	16	41	37	54	9	21	16	28	0.262295	0.561644	0.513889	0.62069	0.147541	0.287671	0.222222	0.321839		2	19	37	45
58	112	108	105	13	95	86	74	8	50	51	43	0.224138	0.848214	0.796296	0.704762	0.137931	0.446429	0.472222	0.409524		2	78	65	53
68	90	83	86	22	60	50	52	11	34	27	27	0.323529	0.666667	0.60241	0.604651	0.161765	0.377778	0.325301	0.313953			73	41	16
55	78	78	73	10	48	45	39	6	27	22	20	0.181818	0.615385	0.576923	0.534247	0.109091	0.346154	0.282051	0.273973			71	34	83
50	100	98	106	8	82	67	75	4	41	39	44	0.16	0.82	0.683673	0.707547	0.08	0.41	0.397959	0.415094				5
70	72	71	87	23	39	35	54	12	20	15	27	0.328571	0.541667	0.492958	0.62069	0.171429	0.277778	0.211268	0.310345
61	63	63	81	16	23	25	46	9	14	12	23	0.262295	0.365079	0.396825	0.567901	0.147541	0.222222	0.190476	0.283951
73	105	102	99	27	87	74	67	13	44	43	38	0.369863	0.828571	0.72549	0.676768	0.178082	0.419048	0.421569	0.383838
59	88	83	69	14	58	50	34	8	33	27	18	0.237288	0.659091	0.60241	0.492754	0.135593	0.375	0.325301	0.26087
50	112	108	63	8	96	86	25	5	50	51	10	0.16	0.857143	0.796296	0.396825	0.1	0.446429	0.472222	0.15873
71	80	81	101	25	53	48	70	12	29	24	40	0.352113	0.6625	0.592593	0.693069	0.169014	0.3625	0.296296	0.39604
70	64	64	86	25	31	28	53	12	15	13	27	0.357143	0.484375	0.4375	0.616279	0.171429	0.234375	0.203125	0.313953
56	108	107	107	12	91	83	77	6	46	49	45	0.214286	0.842593	0.775701	0.719626	0.107143	0.425926	0.457944	0.420561
74	107	102	86	27	90	79	52	13	45	46	26	0.364865	0.841121	0.77451	0.604651	0.175676	0.420561	0.45098	0.302326
64	75	75	63	20	44	42	27	10	23	19	13	0.3125	0.586667	0.56	0.428571	0.15625	0.306667	0.253333	0.206349
67	113	109	105	21	97	88	73	11	63	52	43	0.313433	0.858407	0.807339	0.695238	0.164179	0.557522	0.477064	0.409524
63	97	92	105	19	71	60	73	9	38	35	42	0.301587	0.731959	0.652174	0.695238	0.142857	0.391753	0.380435	0.4
64	98	97	75	20	78	65	42	10	40	38	21	0.3125	0.795918	0.670103	0.56	0.15625	0.408163	0.391753	0.28
53	95	89	107	9	68	56	78	5	37	33	45	0.169811	0.715789	0.629213	0.728972	0.0943396	0.389474	0.370787	0.420561
68	98	93	94	22	74	61	60	11	40	36	33	0.323529	0.755102	0.655914	0.638298	0.161765	0.408163	0.387097	0.351064
55	68	67	96	10	34	31	64	6	18	13	35	0.181818	0.5	0.462687	0.666667	0.109091	0.264706	0.19403	0.364583
69	101	99	92	22	83	69	59	11	42	40	31	0.318841	0.821782	0.69697	0.641304	0.15942	0.415842	0.40404	0.336957
58	72	72	94	13	40	35	62	7	20	16	33	0.224138	0.555556	0.486111	0.659574	0.12069	0.277778	0.222222	0.351064
55	104	100	66	11	86	72	30	6	43	41	14	0.2	0.826923	0.72	0.454545	0.109091	0.413462	0.41	0.212121
54	76	76	99	10	45	43	68	6	24	19	38	0.185185	0.592105	0.565789	0.686869	0.111111	0.315789	0.25	0.383838
63	72	72	69	18	40	36	36	9	21	16	18	0.285714	0.555556	0.5	0.521739	0.142857	0.291667	0.222222	0.26087
	72	71	100		38	33	69		19	15	40		0.527778	0.464789	0.69		0.263889	0.211268	0.4
	95	88	77		67	55	43		37	32	22		0.705263	0.625	0.558442		0.389474	0.363636	0.285714
			71				37				19				0.521127				0.267606
			67				32				17				0.477612				0.253731
			91				58				30				0.637363				0.32967

## Sheet: Figure 4N
					luciferase units (luciferase activity)					Deduction blank (Luciferase activity)						Relative luciferase units
				Blank	UAS-lacZ	Las RNAi	Las RNAi+UAS-Cat	Las RNAi+Keap1 RNAi			UAS-lacZ	Las RNAi	Las RNAi+UAS-Cat	Las RNAi+Keap1 RNAi		UAS-lacZ	Las RNAi	Las RNAi+UAS-Cat	Las RNAi+Keap1 RNAi
			independent experiment #1	28661	417621	1255439	1001060	966053			388960	1226778	972399	937392		1.291	3.154	2.5	2.41
			independent experiment #2	27447	262450	749610	680754	657254			235003	722163	653307	629807		0.780001	3.07299	2.77999	2.68
			independent experiment #3	35632	307693	800667	767475	827329			272061	765035	731843	791697		0.903	2.812	2.69	2.91
			independent experiment #4	30713	371166	1158632	994194	946530			340453	1127919	963481	915817		1.13	3.31299	2.83	2.69
			independent experiment #5	31971	355250	983382	908058	914523			323279	951411	876087	882552		1.073	2.943	2.71	2.73
			independent experiment #6	38806	286764	802021	785149	785159			247958	763215	746343	746353		0.823	3.078	3.00996	3.01
										average of 14d luciferase activity (Deduction blank )	301286
