# Supplementary material for: Lipoic acid rejuvenates aged intestinal stem cells by preventing age‐associated endosome reduction
Source: EMBO Rep. 2020 Jul 9;21(8):e49583. doi: 10.15252/embr.201949583 (PMC7403706; doi:10.15252/embr.201949583)
Supplement: Supplementary file 14 — Source Data for Figure 5 [file EMBR-21-e49583-s011.xlsx]

## Sheet: Figure 5D
40d + 0 mM ALA			GAPDH	SH3PX1	Rab5	Rab7	Rab11		GAPDH	Rab14	Rab19	Rab21	Cdc42		GAPDH	Rho1	baz	shrb	Pvr		GAPDH	Vps60	Atg3	Atg4b	Atg5		GAPDH	Atg8a	Atg12	Atg14	Atg18b
	CT mean	independent experiment #1	16.3926	25.4885	29.9954	29.2321	27.5571		16.8136	28.8418	28.1785	32.6286	31.4841		15.2853	28.8904	25.4468	30.6187	26.1827		20.561	28.1001	27.232	25.5689	30.574		18.0994	25.2192	30.6639	27.3377	28.5438
		independent experiment #2	15.1606	27.374	31.9749	28.0516	28.0237		16.7469	28.4058	27.0782	33.1304	32.4405		15.1589	27.7404	25.2728	31.8644	26.3081		20.9223	31.4207	27.3553	25.0721	31.1825		18.9087	25.8642	29.2855	28.7077	26.6217
		independent experiment #3	16.112	28.8052	30.969	29.1806	26.42		16.4998	28.8416	27.2957	32.5746	32.4809		17.8755	28.4613	26.0295	31.494	27.0396		20.2324	31.2567	27.7623	25.4643	32.8127		20.0257	26.3457	31.1243	29.8751	28.5856
	△CT	independent experiment #1		9.09586	13.6028	12.8395	11.1645			12.0283	11.3649	15.815	14.6705			13.605	10.1614	15.3334	10.8974			7.53909	6.67102	5.00793	10.013			7.1198	12.5645	9.23835	10.4444
		independent experiment #2		12.2133	16.8142	12.891	12.8631			11.6589	10.3313	16.3835	15.6936			12.5815	10.1139	16.7055	11.1492			10.4984	6.43304	4.14977	10.2602			6.9555	10.3768	9.79896	7.71301
		independent experiment #3		12.6932	14.8569	13.0686	10.3079			12.3418	10.7959	16.0748	15.9811			10.5858	8.15406	13.6186	9.16417			11.0243	7.52993	5.23187	12.5803			6.32008	11.0986	9.84942	8.55992
40d + 0.5 mM ALA			GAPDH	SH3PX1	Rab5	Rab7	Rab11		GAPDH	Rab14	Rab19	Rab21	Cdc42		GAPDH	Rho1	baz	shrb	Pvr		GAPDH	Vps60	Atg3	Atg4b	Atg5		GAPDH	Atg8a	Atg12	Atg14	Atg18b
	CT mean	independent experiment #1	20.1517	27.1775	31.5849	31.3592	28.4485		21.7065	32.1024	30.6654	36.0885	33.5903		19.3043	31.9833	28.6176	33.8721	28.3943		17.7519	23.2206	23.0667	20.5581	25.9867		17.2907	22.6154	27.6755	25.1897	25.3154
		independent experiment #2	20.2248	30.1453	34.4782	31.3501	30.7093		20.3825	30.5054	28.6435	35.6286	33.1693		19.1391	30.3988	28.1827	34.7744	28.6104		18.0499	26.9159	22.9076	20.2812	27.2192		20.5145	25.2934	28.5348	28.3948	26.4323
		independent experiment #3	19.5501	29.8927	32.5194	30.5482	27.7205		21.5261	31.7977	30.6899	36.675	34.4894		19.217	28.37	25.9382	31.2034	26.9483		17.6473	27.3787	23.4811	21.5229	28.7525		19.9365	23.898	29.3395	27.6068	26.4506
	△CT	independent experiment #1		7.02577	11.4332	11.2076	8.29686			10.3959	8.95884	14.3819	11.8838			12.6789	9.31332	14.5677	9.08993			5.46861	5.31477	2.8062	8.23474			5.32467	10.3848	7.89901	8.02469
		independent experiment #2		9.92046	14.2534	11.1253	10.4844			10.1229	8.261	15.2461	12.7868			11.2596	9.04361	15.6352	9.47124			8.86601	4.85763	2.23129	9.16927			4.77887	8.02033	7.88028	5.91777
		independent experiment #3		10.3426	12.9693	10.9981	8.17035			10.2716	9.16377	15.1489	12.9633			9.15298	6.72121	11.9864	7.73131			9.73144	5.83384	3.87563	11.1052			3.96152	9.40303	7.67031	6.51418
	-△△Ct	independent experiment #1		2.07009	2.16963	1.63197	2.8676			1.63237	2.40609	1.43306	2.7867			0.926099	0.848097	0.765635	1.80745			2.07049	1.35624	2.20173	1.77831			1.79514	2.17971	1.33934	2.41974
		independent experiment #2		2.29288	2.56081	1.76563	2.37861			1.53595	2.07029	1.1374	2.90679			1.32183	1.07029	1.07029	1.67797			1.63237	1.57541	1.91849	1.09095			2.17662	2.35644	1.91869	1.79524
		independent experiment #3		2.3506	1.88763	2.07049	2.1376			2.07029	1.63217	0.925899	3.01782			1.43286	1.43286	1.63217	1.43286			1.29288	1.69609	1.35624	1.47518			2.35856	1.69559	2.17911	2.04574
	Relative mRNA fold change (40d + 0.5 mM ALA versus 40d + 0 mM ALA)	independent experiment #1		4.19913	4.49906	3.09936	7.29848			3.10021	5.30037	2.70019	6.90048			1.90013	1.80012	1.70012	3.50024			4.20029	2.56018	4.60032	3.43024			3.47048	4.53063	2.53035	5.35074
		independent experiment #2		4.90034	5.90041	3.40024	5.20036			2.8998	4.19971	2.19985	7.49948			2.49983	2.09985	2.09985	3.19978			3.10021	2.98021	3.78026	2.13015			4.52094	5.12106	3.78079	3.47072
		independent experiment #3		5.10035	3.70026	4.20029	4.4003			4.19971	3.09979	1.89987	8.09944			2.69981	2.69981	3.09979	2.69981			2.45017	3.24022	2.56018	2.78019			5.12858	3.2391	4.52874	4.12886
