# Supplementary material for: Lipoic acid rejuvenates aged intestinal stem cells by preventing age‐associated endosome reduction
Source: EMBO Rep. 2020 Jul 9;21(8):e49583. doi: 10.15252/embr.201949583 (PMC7403706; doi:10.15252/embr.201949583)
Supplement: Supplementary file 15 — Source Data for Figure 6 [file EMBR-21-e49583-s012.xlsx]

## Sheet: Figure 6D
	Lysotracker Dot number/Cell
	14d	40d	40d+ALA
	1	0	3
	2	0	1
	3	5	3
	1	4	3
	3	0	2
	5	5	5
	2	1	0
	3	5	3
	0	5	1
	4	1	2
	0	5	0
	1	5	4
	2	5	5
	4	4	1
	0	1	1
	0	4	1
	1	2	4
	4	1	5
	5	2	1
	1	4	3
	5	3	3
	1	1	5
	4	1	1
	5	0	0
	5	2	3
	3	5	1
	3	0	2
	4	4	3
	0	2	3
	1	5	5
	2	0	3
	4	1	5
	5	4	2
	4	5	0
	2	5	4
	5	4	2
	6	2	7
	7	3	7
	7	4	13
	7	4	9
	10	2	8
	5	4	12
	12	4	7
	13	5	13
	4	3	6
	5	0	15
	9	3	4
	6	4	12
	7	4	5
	10	4	8
	8	2	4
	4	2	11
	9	2	3
	11	3	6
	13	0	12
	11	2	9
	8	1	11
	8	3	9
	9	1	9
	8	0	14
	13	5	12
	7	2	6
	13	1	7
	5	1	7
	13	0	7
	4	0	4
	4	3	5
	7	5	4
	12	0	5
	7	0	9
	11	4	6
	7	5	5
	7	2	9
	12	1	2
	12	3	12
	12	3	15
	12	0	3
	6	2	2
	10	1	10
	12	5	12
	13	4	9
	9	4	2
	11	3	11
	9	2	2
	13	4	4
	9	5	2
	13	1	8
	7	4	2
	7	5	6
	12	2	12
	13	0	12
	10	0	8
	7	3	13
	4	2	8
	13	0	14
	11	1	14
	13	5	7
	9	0	2
	4	1	12
	11	0	14
	6	3	12
	8	1	15
	13	5	2
	11	5	11
	5	0	4
	8	0	9
	13	4	13
	8	5	9
	12	1	9
	7	5	5
	9	3	13
	11	1	6
	8	2	8
	6	2	11
	6	4	15
	13	3	3
	6	2	3
	5	1	14
	6	4	13
	6	3	14
	4	5	2
	6	1	9
	11	1	2
	13	0	11
	12	2	11
	8	2	3
	7	2	10
	7	0	10
	5	2	3
	9	5	8
	10	5	5
	6	2	10
	13	1	15
	12	1	13
	13	4	8
	7	4	4
	4	1	14
	6	0	8
	13	3	6
	5	2	7
	9	0	6
	6	3	2
	12	1	2
	9	3	7
	5	4	2
	7	5	4
	9	1	2
	10	1	8
	9	2	7
	4	4	12
	12	3	8
	12	3	5
	8	4	7
	8	2	6
	9	4	6
	6	3	12
	4	1	14
	4	5	6
	8	0	12
	5	4	14
	13	1	6
	8	5	2
	7	3	3
	7	0	6
	5	0	13
	7	3	3
	9	2	10
	11	5	5
	12	2	13
	12	0	12
	4	5	12
	5	1	8
	7	1	2
	5	5	15
	5	1	3
	7	1	11
	7	4	6
	7	1	4
	5	0	3
	5	5	3
	7	5	9
	12	3	14
	5	4	6
	13	3	6
	6	5	7
	8	5	11
	7	2	15
	10	5	15
	13	4	15
	13	3	14
	10	1	2
	5	1	14
	10	2	8
	12	0	7
	5	2	7
	9	3	5
	12	1	9
	8	5	9
	6	2	14
	4	0	5
	6	2	7
	5		7
	5		7
	11		5
	8		15
	8		9
	11		18
	23
	19

## Sheet: Figure 6E
	Lysotracker Dot Size (μM per dot)
	14d	40d	40d+ALA
	0.052	0.056	0.359
	0.053	0.088	0.168
	0.334	0.058	0.145
	0.343	0.065	0.17
	0.332	0.091	0.378
	0.316	0.067	0.17
	0.069	0.129	0.326
	0.143	0.119	0.083
	0.326	0.124	0.343
	0.087	0.129	0.182
	0.096	0.1	0.269
	0.233	0.05	0.408
	0.093	0.118	0.391
	0.117	0.139	0.11
	0.198	0.065	0.26
	0.122	0.137	0.193
	0.207	0.096	0.103
	0.249	0.067	0.195
	0.115	0.074	0.289
	0.146	0.083	0.366
	0.056	0.116	0.111
	0.329	0.121	0.397
	0.157	0.145	0.16
	0.167	0.073	0.118
	0.073	0.139	0.23
	0.195	0.14	0.321
	0.19	0.07	0.241
	0.166	0.114	0.169
	0.144	0.126	0.264
	0.305	0.085	0.272
	0.312	0.08	0.098
	0.266	0.056	0.176
	0.347	0.121	0.307
	0.339	0.1	0.35
	0.151	0.13	0.123
	0.069	0.112	0.157
	0.18	0.145	0.433
	0.052	0.094	0.329
	0.274	0.065	0.338
	0.056	0.113	0.139
	0.139	0.147	0.349
	0.197	0.109	0.084
	0.262	0.066	0.402
	0.14	0.099	0.202
	0.131	0.108	0.35
	0.344	0.065	0.224
	0.127	0.105	0.099
	0.329	0.082	0.274
	0.086	0.136	0.191
	0.12	0.141	0.219
	0.064	0.134	0.197
	0.315	0.126	0.052
	0.085	0.129	0.161
	0.336	0.118	0.192
	0.21	0.068	0.105
	0.292	0.123	0.25
	0.154	0.119	0.285
	0.284	0.094	0.143
	0.141	0.129	0.151
	0.198	0.052	0.079
	0.095	0.082	0.083
	0.09	0.139	0.183
	0.22	0.126	0.066
	0.199	0.139	0.174
	0.077	0.054	0.145
	0.238	0.109	0.432
	0.235	0.134	0.068
	0.216	0.083	0.446
	0.198	0.122	0.161
	0.154	0.089	0.191
	0.338	0.145	0.174
	0.278	0.099	0.333
	0.162	0.116	0.449
	0.086	0.094	0.218
	0.304	0.081	0.404
	0.129	0.107	0.087
	0.131	0.105	0.217
	0.152	0.081	0.23
	0.145	0.1	0.224
	0.185	0.102	0.355
	0.131	0.09	0.371
	0.239	0.088	0.072
	0.309	0.143	0.325
	0.226	0.129	0.309
	0.101	0.124	0.315
	0.06	0.115	0.335
	0.098	0.069	0.292
	0.252	0.09	0.441
	0.337	0.144	0.28
	0.275	0.065	0.078
	0.328	0.074	0.294
	0.201	0.092	0.053
	0.288	0.115	0.374
	0.255	0.092	0.272
	0.205	0.105	0.307
	0.078	0.086	0.125
	0.153	0.12	0.167
	0.113	0.138	0.44
	0.238	0.117	0.122
	0.234	0.062	0.315
	0.068	0.096	0.063
	0.075	0.077	0.232
	0.249	0.062	0.115
	0.222	0.072	0.103
	0.294	0.076	0.344
	0.223	0.067	0.406
	0.316	0.149	0.093
	0.187	0.067	0.399
	0.142	0.058	0.369
	0.292	0.145	0.401
	0.286	0.091	0.431
	0.217	0.073	0.421
	0.203	0.084	0.153
	0.185	0.089	0.147
	0.093	0.127	0.097
	0.346	0.09	0.233
	0.3	0.101	0.164
	0.159	0.133	0.415
	0.137	0.071	0.262
	0.314	0.144	0.364
	0.208	0.112	0.16
	0.265	0.109	0.208
	0.296	0.066	0.297
	0.337	0.105	0.23
	0.102	0.068	0.236
	0.26	0.06	0.406
	0.236	0.118	0.201
	0.32	0.132	0.265
	0.296	0.082	0.227
	0.067	0.144	0.053
	0.264	0.057	0.173
	0.064	0.085	0.121
	0.141	0.136	0.065
	0.252	0.145	0.254
	0.078	0.077	0.28
	0.148	0.148	0.089
	0.161	0.053	0.303
	0.222	0.077	0.136
	0.154	0.101	0.365
	0.064	0.064	0.102
	0.117	0.069	0.442
	0.253	0.085	0.27
	0.281	0.118	0.092
	0.097	0.108	0.365
	0.217	0.064	0.353
	0.326	0.146	0.21
	0.261	0.061	0.429
	0.052	0.076	0.423
	0.153	0.121	0.112
	0.144	0.098	0.291
	0.337	0.112	0.184
	0.287	0.128	0.249
	0.117	0.052	0.419
	0.053	0.138	0.165
	0.305	0.131	0.348
	0.219	0.098	0.174
	0.272	0.061	0.402
	0.153	0.112	0.257
	0.15	0.077	0.098
	0.263	0.145	0.286
	0.248	0.058	0.253
	0.145	0.136	0.067
	0.147	0.052	0.21
	0.253	0.091	0.288
	0.103	0.053	0.302
	0.256	0.068	0.353
	0.135	0.078	0.354
	0.155	0.106	0.276
	0.242	0.125	0.196
	0.052	0.142	0.444
	0.175	0.075	0.187
	0.225	0.071	0.384
	0.137	0.092	0.088
	0.105	0.09	0.065
	0.212	0.123	0.263
	0.343	0.062	0.446
	0.265	0.136	0.154
	0.157	0.116	0.076
	0.11	0.13	0.149
	0.094	0.072	0.313
	0.342	0.15	0.283
	0.104	0.141	0.389
	0.233	0.136	0.368
	0.261	0.146	0.259
	0.215	0.132	0.445
	0.067	0.116	0.28
	0.07	0.128	0.315
	0.177	0.125	0.369
	0.324	0.103	0.101
	0.071	0.115	0.168
	0.32	0.11	0.058
	0.286	0.101	0.237
	0.274	0.071	0.36
	0.18	0.1	0.448
	0.096	0.071	0.358
	0.321	0.07	0.051
	0.058	0.058	0.326
	0.246	0.051	0.298
	0.255	0.092	0.324
	0.378	0.125	0.219
		0.141	0.064
		0.072	0.242
		0.08	0.37
		0.066	0.146
		0.078	0.367
		0.09	0.329
		0.108	0.13
		0.131	0.195
		0.06	0.192
		0.15	0.363
		0.172	0.63
		0.168	0.72
		0.161	0.87

## Sheet: Figure 6I
	mCherry-ATG8a Dot number/Cell
	14d	40d	40d+ALA
	27	3	43
	15	3	10
	25	0	60
	16	5	46
	24	1	42
	10	0	54
	5	2	43
	7	1	11
	11	2	16
	6	3	40
	17	5	57
	21	3	17
	11	1	49
	19	0	15
	7	2	17
	16	5	54
	22	3	46
	26	1	17
	24	4	48
	6	2	11
	15	3	24
	27	2	19
	12	2	59
	14	0	59
	20	0	38
	12	4	28
	18	0	15
	29	5	56
	30	4	53
	26	4	32
	7	2	14
	19	2	33
	18	3	26
	30	0	38
	20	4	55
	10	4	46
	24	1	54
	17	0	13
	7	5	21
	17	5	57
	23	5	53
	19	4	39
	28	5	12
	26	3	31
	22	3	13
	6	1	46
	19	3	60
	26	5	37
	16	3	49
	12	3	44
	8	2	56
	24	2	19
	22	3	23
	20	1	26
	30	0	60
	17	3	17
	18	2	41
	11	3	37
	27	4	31
	9	1	60
	6	4	33
	25	2	42
	20	0	13
	9	5	23
	9	1	48
	6	3	52
	9	1	58
	20	1	22
	11	2	53
	6	5	57
	24	2	44
	22	3	38
	29	3	32
	18	0	22
	19	3	31
	13	5	10
	22	2	47
	21	4	35
	20	0	29
	28	2	60
	24	5	21
	12	4	21
	6	1	49
	19	4	19
	18	5	36
	18	2	23
	7	2	13
	29	0	20
	11	2	44
	5	3	50
	24	5	36
	27	4	33
	5	4	59
	15	3	32
	5	0	44
	23	5	58
	25	3	37
	11	2	38
	28	0	27
	29	3	40
	25	1	13
	20	2	25
	21	3	43
	7	5	47
	10	0	16
	18	5	14
	18	4	48
	18	4	41
	21	1	50
	13	0	28
	15	5	42
	5	1	51
	20	5	27
	29	3	17
	25	1	60
	22	4	23
	5	2	27
	25	2	52
	25	4	46
	24	1	38
	19	0	25
	13	5	33
	23	4	27
	23	5	31
	7	4	43
	12	4	20
	10	1	45
	12	1	50
	22	0	49
	7	0	49
	7	3	44
	25	2	24
	8	4	38
	22	4	25
	7	5	31
	17	0	59
	28	3	34
	8	2	53
	27	1	29
	30	1	42
	7	4	31
	15	5	58
	5	4	24
	15	3	33
	8	0	60
	22	1	42
	22	1	46
	7	0	53
	13	5	50
	7	2	13
	21	4	29
	28	4	30
	11	0	20
	9	4	50
	17	1	34
	22	5	38
	16	0	25
	20	5	46
	7	5	47
	20	3	26
	28	4	15
	19	3	31
	26	3	35
	30	4	23
	13	2	24
	12	3	27
	19	2	21
	20	3	43
	5	3	31
	23	1	46
	18	3	59
	9	5	24
	11	4	38
	16	1	16
	16	1	55
	8	4	48
	6	3	17
	5	2	22
	27	2	36
	5	0	48
	6	1	10
	17	0	26
	10	4	11
	23	4	23
	5	3	45
	23	1	25
	25	4	18
	18	1	22
	28	3	30
	25	0	60
	10	2	17
	9	0	44
	22	4	56
	16	3	34
	22	2	47
	7	1	15
	28	2	58
	11	3	55
	8	5	24
	18	5	51
	6	2	10
	25	5	47
	19	2	29
	29	3	45
	24	0	36
	9	5	17
	26	2	59
	29	2	59
	13	1	49
	16	1	46
	17	0	29
	30	1	47
	8	5	39
	7	0	50
	8	5	37
	19	4	10
	23	4	10
	27	3	20
	24	4	16
			41
			12

## Sheet: Figure 6J
	mCherry-ATG8a Dot Size (μM per dot)
	14d	40d	40d+ALA
	0.23	0.055	0.126
	0.32	0.003	0.273
	0.26	0.047	0.3
	0.32	0.025	0.329
	0.45	0.037	0.031
	0.36	0.001	0.185
	0.42	0.011	0.113
	0.25	0.054	0.164
	0.16	0.025	0.065
	0.39	0.037	0.155
	0.36	0.01	0.027
	0.05	0.034	0.259
	0.01	0.056	0.046
	0.18	0.211	0.333
	0.47	0.011	0.207
	0.18	0.016	0.211
	0.38	0.04	0.051
	0.35	0.011	0.023
	0.16	0.034	0.201
	0.34	0.049	0.294
	0.38	0.031	0.084
	0.37	0.009	0.33
	0.2	0.027	0.029
	0.38	0.051	0.031
	0.02	0.002	0.104
	0.08	0.042	0.3
	0.42	0.007	0.301
	0.01	0.003	0.191
	0.32	0.034	0.305
	0.07	0.007	0.052
	0.4	0.026	0.128
	0.06	0.039	0.297
	0.47	0.015	0.319
	0.18	0.064	0.228
	0.29	0.046	0.311
	0.17	0.066	0.168
	0.31	0.047	0.124
	0.28	0.008	0.199
	0.29	0.036	0.133
	0.36	0.02	0.324
	0.08	0.051	0.175
	0.47	0.014	0.187
	0.3	0.05	0.262
	0.1	0.04	0.225
	0.22	0.02	0.224
	0.11	0.058	0.006
	0.47	0.038	0.223
	0.22	0.01	0.233
	0.24	0.02	0.138
	0.22	0.053	0.027
	0.45	0.036	0.177
	0.18	0.069	0.252
	0.31	0.027	0.135
	0.16	0.018	0.004
	0.24	0.003	0.201
	0.28	0.062	0.248
	0.44	0.039	0.092
	0.38	0.022	0.212
	0.04	0.036	0.235
	0.1	0.015	0.32
	0.25	0.03	0.263
	0.33	0.028	0.207
	0.05	0.054	0.167
	0.37	0.03	0.269
	0.44	0.041	0.152
	0.06	0.023	0.028
	0.26	0.017	0.155
	0.44	0.001	0.241
	0.37	0.004	0.259
	0.45	0.039	0.115
	0.29	0.012	0.207
	0.43	0.031	0.132
	0.24	0.06	0.215
	0.06	0.049	0.011
	0.23	0.005	0.149
	0.4	0.005	0.176
	0.05	0.033	0.057
	0.03	0.026	0.003
	0.28	0.011	0.283
	0.21	0.028	0.117
	0.26	0.064	0.309
	0.39	0.036	0.325
	0.08	0.005	0.199
	0.24	0.047	0.231
	0.39	0.055	0.102
	0.03	0.053	0.237
	0.4	0.006	0.153
	0.48	0.065	0.219
	0.09	0.057	0.234
	0.05	0.047	0.069
	0.02	0.031	0.165
	0.01	0.063	0.163
	0.3	0.028	0.049
	0.36	0.07	0.261
	0.48	0.044	0.237
	0.47	0.056	0.254
	0.02	0.016	0.022
	0.37	0.047	0.222
	0.39	0.026	0.162
	0.37	0.048	0.132
	0.22	0.03	0.297
	0.42	0.054	0.105
	0.22	0.061	0.2
	0.39	0.042	0.194
	0.34	0.047	0.194
	0.12	0.054	0.099
	0.45	0.062	0.307
	0.29	0.069	0.219
	0.25	0.022	0.081
	0.01	0.065	0.135
	0.18	0.022	0.267
	0.26	0.05	0.118
	0.11	0.066	0.252
	0.12	0.007	0.243
	0.13	0.023	0.019
	0.28	0.069	0.022
	0.01	0.057	0.215
	0.13	0.055	0.328
	0.18	0.025	0.254
	0.05	0.002	0.068
	0.08	0.043	0.232
	0.47	0.045	0.338
	0.26	0.026	0.038
	0.23	0.054	0.126
	0.38	0.015	0.234
	0.13	0.065	0.049
	0.47	0.057	0.028
	0.36	0.016	0.157
	0.44	0.005	0.121
	0.07	0.008	0.144
	0.24	0.003	0.138
	0.1	0.067	0.096
	0.18	0.04	0.235
	0.41	0.039	0.278
	0.44	0.025	0.133
	0.05	0.037	0.013
	0.27	0.036	0.09
	0.27	0.003	0.213
	0.43	0.065	0.274
	0.2	0.069	0.306
	0.19	0.059	0.33
	0.42	0.027	0.23
	0.29	0.026	0.105
	0.32	0.06	0.065
	0.23	0.012	0.23
	0.24	0.053	0.217
	0.14	0.07	0.2
	0.3	0.008	0.086
	0.43	0.01	0.12
	0.19	0.042	0.049
	0.45	0.039	0.057
	0.32	0.053	0.03
	0.12	0.031	0.08
	0.35	0.008	0.201
	0.42	0.004	0.198
	0.24	0.008	0.095
	0.28	0.002	0.336
	0.45	0.034	0.106
	0.02	0.035	0.184
	0.41	0.055	0.226
	0.29	0.004	0.125
	0.24	0.014	0.263
	0.27	0.056	0.256
	0.05	0.012	0.221
	0.44	0.059	0.058
	0.28	0.031	0.007
	0.09	0.014	0.177
	0.31	0.041	0.199
	0.04	0.043	0.285
	0.42	0.067	0.264
	0.32	0.033	0.143
	0.13	0.035	0.109
	0.15	0.025	0.138
	0.46	0.016	0.206
	0.1	0.045	0.303
	0.06	0.051	0.2
	0.01	0.037	0.102
	0.39	0.069	0.2
	0.26	0.011	0.247
	0.39	0.039	0.221
	0.13	0.034	0.064
	0.31	0.067	0.249
	0.12	0.033	0.142
	0.28	0.009	0.126
	0.33	0.06	0.206
	0.42	0.022	0.23
	0.33	0.049	0.116
	0.36	0.058	0.135
	0.17	0.018	0.082
	0.48	0.015	0.235
	0.43	0.007	0.169
	0.4	0.063	0.154
	0.3	0.051	0.245
	0.12	0.038	0.264
	0.3	0.027	0.009
	0.28	0.024	0.18
	0.09	0.057	0.151
	0.2	0.067	0.168
	0.26	0.049	0.06
	0.41	0.019	0.025
	0.09	0.016	0.055
	0.26	0.018	0.241
	0.42	0.035	0.269
	0.27	0.01	0.241
	0.28	0.005	0.233
	0.46	0.021	0.125
	0.3	0.032	0.039
	0.15	0.014	0.121
	0.39	0.022	0.117
	0.28	0.047	0.169
	0.23	0.024	0.249
	0.4	0.003	0.027
	0.36	0.02	0.326
	0.15	0.01	0.019
	0.28	0.067	0.011
	0.13	0.016	0.199
	0.36	0.014	0.321
	0.44	0.069	0.293
	0.06	0.021
		0.103
		0.17

## Sheet: Figure 6M
	Lysotracker Dot number/Cell
	14d+UAS-lacZ	14d+ Las RNAi
	4	0
	3	0
	0	0
	1	0
	3	0
	1	0
	5	0
	0	0
	0	0
	1	0
	2	0
	3	0
	4	0
	4	0
	0	0
	3	0
	3	0
	2	0
	1	0
	0	0
	2	0
	4	0
	4	0
	4	0
	5	0
	0	0
	1	0
	5	0
	3	0
	0	0
	2	0
	0	0
	3	0
	5	0
	3	0
	1	0
	1	0
	1	0
	0	0
	1	0
	2	0
	1	0
	2	0
	3	0
	1	0
	0	0
	0	0
	0	0
	3	0
	3	0
	4	0
	5	0
	15	0
	13	0
	13	0
	3	0
	6	0
	12	0
	8	0
	6	0
	12	0
	5	0
	2	0
	12	0
	8	0
	5	0
	11	0
	12	0
	12	2
	8	6
	11	5
	11	2
	10	3
	6	3
	5	6
	13	4
	7	6
	12	3
	14	4
	9	1
	9	4
	6	2
	8	3
	9	5
	14	4
	12	2
	10	2
	5	3
	13	3
	11	2
	13	2
	14	2
	14	2
	7	6
	6	1
	9	5
	7	1
	8	3
	6	5
	6	5
	8	2
	7	1
	10	3
	11	6
	8	1
	14	3
	10	6
	9	2
	8	6
	11	6
	9	6
	13	4
	6	5
	10	1
	14	3
	13	3
	8	3
	6	1
	10	5
	12	3
	12	1
	12	6
	8	1
	9	6
	13	2
	6	4
	5	3
	5	6
	11	3
	10	1
	10	1
	8	5
	5	3
	7	4
	10	3
	11	3
	7	2
	5	3
	14	6
	14	6
	7	4
	12	5
	12	2
	10	6
	7	2
	9	3
	14	6
	6	4
	13	4
	12	2
	10	4
	10	4
	8	1
	6	2
	6	6
	14	4
	12	6
	5	1
	6	5
	11	3
	6	2
	7	4
	6	4
	13	2
	6	5
	9	5
	9	3
	11	2
	8	4
	13	5
	10	5
	10	3
	11	4
	14	3
	7	4
	9	4
	12	2
	2	3
	7	2
	5	5
	12	1
	10	6
	4	6
	7	3
	11	6
	7	2
	4	6
	3	5
	4	3
	12	1
	11	3
	9	2
	7	1
	12	4
	9	1
	4	3
	12	3
	6	4
	9	6
	13	4
	11	6
	7
	3
	12
	10
	12
	12
	3
	9
	10
	8
	9

## Sheet: Figure 6N
	Lysotracker Dot Size (μM per dot)
	14d+UAS-lacZ	14d+ Las RNAi
	0.297	0.094
	0.269	0.06
	0.306	0.07
	0.093	0.104
	0.109	0.148
	0.121	0.117
	0.283	0.126
	0.098	0.134
	0.269	0.14
	0.236	0.133
	0.104	0.072
	0.314	0.117
	0.178	0.124
	0.131	0.131
	0.137	0.127
	0.145	0.13
	0.197	0.087
	0.231	0.068
	0.33	0.087
	0.323	0.07
	0.226	0.083
	0.164	0.103
	0.097	0.072
	0.123	0.106
	0.277	0.099
	0.085	0.059
	0.164	0.139
	0.09	0.146
	0.182	0.118
	0.183	0.113
	0.17	0.051
	0.299	0.125
	0.295	0.06
	0.274	0.097
	0.192	0.078
	0.179	0.096
	0.136	0.13
	0.336	0.094
	0.199	0.118
	0.082	0.064
	0.22	0.117
	0.343	0.088
	0.161	0.145
	0.272	0.135
	0.196	0.109
	0.089	0.05
	0.295	0.086
	0.316	0.056
	0.283	0.054
	0.075	0.056
	0.084	0.101
	0.232	0.114
	0.262	0.086
	0.263	0.063
	0.055	0.122
	0.092	0.146
	0.181	0.111
	0.283	0.118
	0.051	0.123
	0.301	0.057
	0.148	0.139
	0.208	0.052
	0.164	0.092
	0.194	0.072
	0.068	0.121
	0.264	0.109
	0.167	0.149
	0.083	0.083
	0.334	0.107
	0.197	0.138
	0.314	0.118
	0.32	0.097
	0.206	0.076
	0.132	0.085
	0.279	0.097
	0.235	0.095
	0.127	0.126
	0.274	0.064
	0.27	0.073
	0.287	0.15
	0.324	0.131
	0.189	0.139
	0.088	0.091
	0.178	0.131
	0.094	0.137
	0.26	0.053
	0.157	0.108
	0.083	0.14
	0.084	0.088
	0.084	0.134
	0.26	0.067
	0.3	0.075
	0.3	0.096
	0.064	0.074
	0.168	0.132
	0.216	0.104
	0.282	0.072
	0.072	0.135
	0.278	0.089
	0.221	0.066
	0.163	0.074
	0.244	0.055
	0.325	0.092
	0.325	0.101
	0.233	0.122
	0.221	0.103
	0.335	0.076
	0.156	0.065
	0.324	0.067
	0.318	0.139
	0.161	0.093
	0.279	0.079
	0.316	0.137
	0.066	0.074
	0.248	0.052
	0.055	0.116
	0.103	0.053
	0.349	0.069
	0.205	0.127
	0.219	0.076
	0.269	0.056
	0.271	0.109
	0.198	0.105
	0.091	0.1
	0.071	0.145
	0.262	0.145
	0.149	0.131
	0.333	0.091
	0.282	0.105
	0.291	0.111
	0.092	0.076
	0.271	0.129
	0.093	0.06
	0.091	0.053
	0.131	0.128
	0.079	0.061
	0.349	0.101
	0.325	0.05
	0.327	0.075
	0.345	0.054
	0.326	0.076
	0.089	0.144
	0.275	0.085
	0.292	0.07
	0.273	0.066
	0.304	0.065
	0.179	0.064
	0.154	0.079
	0.28	0.128
	0.289	0.083
	0.212	0.147
	0.35	0.052
	0.341	0.082
	0.347	0.13
	0.256	0.123
	0.237	0.125
	0.06	0.066
	0.221	0.062
	0.254	0.13
	0.055	0.1
	0.328	0.114
	0.092	0.137
	0.152	0.059
	0.3	0.065
	0.089	0.119
	0.134	0.145
	0.147	0.117
	0.079	0.105
	0.198	0.1
	0.086	0.147
	0.175	0.144
	0.096	0.102
	0.314	0.136
	0.144	0.114
	0.161	0.135
	0.091	0.133
	0.281	0.066
	0.058	0.095
	0.259	0.132
	0.328	0.127
	0.279	0.059
	0.285	0.058
	0.07	0.136
	0.066	0.083
	0.198	0.139
	0.071	0.101
	0.291	0.104
	0.348	0.12
	0.346	0.076
	0.199	0.115
	0.327	0.117
	0.192	0.113
	0.283	0.068
	0.079	0.05
	0.18	0.087
	0.051	0.07
	0.187	0.148
	0.093	0.127
	0.089	0.136
	0.088	0.129
	0.13	0.119
	0.166	0.083
	0.138	0.078
	0.294	0.123
	0.302	0.13
	0.197	0.092
	0.193	0.099
	0.415	0.066
	0.364	0.135
		0.164
		0.173

## Sheet: Figure 6Q
	mCherry-ATG8a Dot number/Cell
	14d+UAS-lacZ	14d+ Las RNAi
	17	6
	24	1
	15	6
	9	0
	20	5
	11	0
	11	1
	6	3
	14	2
	26	0
	29	3
	25	1
	8	3
	24	4
	20	3
	12	0
	8	2
	11	4
	10	2
	22	3
	19	3
	14	0
	7	5
	30	1
	6	6
	17	4
	15	6
	15	4
	20	0
	18	3
	26	0
	14	3
	16	1
	5	3
	10	1
	11	1
	12	5
	6	3
	26	0
	9	2
	8	0
	14	5
	18	4
	7	4
	30	0
	15	5
	13	1
	23	1
	30	3
	8	1
	16	6
	28	6
	16	0
	12	3
	7	5
	30	4
	21	0
	27	6
	18	4
	19	6
	5	1
	6	6
	17	6
	26	3
	30	5
	21	0
	27	5
	15	2
	5	3
	19	1
	17	1
	28	2
	14	3
	7	6
	25	5
	17	5
	9	0
	21	5
	16	4
	19	1
	16	4
	9	1
	11	2
	16	5
	18	3
	10	1
	19	6
	16	1
	12	1
	29	4
	29	6
	14	6
	25	0
	28	3
	27	2
	21	3
	11	1
	29	4
	28	4
	5	4
	25	0
	25	6
	21	4
	29	0
	30	0
	8	2
	22	2
	5	4
	9	3
	27	5
	21	0
	15	0
	9	1
	9	5
	28	4
	25	2
	28	6
	28	3
	21	5
	16	6
	26	1
	30	3
	10	3
	11	5
	30	2
	15	2
	30	5
	10	4
	10	2
	18	6
	18	3
	28	5
	8	4
	9	6
	24	2
	17	0
	30	0
	24	5
	11	3
	23	5
	23	1
	8	4
	26	3
	26	4
	28	0
	21	4
	17	3
	16	6
	15	1
	13	6
	29	2
	14	6
	22	2
	12	2
	27	0
	19	0
	21	3
	25	3
	8	3
	5	3
	30	0
	27	5
	22	0
	14	2
	6	1
	17	2
	14	4
	19	2
	6	1
	30	6
	18	6
	21	5
	15	6
	11	0
	15	5
	14	4
	29	6
	28	6
	8	6
	12	6
	10	0
	23	2
	9	5
	23	2
	27	6
	23	0
	5	0
	23	4
	23	1
	28	3
	21	0
	17	0
	14	3
	24	6
	16	2
	28	4
	12	5
	29	1
	18	2
	28	3
	7	3
	5	3
	28	6
	22	4
	15	2
	19	3
	17	6
	25	0
	25	4
	30	5
	20	4
	21	6
	10	4
	25	6
	5	6
	23
	25
	26

## Sheet: Figure 6R
	mCherry-ATG8a Dot Size (μM per dot)
	14d+UAS-lacZ	14d+ Las RNAi
	0.395	0.006
	0.136	0.044
	0.585	0.059
	0.297	0.056
	0.443	0.007
	0.587	0.031
	0.157	0.054
	0.216	0.077
	0.177	0.003
	0.263	0.094
	0.179	0.093
	0.299	0.08
	0.415	0.041
	0.146	0.051
	0.554	0.072
	0.549	0.029
	0.217	0.017
	0.255	0.074
	0.526	0.076
	0.024	0.078
	0.017	0.094
	0.127	0.077
	0.329	0.1
	0.243	0.013
	0.405	0.049
	0.031	0.063
	0.3	0.019
	0.226	0.093
	0.242	0.065
	0.377	0.075
	0.342	0.068
	0.082	0.004
	0.449	0.066
	0.469	0.076
	0.041	0.059
	0.348	0.003
	0.24	0.077
	0.271	0.026
	0.462	0.092
	0.412	0.029
	0.032	0.051
	0.051	0.057
	0.284	0.079
	0.587	0.027
	0.134	0.016
	0.009	0.088
	0.477	0.036
	0.122	0.069
	0.484	0.069
	0.296	0.003
	0.5	0.013
	0.143	0.025
	0.531	0.005
	0.44	0.045
	0.595	0.072
	0.243	0.051
	0.249	0.049
	0.093	0.098
	0.563	0.007
	0.303	0.01
	0.556	0.08
	0.066	0.043
	0.349	0.087
	0.229	0.032
	0.02	0.057
	0.56	0.055
	0.505	0.094
	0.138	0.023
	0.173	0.058
	0.188	0.038
	0.032	0.01
	0.176	0.077
	0.26	0.006
	0.398	0.003
	0.047	0.043
	0.543	0.005
	0.295	0.004
	0.369	0.089
	0.326	0.1
	0.475	0.065
	0.44	0.061
	0.169	0.042
	0.379	0.047
	0.103	0.097
	0.097	0.007
	0.239	0.03
	0.432	0.024
	0.41	0.086
	0.206	0.073
	0.402	0.02
	0.371	0.061
	0.006	0.038
	0.588	0.016
	0.198	0.017
	0.59	0.07
	0.236	0.03
	0.37	0.07
	0.146	0.094
	0.427	0.005
	0.401	0.085
	0.538	0.09
	0.317	0.041
	0.281	0.091
	0.583	0.073
	0.482	0.061
	0.596	0.076
	0.116	0.098
	0.543	0.001
	0.103	0.075
	0.182	0.095
	0.249	0.084
	0.321	0.09
	0.276	0.038
	0.17	0.094
	0.111	0.1
	0.511	0.094
	0.5	0.038
	0.453	0.055
	0.277	0.03
	0.563	0.082
	0.028	0.022
	0.041	0.052
	0.497	0.063
	0.197	0.091
	0.497	0.011
	0.458	0.062
	0.219	0.053
	0.414	0.004
	0.44	0.012
	0.191	0.017
	0.19	0.044
	0.041	0.026
	0.144	0.014
	0.52	0.039
	0.155	0.083
	0.571	0.068
	0.356	0.034
	0.31	0.072
	0.59	0.047
	0.565	0.033
	0.056	0.072
	0.445	0.021
	0.072	0.077
	0.393	0.02
	0.395	0.025
	0.565	0.06
	0.454	0.038
	0.255	0.033
	0.364	0.047
	0.315	0.094
	0.21	0.09
	0.209	0.021
	0.181	0.011
	0.133	0.068
	0.508	0.084
	0.485	0.02
	0.07	0.007
	0.267	0.027
	0.152	0.063
	0.325	0.061
	0.021	0.078
	0.358	0.067
	0.377	0.073
	0.013	0.004
	0.421	0.061
	0.187	0.051
	0.25	0.098
	0.345	0.076
	0.559	0.047
	0.41	0.086
	0.543	0.063
	0.502	0.085
	0.064	0.058
	0.232	0.023
	0.39	0.074
	0.371	0.047
	0.24	0.087
	0.011	0.019
	0.015	0.061
	0.239	0.078
	0.169	0.085
	0.495	0.007
	0.133	0.086
	0.149	0.061
	0.418	0.053
	0.288	0.098
	0.145	0.044
	0.434	0.008
	0.179	0.035
	0.144	0.075
	0.431	0.068
	0.242	0.084
	0.543	0.091
	0.27	0.074
	0.311	0.074
	0.106	0.037
	0.518	0.012
	0.217	0.072
	0.296	0.042
	0.325	0.074
	0.452	0.089
	0.297	0.018
	0.03	0.081
	0.03	0.013
	0.436	0.01
	0.422	0.099
	0.516	0.081
	0.007	0.007
	0.494	0.04
	0.166	0.044
	0.373	0.055
	0.262	0.088
	0.402	0.034
	0.572	0.078
	0.304	0.073
	0.24	0.056
	0.447	0.019
		0.02
		0.015
		0.016
		0.011
