# Supplementary material for: Lipoic acid rejuvenates aged intestinal stem cells by preventing age‐associated endosome reduction
Source: EMBO Rep. 2020 Jul 9;21(8):e49583. doi: 10.15252/embr.201949583 (PMC7403706; doi:10.15252/embr.201949583)
Supplement: Supplementary file 16 — Source Data for Figure 7 [file EMBR-21-e49583-s013.xlsx]

## Sheet: Figure 7D
Number of DAPI+ cells/ROI			Number of esg-GFP+ cells/ROI			Number of Dl+ cells/ROI			Ratio of esg-GFP+ cells to DAPI+ cells/ROI			Ratio of Dl+ cells to DAPI+ cells/ROI
40d	40d + Spermidine	40d + Spermidine + ALA	40d	40d + Spermidine	40d + Spermidine + ALA	40d	40d + Spermidine	40d + Spermidine + ALA	40d	40d + Spermidine	40d + Spermidine + ALA	40d	40d + Spermidine	40d + Spermidine + ALA
113	71	67	77	28	25	38	14	13	0.681416	0.394366	0.373134	0.336283	0.197183	0.19403
114	72	67	82	29	25	39	14	13	0.719298	0.402778	0.373134	0.342105	0.194444	0.19403
125	79	76	98	38	37	53	20	18	0.784	0.481013	0.486842	0.424	0.253165	0.236842		pH3+cells/gut
78	56	52	31	16	15	14	8	7	0.397436	0.285714	0.288462	0.179487	0.142857	0.134615		40d	40d + Spermidine	40d + Spermidine + ALA
86	61	56	41	18	18	19	10	9	0.476744	0.295082	0.321429	0.22093	0.163934	0.160714		109	35	9
68	53	52	27	15	14	12	7	6	0.397059	0.283019	0.269231	0.176471	0.132075	0.115385		143	41	8
126	79	77	104	38	37	54	20	19	0.825397	0.481013	0.480519	0.428571	0.253165	0.246753		19	25	35
118	74	72	87	32	28	45	16	15	0.737288	0.432432	0.388889	0.381356	0.216216	0.208333		24	9	41
111	68	66	72	26	24	36	13	13	0.648649	0.382353	0.363636	0.324324	0.191176	0.19697		28	8	78
121	76	74	93	34	33	49	17	16	0.768595	0.447368	0.445946	0.404959	0.223684	0.216216		27	7	9
82	58	53	36	17	16	16	8	8	0.439024	0.293103	0.301887	0.195122	0.137931	0.150943		81	6	8
93	63	61	49	21	20	23	11	11	0.526882	0.333333	0.327869	0.247312	0.174603	0.180328		29	8	7
100	66	63	57	23	22	29	12	11	0.57	0.348485	0.349206	0.29	0.181818	0.174603		68	35	13
120	75	73	90	32	29	47	16	16	0.75	0.426667	0.39726	0.391667	0.213333	0.219178		53	42	15
117	73	71	86	31	28	44	15	15	0.735043	0.424658	0.394366	0.376068	0.205479	0.211268		37	51	19
115	72	70	83	29	27	42	15	14	0.721739	0.402778	0.385714	0.365217	0.208333	0.2		19	9	24
73	54	52	29	15	15	13	7	7	0.39726	0.277778	0.288462	0.178082	0.12963	0.134615		18	8	8
122	77	75	95	35	35	50	19	17	0.778689	0.454545	0.466667	0.409836	0.246753	0.226667		21	7	6
126	79	80	104	39	40	54	20	22	0.825397	0.493671	0.5	0.428571	0.253165	0.275		8	11	9
98	65	78	53	22	38	27	11	19	0.540816	0.338462	0.487179	0.27551	0.169231	0.24359			5	5
86	61	63	43	19	21	20	10	11	0.5	0.311475	0.333333	0.232558	0.163934	0.174603			9	11
87	62	58	45	20	18	21	10	9	0.517241	0.322581	0.310345	0.241379	0.16129	0.155172			4
109	68	60	69	26	20	34	13	10	0.633028	0.382353	0.333333	0.311927	0.191176	0.166667
127	79	66	107	39	24	56	24	13	0.84252	0.493671	0.363636	0.440945	0.303797	0.19697
113	69	79	76	27	38	38	13	20	0.672566	0.391304	0.481013	0.336283	0.188406	0.253165
66	50	66	26	13	24	10	6	13	0.393939	0.26	0.363636	0.151515	0.12	0.19697
118	75	50	87	32	14	45	16	4	0.737288	0.426667	0.28	0.381356	0.213333	0.08
84	80	72	37	39	29	17	28	15	0.440476	0.4875	0.402778	0.202381	0.35	0.208333
123	59	80	96	17	39	51	9	20	0.780488	0.288136	0.4875	0.414634	0.152542	0.25
87	78	54	43	35	17	20	19	8	0.494253	0.448718	0.314815	0.229885	0.24359	0.148148
66	61	76	26	19	36	11	10	17	0.393939	0.311475	0.473684	0.166667	0.163934	0.223684
97	53	58	52	15	19	26	7	9	0.536082	0.283019	0.327586	0.268041	0.132075	0.155172
80	63	50	33	21	14	15	11	5	0.4125	0.333333	0.28	0.1875	0.174603	0.1
85	57	62	39	16	21	19	8	11	0.458824	0.280702	0.33871	0.223529	0.140351	0.177419
107	60	52	64	18	15	33	9	7	0.598131	0.3	0.288462	0.308411	0.15	0.134615
102	66	56	59	25	17	30	12	9	0.578431	0.378788	0.303571	0.294118	0.181818	0.160714
120	66	64	91	23	23	48	12	12	0.758333	0.348485	0.359375	0.4	0.181818	0.1875
124	76	63	97	34	23	51	17	11	0.782258	0.447368	0.365079	0.41129	0.223684	0.174603
117	79	74	85	38	32	44	20	16	0.726496	0.481013	0.432432	0.376068	0.253165	0.216216
95	73	76	51	31	37	25	15	18	0.536842	0.424658	0.486842	0.263158	0.205479	0.236842
100	63	70	55	21	27	28	11	14	0.55	0.333333	0.385714	0.28	0.174603	0.2
122	65	62	94	22	21	50	11	11	0.770492	0.338462	0.33871	0.409836	0.169231	0.177419
108	76	63	67	34	22	34	17	11	0.62037	0.447368	0.349206	0.314815	0.223684	0.174603
120	66	75	90	25	34	48	12	17	0.75	0.378788	0.453333	0.4	0.181818	0.226667
75	75	65	30	33	24	14	17	12	0.4	0.44	0.369231	0.186667	0.226667	0.184615
87	56	73	45	16	32	20	7	16	0.517241	0.285714	0.438356	0.229885	0.125	0.219178
102	61	52	60	20	15	31	10	7	0.588235	0.327869	0.288462	0.303922	0.163934	0.134615
	66	59		24	19		12	10		0.363636	0.322034		0.181818	0.169492
		63			23			12			0.365079			0.190476

## Sheet: Figure 7E
				luciferase units (luciferase activity)					Relative luciferase units
		Blank	14d	40d	40d + Spermidine	40d + Spermidine + ALA			40d	40d + Spermidine	40d + Spermidine + ALA
	independent experiment #1	36116	348454	1129299	701396	720136			3.5	2.13	2.19
	independent experiment #2	39834	275115	839789	484515	453929			3.4	1.89	1.76
	independent experiment #3	33127	321258	923452	589220	505662			3.09	1.93	1.64
	independent experiment #4	37640	318965	1039157	619983	574971			3.56	2.07	1.91
	independent experiment #5	36470	341670	1122982	564466	549206			3.56	1.73	1.68
	independent experiment #6	38409	300376	913379	481133	570202			3.34	1.69	2.03

## Sheet: Figure 7J
Number of DAPI+ cells/ROI				Number of esg-GFP+ cells/ROI				Number of Dl+ cells/ROI				Ratio of esg-GFP+ cells to DAPI+ cells/ROI				Ratio of Dl+ cells to DAPI+ cells/ROI
UAS-lacZ	Las RNAi	Las RNAi+UAS-Atg5	Las RNAi+Spermidine	UAS-lacZ	Las RNAi	Las RNAi+UAS-Atg5	Las RNAi+Spermidine	UAS-lacZ	Las RNAi	Las RNAi+UAS-Atg5	Las RNAi+Spermidine	UAS-lacZ	Las RNAi	Las RNAi+UAS-Atg5	Las RNAi+Spermidine	UAS-lacZ	Las RNAi	Las RNAi+UAS-Atg5	Las RNAi+Spermidine
68	93	71	66	19	64	23	22	10	36	12	11	0.279412	0.688172	0.323944	0.333333	0.147059	0.387097	0.169014	0.166667
56	78	58	76	12	44	14	19	5	21	8	10	0.214286	0.564103	0.241379	0.25	0.0892857	0.269231	0.137931	0.131579
65	92	69	67	17	61	22	22	9	35	12	11	0.261538	0.663043	0.318841	0.328358	0.138462	0.380435	0.173913	0.164179
75	111	79	52	28	92	30	20	26	58	19	13	0.373333	0.828829	0.379747	0.384615	0.346667	0.522523	0.240506	0.25				pH3+cells/gut
53	72	54	79	10	36	13	18	5	19	7	10	0.188679	0.5	0.240741	0.227848	0.0943396	0.263889	0.12963	0.126582				UAS-lacZ	Las RNAi	Las RNAi+UAS-Atg5	Las RNAi+Spermidine
50	67	50	80	8	30	6	8	4	11	5	9	0.16	0.447761	0.12	0.1	0.08	0.164179	0.1	0.1125				12	73	37	35
63	89	67	68	16	57	21	21	8	33	11	11	0.253968	0.640449	0.313433	0.308824	0.126984	0.370787	0.164179	0.161765				8	42	45	11
68	113	79	50	20	103	31	20	11	60	22	16	0.294118	0.911504	0.392405	0.4	0.161765	0.530973	0.278481	0.32				9	45	15	17
64	97	71	65	16	67	24	22	9	40	13	11	0.25	0.690722	0.338028	0.338462	0.140625	0.412371	0.183099	0.169231				5	39	16	18
72	90	68	67	22	59	21	21	12	34	11	11	0.305556	0.655556	0.308824	0.313433	0.166667	0.377778	0.161765	0.164179				4	64	9	57
52	100	73	62	9	72	25	22	5	45	14	12	0.173077	0.72	0.342466	0.354839	0.0961538	0.45	0.191781	0.193548				3	11	8	8
68	70	54	79	20	33	13	17	11	17	6	9	0.294118	0.471429	0.240741	0.21519	0.161765	0.242857	0.111111	0.113924				2	12	11	9
57	97	72	63	13	68	24	22	6	42	14	11	0.22807	0.701031	0.333333	0.349206	0.105263	0.43299	0.194444	0.174603				16	9	15	9
61	82	61	72	14	49	16	19	7	23	9	10	0.229508	0.597561	0.262295	0.263889	0.114754	0.280488	0.147541	0.138889				17	8	12	8
73	86	65	69	25	53	19	19	13	27	10	10	0.342466	0.616279	0.292308	0.275362	0.178082	0.313953	0.153846	0.144928				19	18	9	7
62	106	76	56	15	82	27	20	7	50	15	11	0.241935	0.773585	0.355263	0.357143	0.112903	0.471698	0.197368	0.196429				5	34	8	11
74	88	66	68	26	55	20	20	13	31	11	11	0.351351	0.625	0.30303	0.294118	0.175676	0.352273	0.166667	0.161765				3	12	7	12
55	107	76	56	11	84	28	20	5	51	15	11	0.2	0.785047	0.368421	0.357143	0.0909091	0.476636	0.197368	0.196429				4	113	6	13
56	77	55	77	12	41	13	19	6	21	7	11	0.214286	0.532468	0.236364	0.246753	0.107143	0.272727	0.127273	0.142857				6	105	8	9
62	80	59	74	15	46	15	19	7	22	9	10	0.241935	0.575	0.254237	0.256757	0.112903	0.275	0.152542	0.135135				7	31	9	8
52	86	65	69	9	53	19	20	4	27	10	11	0.173077	0.616279	0.292308	0.289855	0.0769231	0.313953	0.153846	0.15942				13	42	15	15
68	68	52	80	19	31	11	17	10	16	6	9	0.279412	0.455882	0.211538	0.2125	0.147059	0.235294	0.115385	0.1125					23	13	12
72	93	80	50	24	65	31	20	12	37	24	17	0.333333	0.698925	0.3875	0.4	0.166667	0.397849	0.3	0.34						7	15
73	104	71	65	25	77	23	22	13	47	13	11	0.342466	0.740385	0.323944	0.338462	0.178082	0.451923	0.183099	0.169231						8	18
59	106	75	58	13	82	26	21	6	49	14	11	0.220339	0.773585	0.346667	0.362069	0.101695	0.462264	0.186667	0.189655							9
65	86	75	56	18	51	27	20	9	26	15	11	0.276923	0.593023	0.36	0.357143	0.138462	0.302326	0.2	0.196429
53	93	64	71	10	62	17	20	5	36	10	11	0.188679	0.666667	0.265625	0.28169	0.0943396	0.387097	0.15625	0.15493
75	72	70	67	27	36	22	22	24	19	12	11	0.36	0.5	0.314286	0.328358	0.32	0.263889	0.171429	0.164179
52	111	54	78	9	92	13	19	4	56	7	10	0.173077	0.828829	0.240741	0.24359	0.0769231	0.504505	0.12963	0.128205
74	70	79	52	26	32	30	20	14	17	19	13	0.351351	0.457143	0.379747	0.384615	0.189189	0.242857	0.240506	0.25
75	110	52	79	27	86	11	17	14	54	6	9	0.36	0.781818	0.211538	0.21519	0.186667	0.490909	0.115385	0.113924
61	110	78	54	14	90	29	20	7	55	15	11	0.229508	0.818182	0.371795	0.37037	0.114754	0.5	0.192308	0.203704
73	86	79	53	25	52	30	20	13	26	17	13	0.342466	0.604651	0.379747	0.377358	0.178082	0.302326	0.21519	0.245283
65	105	80	50	17	78	32	20	9	48	25	19	0.261538	0.742857	0.4	0.4	0.138462	0.457143	0.3125	0.38
62	90	65	71	15	59	18	20	7	34	10	11	0.241935	0.655556	0.276923	0.28169	0.112903	0.377778	0.153846	0.15493
69	87	75	57	21	54	27	20	11	28	15	11	0.304348	0.62069	0.36	0.350877	0.15942	0.321839	0.2	0.192982
69	100	68	67	21	72	21	21	11	44	11	11	0.304348	0.72	0.308824	0.313433	0.15942	0.44	0.161765	0.164179
62	100	66	69	15	71	19	20	7	44	11	11	0.241935	0.71	0.287879	0.289855	0.112903	0.44	0.166667	0.15942
74	89	73	63	26	56	25	22	13	31	14	11	0.351351	0.629213	0.342466	0.349206	0.175676	0.348315	0.191781	0.174603
57	109	72	63	13	85	24	22	6	53	14	11	0.22807	0.779817	0.333333	0.349206	0.105263	0.486239	0.194444	0.174603
52	113	67	68	8	97	20	20	4	59	11	11	0.153846	0.858407	0.298507	0.294118	0.0769231	0.522124	0.164179	0.161765
55	80	77	54	11	47	28	20	5	23	15	11	0.2	0.5875	0.363636	0.37037	0.0909091	0.2875	0.194805	0.203704
57	67	79	50	13	30	30	20	6	14	20	14	0.22807	0.447761	0.379747	0.4	0.105263	0.208955	0.253165	0.28
58	75	60	73	13	38	15	19	6	20	9	10	0.224138	0.506667	0.25	0.260274	0.103448	0.266667	0.15	0.136986
72	80	51	80	23	46	7	17	12	22	5	9	0.319444	0.575	0.137255	0.2125	0.166667	0.275	0.0980392	0.1125
	82	54	77		49	13	19		24	7	10		0.597561	0.240741	0.246753		0.292683	0.12963	0.12987
	104	59	73		76	15	19		47	9	10		0.730769	0.254237	0.260274		0.451923	0.152542	0.136986
		62	72			16	20			9	11			0.258065	0.277778			0.145161	0.152778
		74	61			25	22			14	12			0.337838	0.360656			0.189189	0.196721

## Sheet: Figure 7K
			luciferase units (luciferase activity)						Deduction blank (Luciferase activity)					Relative luciferase units
		Blank	UAS-lacZ	Las RNAi	Las RNAi+UAS-Atg5	Las RNAi+Spermidine			UAS-lacZ	Las RNAi	Las RNAi+UAS-Atg5	Las RNAi+Spermidine		UAS-lacZ	Las RNAi	Las RNAi+UAS-Atg5	Las RNAi+Spermidine
	independent experiment #1	37663	347393	1034994	486772	465090			309730	997331	449109	427427		1.09018	3.22	1.45	1.38
	independent experiment #2	29423	272092	743720	449241	424974			242669	714297	419818	395551		0.854141	2.9435	1.73	1.63
	independent experiment #3	34608	301999	785976	395586	457085			267391	751368	360978	422477		0.941157	2.81	1.35	1.58
	independent experiment #4	34067	338114	1049888	541825	547906			304047	1015821	507758	513839		1.07018	3.341	1.67	1.69
	independent experiment #5	31134	381783	1063128	532561	518535			350649	1031994	501427	487401		1.23421	2.9431	1.43	1.39
	independent experiment #6	39081	269247	762034	398141	382029			230166	722953	359060	342948		0.810134	3.14101	1.56	1.49
								average of UAS-lacZ luciferase activity (Deduction blank )	284109

## Sheet: Figure 7L
		Homeostasis (Number of midguts )			Perturbed B (number of midguts )			Perturbed A (Number of midguts )
		independent experiment #1	independent experiment #2	independent experiment #3	independent experiment #1	independent experiment #2	independent experiment #3	independent experiment #1	independent experiment #2	independent experiment #3
	UAS-lacZ	5	5	6	13	12	11	12	13	13
	UAS-Atg5	11	13	13	9	9	9	10	8	8
	UAS-Atg5 + ALA	10	13	14	9	7	7	11	10	9
	UAS-Atg8a	13	13	12	8	6	8	9	11	10
	UAS-Atg8a + ALA	12	14	13	8	7	7	10	9	10
		Homeostasis (% )			Perturbed B (% )			Perturbed A (% )
		independent experiment #1	independent experiment #2	independent experiment #3	independent experiment #1	independent experiment #2	independent experiment #3	independent experiment #1	independent experiment #2	independent experiment #3
	UAS-lacZ	16.6667	16.6667	20	43.3333	40	36.6667	40	43.3333	43.3333
	UAS-Atg5	36.6667	43.3333	43.3333	30	30	30	33.3333	26.6667	26.6667
	UAS-Atg5 + ALA	33.3333	43.3333	46.6667	30	23.3333	23.3333	36.6667	33.3333	30
	UAS-Atg8a	43.3333	43.3333	40	26.6667	20	26.6667	30	36.6667	33.3333
	UAS-Atg8a + ALA	40	46.6667	43.3333	26.6667	23.3333	23.3333	33.3333	30	33.3333

## Sheet: Figure 7M
				Number of deposits per field
				UAS-lacZ	UAS-Atg5	UAS-Atg5 + ALA	UAS-Atg8a	UAS-Atg8a + ALA
				3	43	8	33	39
				14	9	3	31	15
				16	44	6	10	6
				11	6	24	32	38
				5	6	13	5	41
				4	5	33	11	18
				19	23	11	41	6
				6	17	29	16	10
				7	41	11	45	3
				17	17	47	14	10
				4	14	31	42	17
				24	6	17	39	12
				7	5	36	43	5
				10	19	29	6	27
				21	16	31	7	11
				6	16	41	13	40
				16	44	25	13	41
				26	13	5	17	31
				7	27	30	12	18
				7	14	6	27	32
				16	18	8	18	30
				6	4	10	23	33
				3	23	37	19	14
				25	9	32	34	36
				11	38	39	34	42
				18	13	23	9	6
				5	32	13	30	24
				7	40	38	30	14
				8	45	10	13	28
				18	30	21	25	27

## Sheet: Figure 7N
	Number of survival flies
	independent experiment #1
	days	UAS-lacZ	Las RNAi	Las RNAi + UAS-Atg5	Las RNAi + UAS-Atg8a
	0	100	100	100	100
	2	98	96	99	99
	4	96	94	96	97
	6	94	90	95	93
	8	93	85	93	92
	10	90	73	88	86
	12	85	60	80	81
	14	78	50	75	78
	16	65	38	60	66
	18	58	25	50	59
	20	47	20	43	47
	22	40	16	38	40
	24	32	10	30	32
	26	24	6	20	22
	28	18	3	16	17
	30	12	0	11	14
	32	10		8	11
	34	8		6	9
	36	6		3	8
	38	3		2	6
	40	0		0	3
	42				0

## Sheet: Figure 7O
		Homeostasis (Number of midguts )			Perturbed B (number of midguts )			Perturbed A (Number of midguts )
		independent experiment #1	independent experiment #2	independent experiment #3	independent experiment #1	independent experiment #2	independent experiment #3	independent experiment #1	independent experiment #2	independent experiment #3
	UAS-lacZ	23	24	22	3	3	4	4	3	4
	Las RNAi	7	6	5	12	12	13	11	12	12
	Las RNAi + UAS-Atg5	19	21	20	5	4	4	6	5	6
	Las RNAi + Spermidine	19	20	22	5	4	3	6	6	5
		Homeostasis (Percent )			Perturbed B (Percent )			Perturbed A (Percent )
		independent experiment #1	independent experiment #2	independent experiment #3	independent experiment #1	independent experiment #2	independent experiment #3	independent experiment #1	independent experiment #2	independent experiment #3
	UAS-lacZ	76.6667	80	73.3333	10	10	13.3333	13.3333	10	13.3333
	Las RNAi	23.3333	20	16.6667	40	40	43.3333	36.6667	40	40
	Las RNAi + UAS-Atg5	63.3333	70	66.6667	16.6667	13.3333	13.3333	20	16.6667	20
	Las RNAi + Spermidine	63.3333	66.6667	73.3333	16.6667	13.3333	10	20	20	16.6667

## Sheet: Figure 7P
			Deposits per field
			UAS-lacZ	Las RNAi	Las RNAi + UAS-Atg5	Las RNAi + Spermidine
			21	18	25	25
			25	12	36	42
			33	8	41	47
			23	16	15	31
			28	6	47	5
			27	9	9	23
			24	20	19	19
			34	25	15	29
			28	24	45	11
			21	8	46	17
			18	24	13	15
			30	8	12	10
			11	11	40	31
			42	5	15	42
			18	4	5	5
			26	7	3	20
			27	14	3	11
			29	15	9	8
			36	21	42	41
			16	5	32	13
			38	18	24	21
			22	23	23	7
			24	12	6	48
			17	27	26	33
			40	25	14	38
			12	15	6	37
			40	23	14	6
			20	7	5	9
			30	13	42	5
			21	6	37	46
