# Supplementary material for: Lipoic acid rejuvenates aged intestinal stem cells by preventing age‐associated endosome reduction
Source: EMBO Rep. 2020 Jul 9;21(8):e49583. doi: 10.15252/embr.201949583 (PMC7403706; doi:10.15252/embr.201949583)
Supplement: Supplementary file 17 — Source Data for Figure 8 [file EMBR-21-e49583-s014.xlsx]

## Sheet: Figure 8F
	RAB5-GFP/Cell
	GFP Flu. Intensity×104/cell
	14d	40d	40d+ALA		14d+UAS-lacZ	14d+ Las RNAi
	20.6146	3.0882	32.9679		12.9743	4.9483
	14.19	3.0483	2.1922		13.3305	2.9427
	23.0692	6.3399	14.0008		1.4029	3.2431
	0.5526	4.4075	15.0655		10.3083	0.454
	30.9256	3.476	24.2613		22.9125	1.8083
	8.9719	0.0637	6.6016		15.1085	1.1213
	11.0942	0.3856	38.0313		7.4831	1.0936
	20.4094	6.2783	24.7159		11.283	4.7608
	4.4008	5.9439	2.7891		5.2076	3.2504
	20.5124	1.4155	24.4954		1.0399	4.9021
	18.6023	4.3375	32.5685		19.2768	0.5477
	27.0193	4.948	19.6349		23.3591	4.8756
	31.298	0.9663	31.6659		15.7453	4.7705
	32.4276	4.5909	24.2547		4.4742	3.0772
	18.0917	0.8351	32.1206		11.5229	0.2312
	0.4583	1.1212	37.6388		22.8833	3.0563
	23.4457	1.853	17.5879		2.2187	1.8699
	31.0675	4.7968	2.5151		28.3693	4.5804
	3.9299	6.1046	4.9668		4.7145	3.8343
	13.1858	5.6682	12.5002		13.0179	1.8287
	21.0286	3.957	33.585		26.0292	1.4106
	8.5531	6.8858	26.211		7.5992	0.4185
	18.4493	2.858	6.9621		1.5027	5.0003
	23.4035	5.5455	37.897		28.8245	2.3562
	32.2572	5.4051	8.7107		34.1306	4.247
	21.0751	6.1466	3.9976		1.316	2.3862
	29.4158	0.4066	0.3143		25.7228	1.7087
	26.738	0.8451	8.8041		0.2491	3.2412
	23.2611	6.0418	34.5009		14.5536	0.9724
	8.3825	1.6074	36.9853		22.9471	2.609
	32.4349	2.7567	7.1262		24.1489	1.3765
	14.3278	1.3801	18.3103		32.6057	4.3597
	14.6178	1.5356	17.685		23.8647	1.0648
	4.4183	4.3579	34.8808		17.0682	2.1895
	31.4329	4.0361	18.0856		36.6956	2.828
	14.6519	3.8564	23.0051		8.5437	4.9864
	6.8664	3.2491	17.2969		6.0247	2.9877
	28.0416	1.1945	5.9807		1.3038	4.0091
	0.6422	6.034	22.9517		14.0961	0.4543
	19.2303	3.1371	14.4283		15.4942	1.3667
	9.3439	6.8849	28.9231		29.6961	2.7719
	13.4537	5.865	27.9762		16.0163	3.8213
	10.1422	1.644	5.9158		29.6356	2.6567
	4.4236	4.1512	14.3202		29.6258	3.4529
	15.1451	4.8809	19.1123		23.9726	4.3476
	22.2095	6.7791	15.1152		7.1272	0.2864
	4.5377	4.4792	28.8804		21.674	1.9272
	8.5774	6.0164	37.5823		3.282	3.0296
	12.8829	1.4649	38.494		17.2699	3.0557
	7.6759	6.936	24.8022		35.1224	0.4709
	25.5738	2.1203	11.7546		12.3998	2.163
	18.5204	4.2847	14.3215		10.309	0.1293
	14.7259	6.1319	26.2602		31.4396	0.4624
	14.3424	6.3058	6.8635		15.2149	0.8539
	16.4723	1.4764	36.9573		30.6055	4.9811
	19.3689	3.7967	25.8336		37.5542	3.944
	24.7192	0.408	11.4755		21.1168	3.2725
	19.1278	6.4377	16.3321		12.9969	1.5629
	18.662	6.7925	24.692		24.2905	3.1875
	12.0671	6.6794	39.0971		0.3192	1.8805
	12.6768	4.7578	13.1826		18.2375	3.6306
	14.4607	0.327	23.8311		26.2969	4.4358
	18.98	3.5168	20.4199		1.6549	4.3695
	12.5221	1.8219	29.4682		14.9947	4.3453
	32.3422	0.5109	24.9441		13.6766	4.2262
	10.257	2.6191	28.8994		16.7251	0.9432
	27.8282	3.2049	25.6009		14.7671	3.5871
	27.9787	6.199	13.7306		32.2122	2.6168
	15.9721	4.4856	39.2754		16.9238	2.6606
	15.7998	6.3347	25.7788		31.5394	1.8984
	14.337	2.0721	23.2764		11.6678	1.743
	32.7155	5.6897	15.6688		14.8114	0.1094
	8.8931	6.6944	24.4547		12.9587	0.7146
	32.2603	1.6532	32.3483		2.16	3.1704
	16.633	3.7761	15.5473		9.588	2.9687
	10.1124	0.1815	18.3221		0.1388	2.2714
	26.2853	5.0741	15.4385		37.2065	0.8245
	6.9745	6.4482	14.6741		28.0751	1.2196
	2.3219	3.4527	37.3889		16.3174	2.3969
	13.6656	3.1831	26.9369		1.7243	3.3565
	13.4372	3.728	22.8083		13.3468	1.1172
	27.2165	2.1778	10.1743		15.0498	2.7164
	27.5103	5.7551	21.1188		9.7923	3.107
	14.0839	1.024	1.9071		11.5595	2.377
	30.7266	0.1651	9.0835		24.0758	4.8318
	2.0161	4.5575	25.6885		9.7995	2.8258
	6.1504	4.9961	31.3519		31.4147	0.9444
	18.8066	6.2995	26.1697		2.756	1.4704
	13.4423	1.0041	13.689		33.2806	1.9573
	0.4636	4.6114	2.1288		22.5349	4.8986
	14.4226	4.3039	13.0646		22.8326	0.6728
	22.418	6.7706	10.4049		24.612	2.7871
	31.8481	2.4053	14.4612		37.8694	0.0529
	18.025	1.838	3.2607		26.5095	1.5895
	11.5291	6.9266	37.0948		24.7251	1.6832
	32.6426	5.1011	6.0848		15.5079	1.4803
	30.8006	6.507	39.3461		23.0646	3.0412
	14.8916	6.8421	0.1596		26.2065	1.6582
	1.5283	1.8664	0.2177		30.8152	1.7966
	6.3702	0.8474	0.5715		2.2641	1.411
	23.8661	2.4052	1.9055		13.0847	0.9965
	21.4375	2.7498	5.4144		18.9687	0.7115
	23.8619	6.5243	37.7463		13.8135	1.9968
	6.1346	5.8579	16.5719		6.8286	4.3201
	21.4858	4.306	0.0861		36.1573	2.5639
	5.921	0.4005	26.1155		36.4234	3.1229
	23.2028	0.8064	22.0728		13.5027	4.7879
	22.0626	2.1716	32.0387		29.8829	4.875
	10.4072	3.208	28.5976		34.8597	4.7733
	7.021	4.5968	14.1962		13.5317	0.6339
	16.8342	1.2091	18.3379		31.6797	4.8081
	21.9746	4.6752	4.5227		6.4119	2.0802
	22.5201	6.1334	22.9773		36.3376	2.1987
	2.3235	5.0182	0.5619		4.9333	3.523
	12.0011	5.8025	17.9883		18.208	0.3715
	7.5526	5.0224	20.3965		13.6157	1.2039
	10.7173	4.9757	38.664		12.0379	3.609
	24.053	1.1343	21.3207		16.8046	2.7057
	29.9661	4.7941	26.8686		21.4545	1.0144
	20.8551	1.1139	8.7421		6.7902	0.9469
	19.9366	6.3922	37.6722		3.3147	2.0691
	24.7041	2.4134	5.3666		27.0784	3.8178
	16.3043	4.4211	21.7716		36.8905	2.8547
	28.2713	2.5252	30.3159		33.3885	4.5367
	14.7701	6.3574	13.6476		15.7438	4.6187
	18.9802	6.3564	33.054		23.6033	4.9257
	24.6356	6.1679	16.9997		27.2258	2.2695
	14.6395	6.321	25.4922		36.5948	1.8526
	25.099	4.6566	9.4829		28.2705	3.5037
	28.3605	1.6694	18.217		21.8632	3.8142
	27.9684	3.0048	4.2089		6.3677	0.2453
	4.7462	6.1121	0.1853		22.8358	2.8215
	22.5134	1.5184	38.3072		37.2333	1.9805
	25.7991	5.7272	27.6097		30.1007	4.1555
	24.698	6.0149	24.4558		32.8408	3.5863
	29.4272	3.8439	39.0028		9.7854	0.934
	13.485	2.056	19.531		8.7314	1.6893
	16.8181	5.938	18.3147		24.4696	1.0045
	25.2552	6.4294	1.9833		36.0193	1.9849
	13.3071	4.0774	1.7405		28.4864	4.1098
	29.9308	2.4063	31.0006		16.0147	0.1224
	31.5827	1.3699	17.0321		30.8182	3.0105
	27.5744	2.9725	1.6557		29.136	4.536
	22.8213	4.2773	33.5311		28.1663	2.2105
	8.9618	4.371	26.6214		7.1595	2.363
	18.8886	1.553	6.5851		7.2962	3.4072
	13.1865	6.0285	8.2088		27.1424	3.7433
	22.5143	1.3472	16.3862		31.3899	0.8406
	29.1523	4.5774	34.2061		24.8791	4.5705
	23.9011	4.7433	30.8845		24.1193	0.6505
	27.1901	0.5154	30.9035		32.3318	2.9804
	19.6498	6.3472	6.5868		25.0043	3.3339
	25.6044	4.0434	29.4216		14.0216	0.3393
	11.4709	6.7354	5.8136		18.3159	4.0679
	3.7819	2.6186	37.5241		20.7718	1.7546
	18.8364	6.1839	12.1964		0.6646	2.5714
	3.2176	0.671	28.9363		31.888	2.5167
	24.8574	5.4832	23.5517		14.9358	1.7165
	6.2176	0.7843	13.2146		2.2815	2.8451
	30.603	1.973	0.6519		34.4925	2.762
	26.6346	1.6072	35.5037		12.1691	1.7813
	10.2787	4.5679	16.2574		8.9862	1.1416
	4.5274	4.0656	25.1939		23.4852	2.3401
	4.2023	0.4762	22.2755		26.7766	4.3861
	15.5822	6.2532	15.9128		6.9338	4.1182
	30.2625	0.814	36.1424		9.9438	1.5979
	30.5074	4.3459	23.4433		32.2801	3.2136
	22.02	0.5337	24.5783		21.4961	2.7918
	32.9919	0.6843	16.0564		2.8481	1.5726
	24.2175	2.0287	1.1785		16.2515	2.4985
	8.6223	4.0057	2.2751		2.6244	2.0197
	20.2249	6.4998	38.1256		29.7929	3.862
	20.6962	5.0273	4.8691		5.9006	0.0592
	11.788	4.1439	7.0288		13.5104	3.229
	16.8679	6.6188	4.0888		17.7174	3.8963
	0.545	0.7379	6.0758		10.6981	4.7607
	4.4676	5.7289	38.4057		35.8087	3.2106
	28.4092	0.1904	31.0856		6.0062	1.8771
	27.2818	3.8491	38.2198		35.0224	4.6351
	11.9782	3.1263	31.2774		0.8531	1.9052
	8.4683	5.7595	6.9021		20.1632	2.4981
	19.7722	2.803	19.8968		6.7328	2.08
	30.8593	0.7191	25.9323		11.1193	1.505
	7.3298	3.5972	6.2918		32.8357	0.1478
	12.8178	6.3443	8.1904		9.3784	1.0778
	5.0208	6.714	18.5095		26.9919	2.8093
	31.6407	3.7779	16.6948		9.4985	0.2994
	13.4963	0.1935	7.1362		27.3206	4.5266
	1.8127	4.4368	25.9826		12.8926	4.2489
	0.6272	5.9085	38.3875		23.1481	0.4156
	32.2166	5.8679	21.4375		0.7021	2.6116
	32.6197	0.8512	16.4784		2.5379	1.7171
	19.8094	6.5223	34.0419		23.1093	2.5821
	16.2174	0.4018	28.3694		2.2646	2.9385
	3.2485	0.6669	7.6855		33.2412	3.1167
	2.0122	3.9147	16.2835		20.5848	1.7751
	14.0149	1.6177	33.7416		34.3373	3.978
	30.6553	4.4341	28.6113		8.9761	3.6191
	11.246	5.4577	38.1072		19.4421	3.0112
	24.0717	2.3706	18.2542		58.4055	0.5544
	20.0862	2.3868	22.367		16.0489	2.5621
	38.908	5.2066	63.8009		45.3055	2.1076
	17.4636	4.6893	71.2031		33.6054	1.73
	47.6062	2.7052	17.958		26.3235	2.8033
	31.8208	4.4809	5.6764		48.9075	0.3046
	25.1254	5.6368	30.6758		63.2047	4.7108
	32.4164	2.5958	14.4078		0.6961	2.464
	7.827	3.0692	6.0293		17.4219	3.1253
	21.6579	0.4652	0.8214		23.2084	1.9261
	24.0793	0.2328	39.1243		33.5823	2.2699
	8.8904	3.3501	21.655		30.6464	1.3474
	10.5024	0.7774	23.6449		20.2457	2.2615
	25.2685	5.0905	28.4308		25.726	1.017
	15.023	0.2385	3.3131		27.6164	1.4568
	22.2843	4.055	38.4481		1.5192
		5.7608	11.174		12.2922
		4.9158	30.563		37.5679
			2.5478
			28.1684

## Sheet: Figure 8L
			RAB7-GFP/Cell
			GFP Flu. Intensity×104/cell
			14d	40d	40d+ALA		14d+UAS-lacZ	14d+ Las RNAi
			23.7174	5.925	19.8009		1.0652	4.1698
			28.8511	4.0579	3.2935		8.0002	4.6883
			26.323	6.6716	34.1421		21.8015	0.1297
			16.2614	5.5421	4.0396		18.6056	1.552
			27.1806	5.9151	2.0848		4.5037	0.8579
			18.2402	4.6809	14.6771		13.6086	3.0929
			13.7818	0.5588	19.0257		12.5016	4.0195
			11.3464	5.8462	0.5151		2.1032	3.0465
			11.1461	0.8979	15.9329		1.433	4.9958
			29.7876	4.9556	0.4198		1.2593	2.734
			30.4966	0.4698	37.6565		1.076	1.3198
			22.8979	5.0565	39.6382		9.4079	2.2243
			3.222	1.2342	14.5104		11.8084	1.0543
			15.005	2.5522	25.4641		1.7397	4.8669
			2.1498	5.2359	35.8452		1.295	2.4012
			25.5668	2.1479	0.3105		1.4363	4.9425
			28.4904	1.1849	0.2418		8.1055	2.9161
			30.3305	0.3327	28.2929		10.1005	1.9446
			1.208	3.7238	35.3496		11.303	0.2968
			15.2999	5.5791	12.583		1.3728	1.4094
			8.2844	5.844	1.0272		32.907	3.2548
			31.0743	0.7346	9.4967		1.5073	1.5655
			31.1699	1.2646	15.2412		30.1073	3.6403
			18.157	6.4341	33.6396		31.0009	2.2894
			14.2737	3.4812	32.346		33.0091	1.1668
			2.0811	6.2114	16.0351		32.8095	3.5754
			13.2373	0.3319	11.863		19.0081	3.3062
			14.3221	4.2586	18.7073		2.9017	1.7116
			26.1813	6.5682	25.9832		26.0069	4.1819
			26.2859	2.6849	22.3491		28.1017	1.1293
			32.4931	1.1764	3.2514		18.8058	3.4997
			20.6073	0.0764	14.2772		37.6085	4.9612
			23.1365	6.1878	28.7101		20.6025	0.2517
			30.1805	4.1616	20.7886		28.4072	3.6592
			23.1877	0.4078	27.7839		1.0034	1.9253
			17.1953	2.4611	14.296		39.2008	0.4956
			24.4476	0.7599	16.5748		22.9051	3.8298
			12.2961	6.7622	33.6537		40.0073	2.4025
			31.4898	4.2343	26.2635		29.0046	0.9334
			17.5703	1.9721	10.959		27.105	4.4355
			23.0553	2.879	38.6601		7.703	3.0986
			15.2438	6.673	15.7676		29.1017	0.451
			8.6466	6.4173	12.8294		17.4006	1.8929
			26.2914	0.3318	30.0162		24.1021	2.0552
			3.0311	4.0978	2.4368		39.3082	3.9015
			24.1889	3.8928	23.1956		25.6076	1.7428
			10.2889	0.4704	28.0221		29.6066	1.2899
			13.5616	0.5646	27.6379		9.4076	0.6567
			12.5889	0.6815	32.9093		26.8025	3.4318
			5.7993	6.5009	32.6269		0.4022	2.9552
			19.1146	4.4892	38.938		12.9043	4.0363
			26.9683	6.9407	17.1956		25.2079	1.4673
			3.3565	1.4641	2.4678		10.708	3.8367
			26.2178	1.6418	14.3984		16.5018	0.1303
			9.9751	3.8622	3.9035		20.1007	0.2407
			4.03	3.1133	15.2271		6.9069	2.4864
			28.9831	4.4925	6.4628		16.3006	2.2827
			6.425	2.4433	14.1687		25.0045	0.1187
			6.0385	3.6754	31.2976		34.8021	0.1364
			25.5745	4.6211	27.0805		12.6099	0.6507
			15.0234	0.6335	13.9011		7.2006	4.379
			15.1028	3.4453	9.0091		16.5081	2.0676
			29.5573	6.6024	33.6046		10.8053	3.0142
			2.4559	0.55	2.9821		23.0048	1.5033
			32.4428	0.7513	8.4282		12.5071	4.7332
			15.9572	3.9307	13.6852		23.1076	2.707
			16.1387	3.6118	10.0216		8.3004	4.7047
			18.909	0.6734	34.1908		9.5002	3.3306
			28.5874	3.2181	15.3413		3.5089	2.1976
			11.855	1.2273	11.1566		12.6023	0.4282
			17.5485	5.7167	18.5263		16.3063	2.7699
			17.4916	0.5612	13.533		25.0083	3.1769
			13.7166	1.5496	3.0845		19.2099	0.5844
			5.8423	1.6913	35.2165		15.7096	1.4968
			18.9576	4.8087	4.4979		19.8054	2.632
			0.9787	4.4695	13.7397		0.4023	2.9857
			3.1851	5.9536	33.46		33.6099	3.4362
			2.5221	5.8779	32.1626		16.5035	3.2561
			3.0465	2.1795	0.651		16.3024	2.7274
			14.307	2.5322	3.939		15.5017	1.8711
			4.6902	4.845	12.1291		36.0054	0.1255
			2.4944	1.3109	5.3328		39.2075	2.014
			5.0323	6.6987	39.6052		3.7095	2.7848
			9.6836	1.4839	14.9358		36.4008	3.523
			23.3366	4.7799	39.7137		28.809	0.5185
			22.5127	6.719	2.9062		23.4042	2.6942
			17.3323	4.4114	14.8951		10.7005	1.1979
			30.4492	6.8702	1.0061		15.0007	4.8534
			3.026	5.4585	21.3926		2.5054	0.3216
			0.1428	0.6443	5.3508		24.8036	4.1509
			27.0735	3.5235	14.5923		8.5042	1.6327
			8.0514	4.1689	11.8488		2.6066	2.0109
			0.6365	3.1663	35.3679		7.9092	1.7322
			32.1673	1.6484	0.9243		15.0018	2.2673
			5.7418	5.8498	2.0487		6.807	1.4161
			13.8811	0.1765	16.719		0.4002	3.1766
			28.0468	0.327	27.8537		17.1054	2.0584
			2.1182	4.7495	28.4506		26.9022	3.7551
			0.4458	6.7962	10.7825		3.502	3.6458
			3.36	5.3049	9.3075		25.2082	0.724
			30.7852	5.1891	14.8148		39.7086	2.059
			26.073	3.2984	32.507		1.3072	0.7906
			11.621	2.0403	4.4026		11.6061	1.404
			25.2927	3.0101	20.7753		9.0064	3.8815
			19.7975	6.8004	39.226		12.4086	2.3457
			2.1083	1.1117	37.892		12.809	3.4751
			5.2308	4.2507	36.7815		11.0069	1.7144
			2.7388	3.0021	24.3314		3.51	3.7507
			25.1757	1.6315	14.4091		15.1025	4.6953
			7.3718	1.9021	23.3201		12.7083	1.8033
			25.182	6.0251	37.2445		23.2066	2.8787
			21.3016	4.8288	25.4321		0.8006	0.9418
			2.8741	5.1615	32.178		27.0007	1.1201
			10.0168	0.7242	29.7738		34.8009	0.3439
			28.9815	1.7169	0.4731		6.8083	2.895
			0.7957	1.8791	35.2784		10.005	0.5965
			22.7642	4.0433	18.8026		16.21	1.4406
			11.9907	1.0568	9.6783		17.8092	4.1566
			11.8058	3.8481	33.8347		29.5055	3.5552
			2.8492	0.664	23.7663		6.5083	4.2571
			16.6767	5.2239	35.1704		0.3022	1.7987
			16.7658	2.7757	15.7692		39.6093	2.9149
			13.6862	5.2301	1.193		14.001	4.813
			18.5345	1.2185	4.6669		28.2084	1.6871
			31.5482	2.7448	20.9319		19.8087	1.411
			7.3374	0.551	24.0805		0.2096	1.7254
			2.7244	1.7322	28.2002		1.1039	4.6735
			25.0046	4.0894	20.9554		25.7095	3.5838
			21.3994	5.0233	21.3158		31.8034	2.596
			17.1398	2.4652	34.2012		2.1029	3.8843
			31.4454	6.8109	4.7156		38.6087	3.1562
			11.918	2.2787	36.4497		8.7064	1.6636
			14.2977	5.4115	15.6946		23.5044	1.2589
			24.7071	5.0965	14.9061		21.004	1.1229
			30.1031	0.8245	18.3342		33.41	2.6203
			12.3543	5.4979	20.6388		33.303	3.1781
			20.6623	3.6821	17.7988		5.1062	0.8849
			10.2582	6.596	31.2395		39.1001	4.2238
			24.0507	3.9083	37.242		2.1039	3.0717
			16.017	4.9976	27.2142		16.9064	0.1418
			17.3201	1.8128	17.1064		28.9047	4.0684
			3.91	3.7072	9.6695		20.4026	2.3651
			17.6635	0.9323	31.8859		21.0043	2.4248
			4.6538	3.4701	22.9036		23.01	2.01
			29.6503	6.7097	25.9482		9.2037	2.1128
			15.5297	0.3366	2.5733		28.6069	0.4794
			0.2017	5.6662	2.4633		18.1016	0.3308
			3.95	0.4235	18.0553		24.8057	3.959
			21.572	2.4603	5.7838		6.0067	4.9748
			4.0586	2.3791	3.6684		33.9006	4.4433
			11.9961	1.1689	34.7089		38.0045	3.3603
			26.9798	6.5457	0.0822		32.4023	0.5421
			17.7368	4.0599	23.5468		2.0098	1.7338
			18.3402	5.3822	25.8694		11.7093	1.2579
			21.4655	4.3273	39.9979		24.3041	2.9257
			18.2355	4.941	19.307		8.8065	1.5874
			9.9829	4.5255	32.4836		23.2062	4.372
			13.4266	6.2781	5.3226		11.1012	3.741
			9.3564	5.3176	31.8116		34.2099	1.7953
			20.6159	2.5641	27.4277		28.1009	4.3034
			16.1703	2.6687	18.3997		11.4052	1.6527
			18.6861	5.5856	6.4437		22.208	4.2033
			8.9012	0.2562	37.3647		3.7017	0.2071
			25.2905	1.4069	29.5418		28.1058	4.227
			27.9985	6.9903	39.5403		2.308	4.5891
			2.1478	3.363	10.8812		30.4067	3.1755
			30.4328	1.3925	9.8863		0.3002	1.3432
			20.4803	3.659	16.9045		14.5095	2.0002
			27.5931	4.6305	28.5529		25.801	2.2439
			29.0952	0.4813	11.0756		18.7067	1.7594
			19.8822	4.9075	32.8053		19.5059	1.5143
			24.164	6.5576	24.8652		23.9047	4.2056
			28.1834	5.9264	28.0702		31.0012	1.6942
			9.9304	3.1382	14.0325		4.1025	3.1227
			27.2406	0.7063	16.5127		36.4032	3.0125
			7.9597	1.0232	20.6067		28.6093	3.927
			11.8523	3.4167	31.6869		30.7044	1.2404
			22.0613	1.4873	7.5988		37.0021	2.5723
			26.0797	1.83	13.8725		2.1045	0.4648
			14.4167	5.1169	7.2005		2.1024	1.1298
			21.6295	5.4245	2.5		26.2004	4.8887
			20.298	4.5441	11.1064		33.8049	2.5899
			25.3	5.1803	5.567		1.3042	0.4001
			1.1414	1.6027	8.4623		22.2049	3.1146
			13.4162	4.9076	27.8825		13.5084	2.7828
			21.8982	1.4792	38.1568		25.7073	1.0418
			3.0543	2.1531	34.3972		18.6053	4.1369
			17.3575	1.8117	27.6456		38.0003	3.7876
			31.0537	1.3173	0.8718		26.7091	3.6346
			25.44	0.5503	18.2568		14.9008	4.8001
			19.8513	3.0464	38.4047		12.7041	4.7333
			11.0899	1.3375	18.7888		29.608	0.6662
			4.3083	2.869	38.9501		5.1021	1.6191
			22.7599	1.7829	14.9318		12.5034	4.1514
			24.7261	2.508	35.4137		31.3088	2.2458
			6.3102	2.9369	33.0237		38.109	0.9598
			15.0772	2.7803	34.6633		13.8023	1.6737
			31.9564	2.3497	14.2622		8.3018	4.2616
			25.7826	6.6514	31.8087		15.208	3.5673
			8.8785	3.7885	17.42		34.7061	3.2617
			1.2061	1.0671	9.7109		17.802	4.3096
			10.3636	6.4288	12.4704		27.0076	2.1759
			18.3582	1.1418	37.6135		29.4013	3.5925
			2.6376	5.3535	38.3161		23.1068	4.2044
			32.8563	1.7255	37.6287		38.1067	0.0574
			14.469	1.2642	0.9387		18.2081	4.6987
			19.0633	4.4618	27.376		36.009	3.1942
			26.5529	2.7918	21.9036		30.2012	0.7056
			9.9479	0.2597	18.7227		5.9006	4.7799
			23.283	3.1153	24.9545		19.4024	0.8928
			13.7272	1.6543	13.3035		16.6027	4.2101
			30.948	0.8525	28.7166		1.2095	2.3723
			19.5781	4.7591	2.7813		4.2024	0.8905
			3.917	0.3967	20.5508		2.0063	0.4815
			6.5275	4.9428	39.6309		4.8017	1.3417
			28.5571	2.2633	4.9197		3.4542	2.5132
			8.031	0.7846	13.4038		32.1347
			21.775	2.7416			3.2114
				3.1216

## Sheet: Figure 8R
Number of DAPI+ cells/ROI					Number of esg-GFP+ cells/ROI					Number of Dl+ cells/ROI					Ratio of esg-GFP+ cells to DAPI+ cells/ROI					Ratio of Dl+ cells to DAPI+ cells/ROI							pH3+cells/gut
UAS-lacZ	UAS-Rab5-CA	UAS-Rab5-CA + ALA	UAS-Rab7-CA	UAS-Rab7-CA + ALA	UAS-lacZ	UAS-Rab5-CA	UAS-Rab5-CA + ALA	UAS-Rab7-CA	UAS-Rab7-CA + ALA	UAS-lacZ	UAS-Rab5-CA	UAS-Rab5-CA + ALA	UAS-Rab7-CA	UAS-Rab7-CA + ALA	UAS-lacZ	UAS-Rab5-CA	UAS-Rab5-CA + ALA	UAS-Rab7-CA	UAS-Rab7-CA + ALA	UAS-lacZ	UAS-Rab5-CA	UAS-Rab5-CA + ALA	UAS-Rab7-CA	UAS-Rab7-CA + ALA			UAS-lacZ	UAS-Rab5-CA	UAS-Rab5-CA + ALA	UAS-Rab7-CA	UAS-Rab7-CA + ALA
111	71	68	69	63	84	32	29	30	28	39	16	13	16	11	0.756757	0.450704	0.426471	0.434783	0.444444	0.351351	0.225352	0.191176	0.231884	0.174603			8	19	31	25	12
127	75	78	79	73	105	41	41	43	39	56	22	12	22	10	0.826772	0.546667	0.525641	0.544304	0.534247	0.440945	0.293333	0.153846	0.278481	0.136986			13	23	15	24	11
76	54	55	55	53	35	15	15	16	15	19	8	14	8	14	0.460526	0.277778	0.272727	0.290909	0.283019	0.25	0.148148	0.254545	0.145455	0.264151			18	25	16	31	15
119	73	75	75	69	94	36	37	40	35	49	20	12	20	11	0.789916	0.493151	0.493333	0.533333	0.507246	0.411765	0.273973	0.16	0.266667	0.15942			86	27	17	15	13
123	73	75	77	71	100	38	39	41	37	51	21	11	21	11	0.813008	0.520548	0.52	0.532468	0.521127	0.414634	0.287671	0.146667	0.272727	0.15493			91	9	19	12	5
76	54	56	56	55	35	16	16	16	16	20	8	14	8	15	0.460526	0.296296	0.285714	0.285714	0.290909	0.263158	0.148148	0.25	0.142857	0.272727			98	8	31	16	9
79	55	57	57	55	37	16	17	16	16	21	9	14	9	15	0.468354	0.290909	0.298246	0.280702	0.290909	0.265823	0.163636	0.245614	0.157895	0.272727			76	7	42	17	7
81	78	79	80	75	40	43	42	44	41	23	23	11	24	10	0.493827	0.551282	0.531646	0.55	0.546667	0.283951	0.294872	0.139241	0.3	0.133333			145	37	41	9	8
114	58	57	58	56	87	17	17	18	17	43	10	14	9	15	0.763158	0.293103	0.298246	0.310345	0.303571	0.377193	0.172414	0.245614	0.155172	0.267857			134	38	9	8	9
92	72	71	70	65	55	34	32	34	30	28	18	13	17	11	0.597826	0.472222	0.450704	0.485714	0.461538	0.304348	0.25	0.183099	0.242857	0.169231			37	43	8	7	35
98	63	60	62	60	65	22	21	21	20	33	11	14	11	13	0.663265	0.349206	0.35	0.33871	0.333333	0.336735	0.174603	0.233333	0.177419	0.216667			42	12	7	9	34
124	65	61	64	61	102	25	23	24	21	54	12	13	12	13	0.822581	0.384615	0.377049	0.375	0.344262	0.435484	0.184615	0.213115	0.1875	0.213115			49	13	15	9	38
105	74	77	78	73	77	40	40	42	38	36	21	11	22	10	0.733333	0.540541	0.519481	0.538462	0.520548	0.342857	0.283784	0.142857	0.282051	0.136986			58	14	12	31	41
118	69	67	67	62	93	30	27	27	26	45	15	14	15	12	0.788136	0.434783	0.402985	0.402985	0.419355	0.381356	0.217391	0.208955	0.223881	0.193548			29	16	13	51	46
72	73	73	72	68	32	35	35	38	34	16	19	12	18	11	0.444444	0.479452	0.479452	0.527778	0.5	0.222222	0.260274	0.164384	0.25	0.161765			31	17	14	24	12
130	52	52	52	53	116	14	14	15	14	70	7	14	7	15	0.892308	0.269231	0.269231	0.288462	0.264151	0.538462	0.134615	0.269231	0.134615	0.283019			18	19	16	26	9
110	77	79	80	74	82	42	42	43	40	38	22	11	24	10	0.745455	0.545455	0.531646	0.5375	0.540541	0.345455	0.285714	0.139241	0.3	0.135135			67	21	17	37	8
86	70	67	68	63	44	31	28	29	27	25	15	13	15	11	0.511628	0.442857	0.41791	0.426471	0.428571	0.290698	0.214286	0.19403	0.220588	0.174603				25	31		12
97	60	59	59	57	63	20	18	19	18	31	10	14	9	14	0.649485	0.333333	0.305085	0.322034	0.315789	0.319588	0.166667	0.237288	0.152542	0.245614							15
117	64	61	63	61	92	23	23	23	21	44	12	13	12	13	0.786325	0.359375	0.377049	0.365079	0.344262	0.376068	0.1875	0.213115	0.190476	0.213115
103	72	73	72	67	73	34	34	36	33	35	19	12	18	11	0.708738	0.472222	0.465753	0.5	0.492537	0.339806	0.263889	0.164384	0.25	0.164179
80	66	64	64	62	39	26	25	25	24	22	13	13	13	13	0.4875	0.393939	0.390625	0.390625	0.387097	0.275	0.19697	0.203125	0.203125	0.209677
101	55	57	58	56	69	16	17	17	17	35	9	14	9	15	0.683168	0.290909	0.298246	0.293103	0.303571	0.346535	0.163636	0.245614	0.155172	0.267857
106	66	63	64	61	79	25	25	24	22	37	12	13	12	13	0.745283	0.378788	0.396825	0.375	0.360656	0.349057	0.181818	0.206349	0.1875	0.213115
92	70	67	67	62	53	31	28	28	27	28	15	13	15	11	0.576087	0.442857	0.41791	0.41791	0.435484	0.304348	0.214286	0.19403	0.223881	0.177419
123	63	60	62	59	100	22	20	21	19	52	11	14	11	13	0.813008	0.349206	0.333333	0.33871	0.322034	0.422764	0.174603	0.233333	0.177419	0.220339
111	74	76	78	71	84	39	40	42	37	39	21	11	21	10	0.756757	0.527027	0.526316	0.538462	0.521127	0.351351	0.283784	0.144737	0.269231	0.140845
104	71	68	70	64	74	32	29	31	29	36	16	13	16	11	0.711538	0.450704	0.426471	0.442857	0.453125	0.346154	0.225352	0.191176	0.228571	0.171875
111	68	65	65	62	84	27	26	25	24	40	13	14	14	13	0.756757	0.397059	0.4	0.384615	0.387097	0.36036	0.191176	0.215385	0.215385	0.209677
115	71	71	70	64	89	33	31	32	29	43	17	13	16	11	0.773913	0.464789	0.43662	0.457143	0.453125	0.373913	0.239437	0.183099	0.228571	0.171875
71	72	72	71	67	31	34	34	36	31	15	18	12	18	11	0.43662	0.472222	0.472222	0.507042	0.462687	0.211268	0.25	0.166667	0.253521	0.164179
72	51	51	50	52	32	13	13	14	14	16	7	14	6	15	0.444444	0.254902	0.254902	0.28	0.269231	0.222222	0.137255	0.27451	0.12	0.288462
92	52	52	52	52	58	14	14	14	14	28	7	14	7	15	0.630435	0.269231	0.269231	0.269231	0.269231	0.304348	0.134615	0.269231	0.134615	0.288462
76	64	60	62	60	35	23	22	22	20	18	12	13	11	13	0.460526	0.359375	0.366667	0.354839	0.333333	0.236842	0.1875	0.216667	0.177419	0.216667
93	53	53	54	53	59	15	15	15	15	29	8	14	8	14	0.634409	0.283019	0.283019	0.277778	0.283019	0.311828	0.150943	0.264151	0.148148	0.264151
84	64	80	63	61	41	23	42	23	21	24	12	10	12	13	0.488095	0.359375	0.525	0.365079	0.344262	0.285714	0.1875	0.125	0.190476	0.213115
119	59	61	59	56	94	18	23	18	17	48	10	13	9	15	0.789916	0.305085	0.377049	0.305085	0.303571	0.403361	0.169492	0.213115	0.152542	0.267857
115	73	57	74	68	89	35	17	39	34	43	19	14	19	11	0.773913	0.479452	0.298246	0.527027	0.5	0.373913	0.260274	0.245614	0.256757	0.161765
113	72	74	71	66	86	34	36	36	31	41	18	12	17	11	0.761062	0.472222	0.486486	0.507042	0.469697	0.362832	0.25	0.162162	0.239437	0.166667
110	72	72	70	65	83	34	33	34	30	39	18	12	17	11	0.754545	0.472222	0.458333	0.485714	0.461538	0.354545	0.25	0.166667	0.242857	0.169231
122	70	71	68	63	98	31	31	29	27	51	16	13	15	11	0.803279	0.442857	0.43662	0.426471	0.428571	0.418033	0.228571	0.183099	0.220588	0.174603
75	73	68	76	70	33	38	29	40	36	18	20	13	21	11	0.44	0.520548	0.426471	0.526316	0.514286	0.24	0.273973	0.191176	0.276316	0.157143
84	52	75	53	53	42	15	38	15	14	24	7	11	7	15	0.5	0.288462	0.506667	0.283019	0.264151	0.285714	0.134615	0.146667	0.132075	0.283019
89	59	53	59	57	49	18	15	19	17	26	10	14	9	14	0.550562	0.305085	0.283019	0.322034	0.298246	0.292135	0.169492	0.264151	0.152542	0.245614
104	60	59	60	59	77	21	18	20	18	36	10	15	10	14	0.740385	0.35	0.305085	0.333333	0.305085	0.346154	0.166667	0.254237	0.166667	0.237288
69	68	59	65	62	30	28	20	26	26	15	14	14	14	12	0.434783	0.411765	0.338983	0.4	0.419355	0.217391	0.205882	0.237288	0.215385	0.193548
89	50	66	50	51	49	13	27	14	13	26	7	13	6	15	0.550562	0.26	0.409091	0.28	0.254902	0.292135	0.14	0.19697	0.12	0.294118
	61	51	61	59		21	13	20	19		11	15	10	14		0.344262	0.254902	0.327869	0.322034		0.180328	0.294118	0.163934	0.237288
		60					20					14					0.333333					0.233333

## Sheet: Figure 8S
				luciferase units (luciferase activity)							Relative luciferase units
			UAS-lacZ	UAS-lacZ	UAS-Rab5-CA	UAS-Rab5-CA + ALA	UAS-Rab7-CA	UAS-Rab7-CA + ALA			UAS-lacZ	UAS-Rab5-CA	UAS-Rab5-CA + ALA	UAS-Rab7-CA	UAS-Rab7-CA + ALA
		Blank	14d	40d							40d
	independent experiment #1	30520	295308	949334	605110	541561	549504	554800			3.47	2.17	1.93	1.96	1.98
	independent experiment #2	38171	283865	855104	630294	475506	605724	477963			3.325	2.41	1.78	2.31	1.79
	independent experiment #3	39141	377498	1126610	624499	594046	776759	658334			3.21397	1.73	1.64	2.18	1.83
	independent experiment #4	31900	287426	832770	532731	537841	494402	586391			3.1342	1.96	1.98	1.81	2.17
	independent experiment #5	38056	345694	1065875	625645	748700	625645	733318			3.341	1.91	2.31	1.91	2.26
	independent experiment #6	29184	299517	898034	526597	553630	572553	513080			3.214	1.84	1.94	2.01	1.79
