# Supplementary material for: Lipoic acid rejuvenates aged intestinal stem cells by preventing age‐associated endosome reduction
Source: EMBO Rep. 2020 Jul 9;21(8):e49583. doi: 10.15252/embr.201949583 (PMC7403706; doi:10.15252/embr.201949583)
Supplement: Supplementary file 18 — Source Data for Figure 9 [file EMBR-21-e49583-s015.xlsx]

## Sheet: Figure 9E
Number of DAPI+ cells/ROI				Number of esg-GFP+ cells/ROI				Number of Dl+ cells/ROI				Ratio of esg-GFP+ cells to DAPI+ cells/ROI				Ratio of Dl+ cells to DAPI+ cells/ROI
UAS-lacZ	Las RNAi	Las RNAi + UAS-Rab5-CA	Las RNAi + UAS-Rab7-CA	UAS-lacZ	Las RNAi	Las RNAi + UAS-Rab5-CA	Las RNAi + UAS-Rab7-CA	UAS-lacZ	Las RNAi	Las RNAi + UAS-Rab5-CA	Las RNAi + UAS-Rab7-CA	UAS-lacZ	Las RNAi	Las RNAi + UAS-Rab5-CA	Las RNAi + UAS-Rab7-CA	UAS-lacZ	Las RNAi	Las RNAi + UAS-Rab5-CA	Las RNAi + UAS-Rab7-CA
50	66	55	56	6	30	9	12	4	15	5	6	0.12	0.454545	0.163636	0.214286	0.08	0.227273	0.0909091	0.107143
66	85	72	72	18	57	23	22	10	33	14	13	0.272727	0.670588	0.319444	0.305556	0.151515	0.388235	0.194444	0.180556
62	80	69	69	16	51	21	21	9	30	12	12	0.258065	0.6375	0.304348	0.304348	0.145161	0.375	0.173913	0.173913
69	98	76	77	21	74	28	27	11	44	16	16	0.304348	0.755102	0.368421	0.350649	0.15942	0.44898	0.210526	0.207792			pH3+cells/gut
56	74	64	63	11	42	17	17	7	24	9	9	0.196429	0.567568	0.265625	0.269841	0.125	0.324324	0.140625	0.142857			UAS-lacZ	Las RNAi	Las RNAi + UAS-Rab5-CA	Las RNAi + UAS-Rab7-CA
72	109	74	83	25	92	24	34	13	56	14	21	0.347222	0.844037	0.324324	0.409639	0.180556	0.513761	0.189189	0.253012			5	38	25	35
67	88	83	72	18	59	34	23	10	34	21	14	0.268657	0.670455	0.409639	0.319444	0.149254	0.386364	0.253012	0.194444			8	75	31	11
72	107	75	83	25	89	28	33	13	54	16	21	0.347222	0.831776	0.373333	0.39759	0.180556	0.504673	0.213333	0.253012			9	112	15	21
69	97	81	76	21	70	33	26	11	44	20	16	0.304348	0.721649	0.407407	0.342105	0.15942	0.453608	0.246914	0.210526			3	109	19	24
72	105	75	81	25	86	25	32	13	52	15	20	0.347222	0.819048	0.333333	0.395062	0.180556	0.495238	0.2	0.246914			4	41	18	13
67	93	60	73	19	64	14	24	10	40	7	15	0.283582	0.688172	0.233333	0.328767	0.149254	0.430108	0.116667	0.205479			2	11	12	9
53	71	59	60	9	35	13	14	5	19	7	7	0.169811	0.492958	0.220339	0.233333	0.0943396	0.267606	0.118644	0.116667			2	15	11	11
53	70	75	59	9	34	25	13	5	19	15	7	0.169811	0.485714	0.333333	0.220339	0.0943396	0.271429	0.2	0.118644			3	9	25	31
67	93	56	73	19	64	12	24	10	40	6	15	0.283582	0.688172	0.214286	0.328767	0.149254	0.430108	0.107143	0.205479			11	8	19	15
52	68	63	57	7	32	17	13	5	16	9	6	0.134615	0.470588	0.269841	0.22807	0.0961538	0.235294	0.142857	0.105263			17	11	9	13
56	74	76	63	11	41	28	16	7	23	17	8	0.196429	0.554054	0.368421	0.253968	0.125	0.310811	0.223684	0.126984			6	16	8	9
70	99	68	77	22	75	21	27	12	46	12	16	0.314286	0.757576	0.308824	0.350649	0.171429	0.464646	0.176471	0.207792			7	39	7	8
62	80	57	69	16	51	13	20	9	30	7	12	0.258065	0.6375	0.22807	0.289855	0.145161	0.375	0.122807	0.173913			5	29	5	7
53	69	63	59	8	33	16	13	5	18	8	7	0.150943	0.478261	0.253968	0.220339	0.0943396	0.26087	0.126984	0.118644			7	56	7	5
56	73	66	62	11	39	18	15	7	22	10	8	0.196429	0.534247	0.272727	0.241935	0.125	0.30137	0.151515	0.129032			16	57	6	6
56	75	75	63	12	43	27	17	7	25	15	9	0.214286	0.573333	0.36	0.269841	0.125	0.333333	0.2	0.142857			3	49	13	11
68	96	69	76	20	69	21	26	11	42	12	16	0.294118	0.71875	0.304348	0.342105	0.161765	0.4375	0.173913	0.210526			7	15	15	13
72	111	74	71	25	99	24	21	13	59	14	13	0.347222	0.891892	0.324324	0.295775	0.180556	0.531532	0.189189	0.183099			9	13	9	15
63	110	78	72	16	94	30	23	9	56	18	14	0.253968	0.854545	0.384615	0.319444	0.142857	0.509091	0.230769	0.194444			11	49	7	13
67	81	55	78	18	53	7	30	10	30	5	18	0.268657	0.654321	0.127273	0.384615	0.149254	0.37037	0.0909091	0.230769					9	8
71	90	79	55	23	62	32	11	12	37	19	5	0.323944	0.688889	0.405063	0.2	0.169014	0.411111	0.240506	0.0909091						15
50	102	72	81	6	81	23	32	4	49	13	20	0.12	0.794118	0.319444	0.395062	0.08	0.480392	0.180556	0.246914
72	64	76	71	24	29	28	22	12	15	17	13	0.333333	0.453125	0.368421	0.309859	0.166667	0.234375	0.223684	0.183099
65	104	57	78	18	84	13	28	9	51	6	16	0.276923	0.807692	0.22807	0.358974	0.138462	0.490385	0.105263	0.205128
70	84	67	58	22	56	19	13	12	32	12	6	0.314286	0.666667	0.283582	0.224138	0.171429	0.380952	0.179104	0.103448
53	100	66	67	8	76	18	19	5	47	10	11	0.150943	0.76	0.272727	0.283582	0.0943396	0.47	0.151515	0.164179
60	68	76	65	13	32	29	18	8	18	17	10	0.216667	0.470588	0.381579	0.276923	0.133333	0.264706	0.223684	0.153846
75	78	61	78	27	46	15	28	14	27	8	17	0.36	0.589744	0.245902	0.358974	0.186667	0.346154	0.131148	0.217949
57	111	67	61	12	98	19	14	8	58	11	8	0.210526	0.882883	0.283582	0.229508	0.140351	0.522523	0.164179	0.131148
70	76	67	65	22	44	19	18	12	26	12	11	0.314286	0.578947	0.283582	0.276923	0.171429	0.342105	0.179104	0.169231
75	100	60	68	26	78	14	20	14	48	7	12	0.346667	0.78	0.233333	0.294118	0.186667	0.48	0.116667	0.176471
55	110	77	60	10	94	29	14	6	57	17	7	0.181818	0.854545	0.376623	0.233333	0.109091	0.518182	0.220779	0.116667
57	71	75	78	13	37	26	29	8	20	15	18	0.22807	0.521127	0.346667	0.371795	0.140351	0.28169	0.2	0.230769
61	77	55	73	15	45	11	24	8	27	6	15	0.245902	0.584416	0.2	0.328767	0.131148	0.350649	0.109091	0.205479
54	79	79	57	9	47	31	13	6	28	18	6	0.166667	0.594937	0.392405	0.22807	0.111111	0.35443	0.227848	0.105263
71	71	65	79	23	36	18	31	12	20	9	19	0.323944	0.507042	0.276923	0.392405	0.169014	0.28169	0.138462	0.240506
67	100	71	63	19	79	22	17	11	48	13	9	0.283582	0.79	0.309859	0.269841	0.164179	0.48	0.183099	0.142857
51	94	62	71	7	66	15	21	4	41	8	13	0.137255	0.702128	0.241935	0.295775	0.0784314	0.43617	0.129032	0.183099
72	67	79	61	24	31	31	15	12	15	18	8	0.333333	0.462687	0.392405	0.245902	0.166667	0.223881	0.227848	0.131148
56	104		79	12	83		30	7	51		19	0.214286	0.798077		0.379747	0.125	0.490385		0.240506
65	75			18	43			9	25			0.276923	0.573333			0.138462	0.333333
55	82			10	53			6	31			0.181818	0.646341			0.109091	0.378049
71	72			23	39			12	21			0.323944	0.541667			0.169014	0.291667
	102				81				50				0.794118				0.490196

## Sheet: Figure 9F
					luciferase units (luciferase activity)											Relative luciferase units
			Blank		UAS-lacZ	Las RNAi	Las RNAi + UAS-Rab5-CA	Las RNAi + UAS-Rab7-CA		Deduction blank (Luciferase activity)						UAS-lacZ	Las RNAi	Las RNAi + UAS-Rab5-CA	Las RNAi + UAS-Rab7-CA
		independent experiment one	29413		438725	1433349	541052	606541			409312	1403936	511639	577128		1.31	3.42999	1.25	1.41
		independent experiment two	36814		293023	782385	416005	426253			256209	745571	379191	389439		0.819997	2.91001	1.48001	1.52001
		independent experiment three	34626		309584	807255	449811	444312			274958	772629	415185	409686		0.880003	2.80999	1.50999	1.48999
		independent experiment four	29520		313850	971222	424739	419053			284330	941702	395219	389533		0.909998	3.312	1.39	1.37
		independent experiment five	30412		349112	981445	482966	543519			318700	951033	452554	513107		1.02	2.9841	1.42	1.61
		independent experiment six	39373		370572	1102519	572602	546106			331199	1063146	533229	506733		1.06	3.20999	1.61	1.53
										average of UAS-lacZ luciferase activity (Deduction blank )	312451

## Sheet: Figure 9G
Number of DAPI+ cells/ROI					Number of esg-GFP+ cells/ROI					Number of Dl+ cells/ROI					Ratio of esg-GFP+ cells to DAPI+ cells/ROI					Ratio of Dl+ cells to DAPI+ cells/ROI
UAS-lacZ	UAS-Rab5-DN	UAS-Rab5-DN + ALA	Rab7 RNAi	Rab7 RNAi + ALA	UAS-lacZ	UAS-Rab5-DN	UAS-Rab5-DN + ALA	Rab7 RNAi	Rab7 RNAi + ALA	UAS-lacZ	UAS-Rab5-DN	UAS-Rab5-DN + ALA	Rab7 RNAi	Rab7 RNAi + ALA	UAS-lacZ	UAS-Rab5-DN	UAS-Rab5-DN + ALA	Rab7 RNAi	Rab7 RNAi + ALA	UAS-lacZ	UAS-Rab5-DN	UAS-Rab5-DN + ALA	Rab7 RNAi	Rab7 RNAi + ALA
65	105	107	108	99	19	84	85	90	81	10	45	46	45	43	0.292308	0.8	0.794393	0.833333	0.818182	0.153846	0.428571	0.429907	0.416667	0.434343
57	89	90	94	87	12	65	66	70	66	8	34	35	37	33	0.210526	0.730337	0.733333	0.744681	0.758621	0.140351	0.382022	0.388889	0.393617	0.37931
68	113	112	118	103	22	96	94	102	87	11	50	50	53	46	0.323529	0.849558	0.839286	0.864407	0.84466	0.161765	0.442478	0.446429	0.449153	0.446602
60	101	102	104	95	17	78	77	83	76	9	42	43	43	39	0.283333	0.772277	0.754902	0.798077	0.8	0.15	0.415842	0.421569	0.413462	0.410526			pH3+cells/gut
70	122	115	127	114	23	107	100	115	102	12	57	53	60	53	0.328571	0.877049	0.869565	0.905512	0.894737	0.171429	0.467213	0.46087	0.472441	0.464912			UAS-lacZ	UAS-Rab5-DN	UAS-Rab5-DN + ALA	Rab7 RNAi	Rab7 RNAi + ALA
72	124	118	128	117	25	110	105	117	106	13	58	55	62	55	0.347222	0.887097	0.889831	0.914062	0.905983	0.180556	0.467742	0.466102	0.484375	0.470085			4	115	135	89	69
57	87	89	94	86	11	64	66	69	64	7	32	34	36	32	0.192982	0.735632	0.741573	0.734043	0.744186	0.122807	0.367816	0.382022	0.382979	0.372093			15	136	139	93	78
52	76	80	83	81	9	54	57	59	58	6	27	29	30	29	0.173077	0.710526	0.7125	0.710843	0.716049	0.115385	0.355263	0.3625	0.361446	0.358025			9	171	178	49	198
65	109	108	114	102	21	91	89	96	84	11	47	48	49	45	0.323077	0.834862	0.824074	0.842105	0.823529	0.169231	0.431193	0.444444	0.429825	0.441176			7	56	159	164	145
66	112	111	115	102	21	94	92	97	85	11	49	49	50	45	0.318182	0.839286	0.828829	0.843478	0.833333	0.166667	0.4375	0.441441	0.434783	0.441176			8	59	131	189	178
52	76	80	83	81	9	53	57	57	57	6	27	28	30	29	0.173077	0.697368	0.7125	0.686747	0.703704	0.115385	0.355263	0.35	0.361446	0.358025			2	73	42	149	39
70	122	114	127	112	23	107	98	112	99	12	56	52	60	52	0.328571	0.877049	0.859649	0.88189	0.883929	0.171429	0.459016	0.45614	0.472441	0.464286			1	42	35	59	48
72	127	120	129	119	25	113	107	119	108	13	60	56	63	57	0.347222	0.889764	0.891667	0.922481	0.907563	0.180556	0.472441	0.466667	0.488372	0.478992			1	41	31	79	59
60	101	102	106	95	17	79	77	85	77	9	42	43	44	39	0.283333	0.782178	0.754902	0.801887	0.810526	0.15	0.415842	0.421569	0.415094	0.410526			18	83	89	19	51
68	114	113	118	103	22	97	96	102	88	11	51	51	53	47	0.323529	0.850877	0.849558	0.864407	0.854369	0.161765	0.447368	0.451327	0.449153	0.456311			11	142	113	18	69
53	77	81	86	82	9	55	58	61	59	6	28	29	32	30	0.169811	0.714286	0.716049	0.709302	0.719512	0.113208	0.363636	0.358025	0.372093	0.365854			3	178	59	69	35
73	129	100	103	130	27	120	76	82	121	23	63	41	41	64	0.369863	0.930233	0.76	0.796117	0.930769	0.315068	0.488372	0.41	0.398058	0.492308			4	169	76	78	113
59	101	123	130	92	16	77	113	120	73	8	41	60	63	36	0.271186	0.762376	0.918699	0.923077	0.793478	0.135593	0.405941	0.487805	0.484615	0.391304			7	35	78	59	142
72	127	75	72	123	26	116	47	47	113	13	61	26	15	59	0.361111	0.913386	0.626667	0.652778	0.918699	0.180556	0.480315	0.346667	0.208333	0.479675			11	48	36	171	15
50	72	113	120	73	8	37	96	104	43	4	18	51	55	19	0.16	0.513889	0.849558	0.866667	0.589041	0.08	0.25	0.451327	0.458333	0.260274			6	49	69	189	93
68	116	114	124	105	22	99	97	108	89	12	52	52	58	48	0.323529	0.853448	0.850877	0.870968	0.847619	0.176471	0.448276	0.45614	0.467742	0.457143			2	69	98	35	63
69	121	87	92	111	23	104	63	67	95	12	54	33	34	51	0.333333	0.859504	0.724138	0.728261	0.855856	0.173913	0.446281	0.37931	0.369565	0.459459			4	67	94	41	67
53	85	84	90	83	9	62	60	65	60	6	31	31	33	30	0.169811	0.729412	0.714286	0.722222	0.722892	0.113208	0.364706	0.369048	0.366667	0.361446			6	19	59	53	92
53	85	107	111	82	9	62	86	93	59	6	31	47	46	30	0.169811	0.729412	0.803738	0.837838	0.719512	0.113208	0.364706	0.439252	0.414414	0.365854				24			103
65	107	129	129	100	20	86	118	119	82	11	46	63	63	43	0.307692	0.803738	0.914729	0.922481	0.82	0.169231	0.429907	0.488372	0.488372	0.43
72	128	122	93	128	26	118	112	69	118	13	61	58	35	63	0.361111	0.921875	0.918033	0.741935	0.921875	0.180556	0.476562	0.47541	0.376344	0.492188
72	127	88	115	123	26	116	64	99	112	13	61	33	51	59	0.361111	0.913386	0.727273	0.86087	0.910569	0.180556	0.480315	0.375	0.443478	0.479675
55	86	112	77	85	11	63	94	52	62	7	32	50	27	31	0.2	0.732558	0.839286	0.675325	0.729412	0.127273	0.372093	0.446429	0.350649	0.364706
68	112	76	102	103	22	94	52	79	86	11	49	27	41	46	0.323529	0.839286	0.684211	0.77451	0.834951	0.161765	0.4375	0.355263	0.401961	0.446602
51	73	97	95	78	8	48	73	71	52	5	25	40	37	27	0.156863	0.657534	0.752577	0.747368	0.666667	0.0980392	0.342466	0.412371	0.389474	0.346154
57	98	92	114	90	14	74	68	96	71	8	39	36	48	35	0.245614	0.755102	0.73913	0.842105	0.788889	0.140351	0.397959	0.391304	0.421053	0.388889
57	90	108	104	88	14	66	89	83	67	8	35	47	42	33	0.245614	0.733333	0.824074	0.798077	0.761364	0.140351	0.388889	0.435185	0.403846	0.375
65	109	102	106	101	20	91	77	87	83	11	47	42	44	45	0.307692	0.834862	0.754902	0.820755	0.821782	0.169231	0.431193	0.411765	0.415094	0.445545
60	101	104	82	95	16	78	80	56	75	8	42	44	29	38	0.266667	0.772277	0.769231	0.682927	0.789474	0.133333	0.415842	0.423077	0.353659	0.4
61	101	79	96	96	17	80	56	73	78	9	43	28	38	39	0.278689	0.792079	0.708861	0.760417	0.8125	0.147541	0.425743	0.35443	0.395833	0.40625
74	73	92	107	81	27	51	69	88	56	24	26	36	45	28	0.364865	0.69863	0.75	0.82243	0.691358	0.324324	0.356164	0.391304	0.420561	0.345679
52	94	106	73	90	9	70	84	48	69	6	36	46	17	35	0.173077	0.744681	0.792453	0.657534	0.766667	0.115385	0.382979	0.433962	0.232877	0.388889
57	102	75	128	98	14	81	49	116	81	8	44	26	61	41	0.245614	0.794118	0.653333	0.90625	0.826531	0.140351	0.431373	0.346667	0.476562	0.418367
62	72	115	102	73	18	45	100	80	48	10	22	53	41	25	0.290323	0.625	0.869565	0.784314	0.657534	0.16129	0.305556	0.46087	0.401961	0.342466
50	124	98	126	116	8	110	74	111	105	4	58	40	60	54	0.16	0.887097	0.755102	0.880952	0.905172	0.08	0.467742	0.408163	0.47619	0.465517
71	100	114	82	92	24	76	97	55	73	13	40	52	29	36	0.338028	0.76	0.850877	0.670732	0.793478	0.183099	0.4	0.45614	0.353659	0.391304
59	121	79	96	111	15	104	55	73	97	8	55	28	38	51	0.254237	0.859504	0.696203	0.760417	0.873874	0.135593	0.454545	0.35443	0.395833	0.459459
69	73	96	73	79	23	50	72	49	53	12	25	38	20	28	0.333333	0.684932	0.75	0.671233	0.670886	0.173913	0.342466	0.395833	0.273973	0.35443
51	97	75	71	90	8	73	51	44	71	5	38	26	13	35	0.156863	0.752577	0.68	0.619718	0.788889	0.0980392	0.391753	0.346667	0.183099	0.388889
57	73	73		74	14	48	40		49	8	25	18		25	0.245614	0.657534	0.547945		0.662162	0.140351	0.342466	0.246575		0.337838
51	70			70	8	34			33	4	15			17	0.156863	0.485714			0.471429	0.0784314	0.214286			0.242857
50					8					4					0.16					0.08

## Sheet: Figure 9H
				luciferase units (luciferase activity)														Relative luciferase units
				Blank	UAS-lacZ	UAS-Rab5-DN	UAS-Rab5-DN + ALA	Rab7 RNAi	Rab7 RNAi + ALA		Deduction blank (Luciferase activity)							UAS-lacZ	UAS-Rab5-DN	UAS-Rab5-DN + ALA	Rab7 RNAi	Rab7 RNAi + ALA
			independent experiment one	32385	352217	1241350	1250945	1250947	1282928			319832	1208965	1218560	1218562	1250543		1.21	3.78	3.81	3.81001	3.91
			independent experiment two	28823	327509	1196686	1071238	1148896	1232528			298686	1167863	1042415	1120073	1203705		1.13	3.91	3.49	3.75	4.03
			independent experiment three	37478	288586	1044420	1044420	1049442	964066			251108	1006942	1006942	1011964	926588		0.950001	4.01	4.01	4.03	3.69
			independent experiment four	27746	250835	795174	900026	806328	792943			223089	767428	872280	778582	765197		0.843999	3.44001	3.91001	3.49001	3.43001
			independent experiment five	29497	292499	1010496	1010496	1031536	1120957			263002	980999	980999	1002039	1091460		0.994999	3.73001	3.73001	3.81001	4.15001
			independent experiment six	26615	256841	896870	876150	1018890	896870			230226	870255	849535	992275	870255		0.871	3.78	3.69	4.31	3.78
											average of UAS-lacZ luciferase activity (Deduction blank )	264324
